# Supplementary material for: Prolyl 4-hydroxylase subunit alpha-2 acts as a TRIM21 ubiquitination substrate to promote papillary thyroid cancer progression via the glycolytic pathway
Source: Cell Death Dis. 2025 May 17;16(1):395. doi: 10.1038/s41419-025-07702-0 (PMC12084645; doi:10.1038/s41419-025-07702-0)
Supplement: Supplementary file 3 — Supplementary data 2 [file 41419_2025_7702_MOESM3_ESM.xlsx]

## Sheet: GSE3678
Differentially expressed gene analysis								GSE3678
Gene	logFC	AveExpr	t	P.Value	adj.P.Val	B		GSM85215	GSM85216	GSM85217	GSM85218	GSM85219	GSM85220	GSM85221	GSM85222	GSM85223	GSM85224	GSM85225	GSM85226	GSM85227	GSM85228
DTX4	2.33573	8.81906	24.4171	5.5e-09	5.15e-05	10.7927		7.29345	7.75877	7.67296	7.721	7.55643	8.10815	7.44765	9.98006	10.2118	10.19	9.86983	9.79738	10.0992	9.7602
LIPH	3.44148	8.80772	24.1405	6.03e-09	5.15e-05	10.726		6.53202	7.13772	6.67366	7.34706	6.92635	7.7444	7.24766	9.68686	10.736	10.8527	10.5969	10.2985	10.6765	10.8518
SPX	-4.04844	7.45223	-23.4479	7.65e-09	5.15e-05	10.5533		9.79532	9.25969	8.99693	9.5404	9.56288	10.0605	9.11943	4.99532	5.38181	5.14726	4.79233	5.96493	6.30678	5.40768
LAMB3	2.83867	6.91828	22.3118	1.15e-08	5.78e-05	10.2512		4.89598	4.91285	5.51962	5.22588	5.58479	6.34384	6.00964	8.24194	7.94347	8.21409	7.44591	8.37196	9.36723	8.77868
PROS1	2.28625	10.2741	21.1379	1.78e-08	7.17e-05	9.91204		9.16233	9.01707	8.95408	9.02646	9.68905	9.24675	8.82105	11.4954	11.8909	11.1332	11.1262	11.6957	11.446	11.1332
IPCEF1	-3.50078	8.89442	-19.7615	3.07e-08	9.38e-05	9.47525		10.4086	10.5936	10.7977	10.6701	10.5005	10.7557	10.7874	6.40986	6.89751	6.92724	7.11506	7.59261	6.92457	8.14136
SYT12	2.24008	6.61881	19.6194	3.25e-08	9.38e-05	9.42754		5.55334	5.01835	5.75749	5.78961	5.63479	5.91769	4.82011	7.53978	7.45125	8.46182	7.95647	7.86517	8.30041	6.59701
EDN3	-3.63206	6.54778	-19.029	4.16e-08	0.000105035	9.22374		8.66942	8.49736	7.33215	8.34142	7.4765	9.78848	8.44133	4.50166	4.50166	4.50166	4.50166	4.50166	5.58699	5.02693
PERP	1.42703	10.4575	18.7523	4.69e-08	0.000105099	9.12499		9.64877	9.95732	8.81281	10.0541	10.0116	9.60723	10.1158	10.8974	11.4794	10.4905	11.5357	11.4224	11.0053	11.3661
FAM20A	2.58242	7.82424	17.9434	6.69e-08	0.000120316	8.82391		5.38942	5.48965	7.64675	6.79582	5.69304	7.2205	7.49606	8.66194	8.03451	9.90483	8.78364	8.43205	9.98773	10.0035
SLC4A4	-3.07462	6.98409	-17.7074	7.44e-08	0.000120316	8.73244		8.41158	8.50137	7.72134	8.91266	8.82992	8.68505	8.58792	4.85919	6.12063	4.89051	5.5846	5.88528	4.87707	5.9102
SLC35F2	1.53365	8.72567	17.6127	7.77e-08	0.000120316	8.69523		7.66051	7.80912	8.27459	8.02647	8.08153	7.952	7.90771	9.04212	9.62458	9.59821	9.50199	9.42335	9.62771	9.62953
RPS6KA6	-1.69358	7.63648	-17.1262	9.74e-08	0.000120316	8.4997		8.28791	9.01937	8.31475	8.57544	8.61979	8.49881	8.06685	6.32062	7.24546	6.42188	7.08196	6.71102	7.07737	6.66953
SLC34A2	4.13942	8.4322	17.0092	1.03e-07	0.000120316	8.4515		5.3217	6.07304	5.96099	7.71229	6.77354	6.15073	6.54512	10.0271	10.9762	10.5657	11.2987	10.9083	8.95269	10.7846
GPM6A	-2.0833	7.98646	-16.9932	1.04e-07	0.000120316	8.44489		9.32343	8.72296	8.96244	9.20108	8.43721	9.38894	9.16068	7.17503	7.07556	6.70514	6.90362	6.81218	6.86735	7.0748
CLCNKB	-1.86537	9.02838	-16.9373	1.06e-07	0.000120316	8.42167		9.67896	9.54883	9.9113	9.91963	9.99223	10.3532	10.3233	8.16394	7.81868	8.33092	7.88712	8.22015	8.09821	8.1508
DLG2	-2.12933	6.77229	-16.7818	1.15e-07	0.000120316	8.35657		8.51524	7.4893	7.35329	7.57114	7.83077	7.66039	8.43857	5.79912	5.33677	5.79271	5.41817	5.56069	5.74437	6.30157
KCNQ3	2.52637	7.19159	16.7659	1.16e-07	0.000120316	8.34988		5.47159	6.06374	6.15042	5.7671	5.6365	6.29532	6.11416	7.60674	8.13388	9.07621	8.48031	8.8254	8.76367	8.29723
CDH16	-3.94045	6.88044	-16.6617	1.21e-07	0.000120316	8.30573		8.91737	8.87441	7.9264	8.37001	9.2237	9.48046	9.16233	4.65489	4.50166	5.22686	4.73261	5.44738	4.50166	5.30647
GALE	1.80323	7.42438	16.6591	1.22e-07	0.000120316	8.3046		6.27651	6.18913	6.47678	6.58758	6.61017	7.06464	6.45459	7.88553	8.48215	8.45361	7.98504	8.40665	8.89917	8.16985
GALNT7	1.7077	8.85723	16.4688	1.33e-07	0.000120316	8.223		7.65575	7.78668	7.66595	8.72195	8.29775	8.09671	7.79882	9.50412	9.75639	9.06652	10.3452	9.7879	10.1966	9.32087
NPC2	1.44628	11.525	16.4204	1.37e-07	0.000120316	8.20205		11.1004	10.6558	10.8183	10.33	10.9587	11.1943	10.5557	12.3516	12.2868	12.3487	11.9255	12.1457	12.4549	12.224
SERPINA1	3.31016	9.70831	16.3461	1.42e-07	0.000120316	8.16973		7.24728	6.68781	8.6124	8.23071	7.72523	9.36631	8.5029	11.3072	10.7685	11.844	11.1844	11.2085	11.8714	11.3597
CWH43	-3.24216	7.07275	-16.3258	1.43e-07	0.000120316	8.16083		8.71091	9.43212	8.03648	8.82164	8.63558	8.81106	8.40899	5.28655	6.0855	4.9537	5.68803	6.30528	4.50166	5.34095
CDH3	2.90736	8.8697	16.1841	1.53e-07	0.000123872	8.09851		6.78962	6.48337	8.49816	7.11821	7.65993	7.98344	7.37944	10.5125	9.87818	10.6121	9.84354	10.2467	10.8821	10.2884
LRRC52-AS1	3.31061	7.50492	15.75	1.91e-07	0.000148113	7.903		5.44282	5.40707	5.50656	5.71061	5.64572	8.02909	5.20543	9.34566	9.22639	8.78087	9.01888	9.30639	11.1927	7.25069
PDE5A	2.05616	9.04504	15.453	2.22e-07	0.000161056	7.76513		7.76616	7.99042	7.65126	8.55307	8.15421	8.16944	7.83417	9.87647	10.6309	10.0044	10.3308	10.0063	10.293	9.37003
LOC646736	-3.72802	6.9928	-15.4164	2.26e-07	0.000161056	7.74788		8.96971	8.63411	8.73556	8.72677	8.96815	9.61919	8.34415	5.03797	4.67509	5.17069	5.37269	5.59976	4.50166	5.54362
KLK10	4.13779	7.45819	15.3007	2.4e-07	0.000161056	7.6931		4.58519	4.50166	5.6904	5.81392	5.22622	7.40602	4.50166	9.12102	9.78591	10.416	8.96998	9.6084	10.5199	8.26837
ANO5	-1.3255	6.80991	-15.2716	2.44e-07	0.000161056	7.67919		8.14795	7.59336	6.73862	7.18076	7.75191	7.75313	7.14291	6.88188	6.68439	5.36034	5.68696	6.33508	6.27609	5.80541
ERBB3	1.72168	7.72113	15.2455	2.48e-07	0.000161056	7.66672		6.86633	6.50266	6.52207	7.12279	7.12238	7.21589	6.66988	8.64759	8.6907	8.49652	8.71332	8.46163	8.63543	8.42859
KLK7	4.47845	7.63237	15.0298	2.77e-07	0.000161056	7.56261		4.61711	5.24334	5.08402	5.11025	6.04392	6.21907	5.43432	10.056	10.896	9.26407	8.73436	10.1341	9.53909	10.4775
TGFA	1.73294	9.05094	14.9928	2.83e-07	0.000161056	7.54457		8.30187	7.99525	7.95081	8.19026	7.97488	8.33218	8.54602	9.93996	9.93854	9.80353	9.79148	9.85856	10.4049	9.68487
KCNN4	2.30577	6.81336	14.9519	2.89e-07	0.000161056	7.52453		5.27746	5.3084	6.44024	5.2254	5.71068	5.59311	6.06802	8.00874	7.5129	8.05535	7.13346	8.14756	7.95667	8.94902
TPD52L1	1.50719	10.1738	14.9461	2.9e-07	0.000161056	7.52167		9.47432	9.58144	9.35208	8.94807	9.39539	9.6631	9.52688	10.9032	11.1141	10.8892	10.8035	10.8428	11.3722	10.5666
MRC2	1.99819	8.37651	14.9161	2.95e-07	0.000161056	7.50696		6.81016	7.03255	7.99059	7.49111	7.41119	7.6048	7.30151	9.4467	8.88589	9.85718	8.95319	9.72017	9.56464	9.20149
GHR	-1.68254	6.57979	-14.9061	2.96e-07	0.000161056	7.50204		7.44968	7.44141	6.80578	7.45589	7.72713	7.65392	7.41361	5.86591	5.69531	5.6081	5.71362	6.16517	5.90965	5.21192
DPP4	3.02949	7.27767	14.8634	3.03e-07	0.000161056	7.48099		5.24653	5.58379	5.55759	6.09982	5.9968	6.1097	5.74624	8.30329	9.2332	7.68492	8.9171	9.12821	8.65751	9.62265
PKHD1L1	-4.27946	7.23422	-14.757	3.21e-07	0.000166186	7.42818		9.81804	10.266	8.0587	9.0541	10.0352	9.46949	8.91609	4.50166	5.34474	5.10819	4.50166	6.40332	4.50166	5.30018
NGRN	1.30612	9.65361	14.6468	3.41e-07	0.000171176	7.37295		8.92779	9.16752	8.12064	9.29315	9.203	8.8527	9.43908	9.99092	10.534	9.70707	10.7264	10.5595	10.2028	10.426
PRR15	3.64898	8.18098	14.6105	3.48e-07	0.000171176	7.35465		6.78488	6.13223	5.86662	5.73001	6.94068	8.05373	4.98724	10.781	10.9428	10.2898	8.64803	10.0799	11.1844	8.11228
TENM1	2.76838	7.76954	14.5116	3.67e-07	0.000173854	7.30453		5.64992	6.13665	5.84619	6.59269	6.21645	8.09933	6.1562	9.03104	9.55886	8.29166	8.41755	9.21927	10.8651	8.69261
TMEM163	2.73191	7.08502	14.4359	3.83e-07	0.000173854	7.26583		4.8458	4.50166	7.3833	5.74832	5.8038	6.22635	5.52422	7.95931	7.44621	9.52941	7.54466	8.75579	9.02453	8.89694
CLDN10	3.56771	6.70725	14.4163	3.87e-07	0.000173854	7.2558		4.50166	4.50166	4.85103	5.73598	4.50166	5.87009	4.50166	8.58222	7.14857	9.73819	9.05818	7.94469	8.80162	8.16423
DPP6	-2.94834	7.03102	-14.3939	3.92e-07	0.000173854	7.24428		9.25041	8.03995	8.03451	7.83802	9.42424	8.48299	8.4662	5.33167	5.35552	5.50072	5.29416	5.88261	5.32048	6.21275
GABRB2	4.10182	8.47637	14.373	3.96e-07	0.000173854	7.2335		5.33868	6.76596	4.50166	7.18215	7.61124	7.94409	5.63442	9.78134	10.7315	9.78993	10.6564	10.7369	11.259	10.736
PSD3	1.97393	7.11438	14.3211	4.08e-07	0.000175127	7.20669		5.99841	5.88657	5.58307	6.55797	6.20168	6.51902	6.14519	7.94233	8.54908	7.71358	8.33903	8.08857	7.89816	8.17864
PID1	-2.01008	7.41751	-14.2182	4.32e-07	0.000181605	7.15321		7.80601	7.95616	9.12459	9.2674	8.18401	8.72739	7.89226	6.44616	5.66092	6.71791	7.04042	6.596	6.46155	5.96434
GNA14	-1.98647	7.98324	-14.0688	4.7e-07	0.000190786	7.07465		8.73116	9.27704	8.91534	9.08514	8.7895	9.13856	8.8986	6.38928	7.63598	6.79772	6.52677	6.75685	7.33732	7.48617
RNF150	-2.14398	7.29764	-14.058	4.73e-07	0.000190786	7.06894		8.65162	8.48235	8.36904	8.28673	8.87908	8.51958	7.399	6.60621	6.42221	6.12253	6.01732	6.15139	6.15825	6.10165
CAVIN2	-1.80724	9.93555	-13.9601	5e-07	0.000197732	7.01685		11.1952	11.1827	10.0044	11.4963	11.0174	10.8222	10.1561	9.66412	9.28491	8.34811	9.42609	8.65828	9.55157	8.29045
LAYN	-1.4461	6.77005	-13.8806	5.23e-07	0.000200652	6.9742		7.27148	7.40309	7.41777	7.87246	7.90122	7.43134	7.15431	6.04747	5.4219	6.22928	6.32172	6.44441	6.0277	5.8365
EPS8	1.24763	9.47359	13.8671	5.27e-07	0.000200652	6.96695		8.6885	8.7683	8.45449	9.29673	9.21652	8.99949	8.52442	9.91224	10.1685	9.87027	10.3293	10.1098	10.4573	9.83437
C16orf89	-1.71867	9.11777	-13.8153	5.43e-07	0.00020287	6.93902		10.7461	10.176	9.00139	8.78364	10.5586	10.6234	9.95075	8.7008	8.84515	7.72847	7.14828	8.74152	8.88773	7.75713
FAXC	1.52551	7.72367	13.7182	5.74e-07	0.000210659	6.88623		7.04636	7.35821	6.74179	6.65269	6.79297	6.78068	7.35374	8.70465	8.44569	8.54696	8.38893	8.58136	8.17458	8.56282
CFB	1.82963	8.31372	13.4148	6.85e-07	0.000247052	6.71838		6.84996	6.56355	8.78012	7.51467	7.01103	6.94645	8.12651	9.19764	8.38932	10.2161	9.07784	8.82992	8.42313	10.4658
IGFBPL1	-3.44881	7.29809	-13.35	7.12e-07	0.000252207	6.68195		8.66148	9.30022	8.13622	8.90087	9.2098	10.1141	8.83476	5.14128	5.65605	6.1359	5.17192	5.88272	5.48267	5.54527
MATN2	-2.36352	9.24753	-13.3172	7.26e-07	0.000252725	6.66346		10.5952	10.4128	9.73947	10.4898	10.7445	10.88	10.1432	8.82772	8.16235	7.93056	7.89039	8.12633	7.61583	7.90718
LRRK2	2.58331	9.28573	13.2741	7.45e-07	0.000254914	6.63899		7.16745	8.17295	8.33017	8.36192	7.75322	8.77279	7.40006	10.2617	9.7412	10.7007	10.8126	10.3004	11.4496	10.7755
TGFBR1	1.15549	10.2894	13.2292	7.65e-07	0.000255949	6.61349		9.40495	9.51209	9.92169	9.84851	9.66526	9.7602	9.86869	10.6163	10.9786	11.0089	10.9513	10.6141	11.1132	10.7874
PEG3	-1.21644	8.43082	-13.2115	7.73e-07	0.000255949	6.60337		9.11672	9.09432	8.56463	9.09256	8.78708	9.29188	9.32609	7.88977	7.4891	7.25266	7.8661	7.59885	8.21568	8.44605
FABP4	-2.39965	8.43843	-13.1817	7.87e-07	0.000256356	6.58635		10.1939	10.3334	8.33842	8.86517	10.5207	9.88651	9.32969	8.20221	7.49539	6.38405	6.10717	7.28886	7.73385	7.45873
TCEAL2	-3.16317	7.51863	-12.9356	9.14e-07	0.000292009	6.44386		9.08464	8.00603	9.09465	9.47979	9.13245	9.04152	9.86243	5.39291	5.04936	6.87956	7.2561	5.91031	5.21434	5.85674
PTCSC1	-1.88047	9.19057	-12.9144	9.26e-07	0.000292009	6.43145		9.75639	10.253	9.79394	9.9852	9.85757	10.6841	10.5854	7.29864	8.98943	8.18659	7.74237	8.24732	8.61645	8.67158
TFF3	-4.0754	9.15674	-12.8099	9.87e-07	0.000306577	6.36983		11.228	11.3235	10.5315	11.2508	11.3597	11.1804	11.4872	6.42259	6.818	7.24914	6.3727	8.54696	6.04359	8.38034
IRS4	-2.50284	6.65811	-12.7265	1.04e-06	0.000317896	6.32027		8.73001	8.06624	7.10986	8.19749	8.15292	8.24245	6.86771	5.96309	4.93106	5.26858	5.69714	5.40223	5.28901	5.29568
SLC7A6	-1.21143	9.55958	-12.6129	1.12e-06	0.000336093	6.25214		10.2831	10.1272	10.4297	10.2764	10.2549	9.43664	10.3492	9.40456	8.68473	9.24529	9.28254	8.85116	7.95298	9.25577
OGDHL	-1.58013	7.57391	-12.528	1.18e-06	0.000348717	6.20078		7.99323	8.64306	8.41407	8.56798	7.5343	8.81754	8.57764	6.44996	6.79652	6.80426	7.36703	6.49234	6.90234	6.6745
TCEAL9	-0.890467	9.02548	-12.5072	1.19e-06	0.000348717	6.18813		9.55825	9.56626	8.86727	9.96278	9.71797	9.17272	9.44975	8.59435	8.90206	7.9955	9.06588	8.62838	8.29388	8.58167
NCKAP5	-1.17099	5.88811	-12.4283	1.25e-06	0.000361308	6.13989		6.44765	6.29969	6.5448	7.0024	7.01288	6.26072	5.74706	4.84245	5.08595	5.44759	5.90081	5.9282	5.4116	4.50166
FLRT1	-1.48667	6.11914	-12.4059	1.27e-06	0.000361322	6.12612		6.93373	6.47281	6.71001	7.33196	6.66473	7.32561	6.59849	5.12246	4.9249	5.74145	5.84424	5.21138	5.40907	5.37715
STRA6	3.84095	8.07956	12.3367	1.33e-06	0.000370436	6.08348		5.29991	5.26657	7.47945	6.10514	6.32818	7.01015	5.62417	10.7771	9.54109	10.2412	9.23597	9.9551	10.1775	10.0723
DGKI	-2.60531	6.53237	-12.3231	1.34e-06	0.000370436	6.07504		7.25009	7.30653	7.32019	8.55802	8.23148	7.49169	8.68722	5.1655	4.82384	5.4961	4.7933	5.81984	4.69104	5.81841
RAP1GAP	-1.8519	9.8129	-12.2321	1.42e-06	0.000379799	6.01844		10.1428	10.857	10.6706	10.5125	10.7855	11.2532	10.9505	8.29619	9.24919	9.09948	9.07309	9.10178	8.5506	8.83832
DCSTAMP	4.19477	9.33078	12.2201	1.43e-06	0.000379799	6.01095		6.254	6.59453	6.2179	7.28222	7.64354	9.68039	6.96117	11.0589	11.513	11.8929	10.7704	11.5607	12.1628	11.0383
SOX9-AS1	-1.35249	5.95021	-12.218	1.43e-06	0.000379799	6.00967		6.64168	6.53872	6.04096	6.64257	7.17959	7.10121	6.24043	5.2448	5.22709	5.29295	5.1048	5.55413	5.56753	4.92642
SMAD9	-1.50484	9.19272	-12.2009	1.45e-06	0.000379799	5.99898		9.80127	10.3262	9.5071	10.306	10.4727	10.2544	8.94825	7.73489	8.66331	8.30113	8.84748	9.19238	9.13245	7.21045
MUC1	1.71891	10.0866	12.1314	1.52e-06	0.000387095	5.95531		9.02254	9.46297	9.61619	8.91987	9.45408	8.59727	9.51732	10.1895	10.9524	11.0497	10.7086	11.4302	10.3857	11.9065
MPPED2	-3.53262	8.52459	-12.1256	1.52e-06	0.000387095	5.95164		10.8411	10.6654	9.50412	10.4437	10.7419	10.1812	9.65893	7.66162	6.64719	6.55159	6.25907	7.24018	5.39964	7.54868
CDKN2B	2.94326	7.57155	12.1123	1.53e-06	0.000387095	5.94326		4.90584	5.73057	6.12981	6.5075	6.14148	6.60808	6.67617	9.40603	8.06316	8.986	9.05173	8.65911	9.34833	9.7879
CNTN5	-2.30543	5.88265	-12.0641	1.58e-06	0.000394481	5.91274		7.79226	6.49303	6.44822	7.18753	7.44485	7.09872	6.78298	4.50166	4.50166	4.50166	4.50166	5.65716	4.50166	4.94409
WASF3	-1.73155	7.94244	-11.9822	1.67e-06	0.000411071	5.86057		8.96532	8.98815	8.6352	9.23726	8.6999	8.94381	8.1879	6.72182	7.68073	7.0537	7.68824	7.32409	6.59117	6.47693
DIO1	-3.65507	7.2026	-11.8541	1.82e-06	0.000441817	5.77821		7.26971	9.27444	8.75058	8.88927	9.19388	9.84733	9.98578	4.50166	6.26895	5.38688	4.50166	5.37299	4.50166	7.09166
XPR1	1.2204	9.97773	11.8285	1.85e-06	0.00044404	5.76157		9.62849	9.50545	9.32726	9.09432	9.28775	9.38747	9.34194	10.424	10.6977	10.9513	10.1862	10.579	10.5069	10.7704
LOC339874	-1.67407	5.92387	-11.7672	1.92e-06	0.000453721	5.72174		7.25159	6.82898	6.22975	6.4046	7.40481	6.6207	6.58588	5.08264	5.41251	5.11991	4.50166	5.26971	5.20859	5.01278
RYR2	-2.37855	6.6195	-11.7606	1.93e-06	0.000453721	5.71738		8.21203	7.75823	7.20005	8.05409	7.99638	7.95298	7.48765	5.30081	5.08402	5.46134	4.91237	5.67448	6.46917	5.10934
NAIP	-0.958277	8.06792	-11.7333	1.97e-06	0.000455274	5.69958		7.64845	8.91564	8.87009	9.13323	8.32675	9.07993	7.85533	6.82412	7.68651	7.90845	7.98441	7.3853	8.35783	6.97487
CHI3L1	3.21486	9.41661	11.721	1.98e-06	0.000455274	5.69148		6.36881	5.94005	9.29943	9.77543	6.77563	7.80498	8.6999	10.3473	10.0891	11.9758	12.0903	10.8943	10.662	11.1095
SRCIN1	1.95514	6.74087	11.6687	2.06e-06	0.000466176	5.65716		6.38916	5.88336	6.02485	5.36319	5.4243	5.54038	5.71787	8.43615	8.24387	7.17694	7.22862	7.08926	7.46366	8.39058
WDR72	-2.23055	9.12314	-11.6253	2.12e-06	0.000474633	5.62852		10.2018	10.2099	9.88489	10.3661	10.0237	10.8732	10.1092	6.97263	8.49584	7.89974	8.8309	7.45294	8.58852	7.81447
GPR83	-1.40106	6.25476	-11.6036	2.15e-06	0.000476314	5.61418		7.20241	6.97029	6.77611	6.85426	7.14533	7.38279	6.35581	5.42182	5.5686	5.4349	5.25341	5.42588	6.34625	5.42874
2024-03-02	-1.32383	7.47715	-11.577	2.19e-06	0.000479669	5.59653		8.34237	8.42582	7.59499	7.84131	8.3659	8.31198	8.09107	6.50692	6.88422	6.62741	6.38818	7.32191	7.05613	6.92187
SAMD5	-2.42622	7.61002	-11.5295	2.26e-06	0.000490037	5.56484		8.66261	8.84307	9.69638	8.45789	9.06165	8.03326	9.00708	7.20106	5.99151	6.56088	6.19241	6.53369	5.06879	7.23004
COL23A1	-1.32561	6.68308	-11.4791	2.34e-06	0.000501697	5.53114		7.43479	6.96801	7.10597	7.20552	7.26836	7.7301	7.70844	6.06721	5.73828	5.98657	6.42314	5.75987	6.10278	6.06404
KCNJ2	2.5184	8.37032	11.4075	2.45e-06	0.000521265	5.48298		6.3362	6.84347	6.43649	7.71567	7.43817	7.27431	7.73351	8.3447	9.05152	10.1131	10.3975	9.49796	10.3559	9.64598
SBSPON	-1.56166	6.65936	-11.2983	2.64e-06	0.000556024	5.40888		8.05094	7.4639	7.52856	7.49549	7.4925	7.0887	6.96126	6.31469	5.48955	5.99512	5.84284	5.81048	5.47251	6.22453
SERTM1	-2.49447	6.16575	-11.2338	2.76e-06	0.000575398	5.36474		7.7207	7.71744	6.70294	7.56406	7.5699	7.85882	6.75706	4.63695	4.93852	4.97293	4.9311	5.27049	4.50166	5.17796
ADH1B	-2.74483	6.7946	-11.2123	2.81e-06	0.000578129	5.3499		7.76187	7.84568	9.08279	8.75539	8.74655	7.795	7.18183	5.33747	6.22988	5.20923	6.03737	5.71993	4.50166	4.91977
ESRRG	-2.13767	6.8994	-11.1286	2.98e-06	0.000603606	5.2921		8.43882	8.16055	7.14083	8.03498	8.51029	7.80823	7.68393	5.56653	5.75774	5.38541	6.0589	5.67532	6.27859	6.09147
ITPR1	-1.94032	9.45852	-11.1214	2.99e-06	0.000603606	5.28715		10.5465	10.6688	10.2876	10.1382	10.6682	10.4591	10.2325	9.0733	8.05709	8.49546	8.4203	8.61596	7.85591	8.90049
ERO1B	-1.16521	9.39959	-11.0466	3.15e-06	0.000629886	5.23498		9.95339	10.2032	9.31689	9.99164	10.2866	10.5057	9.61792	8.79133	8.76991	8.37573	8.43347	9.16122	9.32378	8.86344
NGEF	3.32497	7.27837	10.9815	3.3e-06	0.000652811	5.18935		4.78488	5.25831	5.47179	6.28313	5.86817	6.43115	5.21374	9.13856	9.04401	9.09256	7.8338	8.73833	9.5991	9.13959
ATP11A	1.17211	10.2518	10.9558	3.36e-06	0.000652811	5.17122		9.87301	9.70605	9.58615	9.33335	9.5128	10.2919	9.35659	11.0497	10.4532	11.134	10.295	10.6782	11.4144	10.8401
ZMAT3	1.38093	8.83115	10.9482	3.38e-06	0.000652811	5.16589		8.50312	8.23311	8.67795	8.11924	7.93552	7.9352	7.58063	9.4028	9.68656	9.80696	9.5404	9.7865	9.0838	9.34424
AOX1	-1.55412	5.40521	-10.9262	3.43e-06	0.000652811	5.15031		6.13383	5.48085	5.83027	6.62437	6.76978	5.98704	6.44974	4.58358	4.63263	4.50166	4.50166	5.01972	4.50166	4.65615
CAMK2N1	1.9827	10.7576	10.9222	3.44e-06	0.000652811	5.14752		9.30744	9.31094	9.64918	10.2968	9.53481	10.2441	10.0202	12.0254	11.5238	12.0243	12.224	11.446	11.9232	11.0758
SGIP1	-1.22527	5.74153	-10.9027	3.49e-06	0.000652811	5.13367		6.3047	6.25196	5.95654	6.09876	6.12725	6.62477	7.11514	5.42271	4.99874	5.03849	4.98072	4.66668	5.40896	5.38595
PPM1L	-1.12693	7.76093	-10.9015	3.49e-06	0.000652811	5.13281		8.25489	8.62444	7.957	8.49781	8.10802	8.50246	8.32613	7.21582	7.24134	6.82285	7.09525	7.48821	7.42991	7.08889
PRKCQ	-1.24506	7.31016	-10.8036	3.75e-06	0.000693723	5.06307		8.00916	8.00757	7.96085	8.25617	7.77993	8.50069	7.01449	6.29714	7.14325	6.915	7.0815	6.77185	6.94702	5.65767
FRAS1	-1.20961	8.58016	-10.763	3.86e-06	0.000707772	5.03396		9.54911	9.14228	8.96106	9.16894	10.3496	8.65949	8.4643	8.22139	8.21117	8.04523	8.08534	9.06781	6.87493	7.32162
PTHLH	-1.73653	5.73365	-10.721	3.98e-06	0.000717314	5.0037		6.29854	6.88555	6.14054	6.59181	6.4403	6.9846	6.8721	4.97658	4.53979	5.07492	4.98765	4.68348	4.69363	5.10167
LRP1B	-2.11024	6.01407	-10.7134	4e-06	0.000717314	4.99823		7.3851	7.303	5.88471	7.51788	7.23705	7.15709	6.99945	4.88347	5.47691	4.50166	4.50166	5.12588	5.6488	4.57424
PGM5	-1.35386	6.19486	-10.6915	4.06e-06	0.000717314	4.98239		6.94348	6.72521	6.65954	6.77907	7.48798	7.18232	6.32493	6.05908	5.2419	5.64026	4.91674	5.83997	5.77374	5.15381
STARD13	-1.34287	9.27451	-10.687	4.07e-06	0.000717314	4.9791		10.3795	10.1652	10.0856	9.64117	9.93176	9.8387	9.57972	9.04497	8.62631	8.42597	7.87224	8.63237	8.91959	8.70005
KCNIP4	-1.50003	6.50045	-10.683	4.09e-06	0.000717314	4.97621		7.81511	7.03366	6.51052	7.2837	7.42517	7.69458	6.9905	5.50833	5.5185	5.43161	5.74448	5.89461	6.45747	5.69806
COL8A1	1.48	9.42692	10.5865	4.38e-06	0.000762895	4.90594		8.68344	8.76367	8.31707	8.54621	8.43301	8.96815	9.09692	10.121	9.87775	10.2866	9.95462	10.3091	10.6413	9.97812
CCND1	1.23091	9.50198	10.555	4.49e-06	0.000774039	4.88284		9.3829	9.06588	7.96349	8.6043	9.16752	9.11816	8.90344	10.0595	10.646	9.55411	9.78895	10.2651	10.2871	10.2213
TLE1	-0.809348	7.148	-10.506	4.65e-06	0.000795579	4.84682		7.80577	7.55141	7.1801	7.36835	7.83232	7.68013	7.45065	6.93378	6.66118	6.69141	6.63464	6.9792	6.71886	6.58422
LPAR5	3.18007	8.20975	10.4829	4.73e-06	0.000798355	4.82978		7.50449	5.2057	7.81833	6.88808	6.30482	7.09166	5.52491	9.63668	10.1703	10.3577	9.65833	9.69564	10.0007	9.07912
CTD-2194D22.4	1.28113	6.08558	10.4692	4.78e-06	0.000798355	4.81966		5.48318	5.43475	5.21508	5.64439	5.40013	5.70088	5.23668	6.34502	7.25354	6.59092	6.78376	6.57607	7.28508	6.24863
SCN1B	0.865316	7.17066	10.456	4.83e-06	0.000798355	4.80984		6.89714	6.40353	7.25573	6.61096	6.62044	6.92345	6.45478	7.76249	7.25617	8.16204	7.77411	7.42517	7.84381	6.99945
SYCE1L	1.12243	8.99114	10.45	4.85e-06	0.000798355	4.8054		8.14712	8.28227	8.87598	8.49137	8.72061	8.75539	7.73671	9.70605	9.08772	10.3168	9.42335	9.78693	9.8839	8.66174
FOXA2	-2.48084	7.31784	-10.445	4.86e-06	0.000798355	4.80172		9.50779	8.8484	7.85213	9.00567	9.65868	7.17397	7.8612	6.39315	6.26624	5.92713	5.39768	7.14497	5.65693	5.75585
QPCT	2.50845	8.507	10.406	5.01e-06	0.000815127	4.77273		6.78144	6.42829	7.63123	7.42069	6.9993	7.59274	7.91575	10.1807	9.53282	10.4049	9.87368	9.35659	9.92881	9.05107
LGALS3	2.04504	9.78079	10.3904	5.07e-06	0.00081806	4.76106		7.94453	7.93449	9.19449	9.41203	8.74166	8.7532	9.32753	10.3842	10.9003	10.9003	11.1231	10.9732	10.8491	10.4928
CDON	-2.24906	7.79188	-10.3773	5.12e-06	0.000819527	4.75126		9.17433	9.66392	8.61312	9.41382	9.20478	9.16438	7.18054	6.49177	6.95435	6.68041	7.0143	6.98999	6.32613	6.21449
AVPR1A	-1.95846	8.2312	-10.3388	5.26e-06	0.000836739	4.72245		9.55116	9.67252	8.29723	9.72741	9.50314	8.99	8.73156	7.79258	6.93296	6.20355	7.3829	7.6866	8.04937	6.71586
LOC100996251	-1.05763	5.59421	-10.2909	5.46e-06	0.000860422	4.68651		5.72262	6.19875	6.06984	6.20805	6.28448	6.2317	6.14571	4.71736	5.29517	5.3484	5.07077	5.28176	5.17161	4.57267
PAPSS2	-2.20891	8.25469	-10.2622	5.58e-06	0.000869813	4.6648		8.88589	8.6489	9.93564	10.0321	9.46497	9.52347	9.02304	7.41934	6.5631	7.47961	7.81914	7.01419	6.19964	7.55661
FGL2	-1.31477	8.12417	-10.2483	5.63e-06	0.000869813	4.6543		7.92964	8.36085	8.95875	10.0052	8.61524	8.55802	9.04318	7.20192	7.15632	7.54682	8.53595	7.59673	6.90349	7.32626
MGAT4B	1.19934	8.28248	10.2391	5.67e-06	0.000869813	4.64737		7.7979	7.51148	7.75322	7.67246	7.60296	8.03674	7.40493	8.96308	9.04697	9.2325	8.66439	9.08428	8.72576	8.45808
TNIK	1.32337	8.33347	10.2355	5.69e-06	0.000869813	4.64463		8.02156	8.01258	7.69193	7.62812	7.14359	7.77049	7.43423	9.26868	9.54619	8.51859	9.0704	9.07731	8.81229	8.67266
RUNX2	2.26046	8.23983	10.1675	5.99e-06	0.000908796	4.59288		6.80212	6.4265	8.3091	7.91217	6.44616	7.37825	6.4929	9.84205	8.91423	9.25429	9.88912	8.99477	9.96417	8.73181
PDGFC	0.836329	10.0069	10.1563	6.04e-06	0.000909668	4.58437		9.83705	9.35509	9.37062	10.0329	9.56593	9.68743	9.27191	10.4988	10.4459	10.3199	10.7271	10.2021	10.69	10.0914
FOS	-1.88217	8.02654	-10.1404	6.11e-06	0.000913919	4.57218		9.3065	8.61524	8.39698	10.0474	9.21214	8.88355	8.31156	6.50049	6.50123	7.03073	7.86952	8.01274	6.99505	6.68839
TMEM98	1.54239	8.70461	10.099	6.31e-06	0.000935611	4.54047		7.99383	6.91947	7.80986	8.37655	8.00545	8.41982	8.00892	9.33943	9.03046	9.97784	9.34082	9.40973	9.87335	9.35899
UST	-1.14467	9.55445	-10.0851	6.37e-06	0.000935611	4.5298		10.5693	10.5182	9.92065	9.25626	10.4024	10.1297	10.0911	9.55374	9.05616	9.15442	8.46749	9.10575	8.96183	8.57544
GDF15	2.63654	8.60776	10.0806	6.4e-06	0.000935611	4.52636		6.88429	6.5758	6.66043	7.45035	7.44869	6.60578	9.40111	9.69802	9.83269	10.0824	9.84035	10.747	8.58006	10.7018
C8orf48	-1.33886	5.33245	-10.0658	6.47e-06	0.00093606	4.51495		6.22078	5.71257	5.56173	5.70725	6.19783	6.60093	6.01206	4.50166	4.69536	4.83354	4.50166	4.50166	5.0432	4.56405
TIAM1	2.11786	8.53168	10.058	6.51e-06	0.00093606	4.50891		6.65538	6.74592	8.55661	8.0486	6.94474	7.86734	7.49063	8.89435	9.42293	10.3318	9.4169	9.89639	10.3102	8.86172
MRO	-2.42648	6.94628	-10.0519	6.54e-06	0.00093606	4.50417		8.63726	8.67795	7.03357	8.06107	8.69402	8.24926	7.76356	5.79022	5.32785	5.76989	5.57929	5.85387	5.69955	6.11062
DVL1	0.794998	8.74295	10.0294	6.65e-06	0.000945586	4.48682		8.31629	8.51342	8.22903	7.78605	8.43683	8.56528	8.57124	9.05952	9.5637	9.22449	8.56149	9.16009	9.15416	9.25969
KIAA1324	-2.80838	6.90806	-10.0157	6.72e-06	0.000948909	4.47619		9.0407	7.99823	8.65025	8.05229	9.67524	7.6233	7.14579	5.47189	5.66462	5.32455	5.07217	6.16037	4.83944	5.99407
PPARGC1A	-2.52788	9.23699	-10.0013	6.8e-06	0.000952749	4.46507		11.0089	10.87	9.8445	10.4652	10.6858	10.096	10.5362	8.736	8.82194	6.57189	8.70527	7.969	6.32005	8.68722
S100A6	1.59789	9.97124	9.97405	6.94e-06	0.000966233	4.44388		9.42293	8.45096	8.01258	8.39557	9.98491	9.33581	10.6033	10.8771	10.8805	9.97695	10.0172	11.1585	10.7581	11.7229
EPHA3	-1.3566	8.76247	-9.93683	7.14e-06	0.000981405	4.41486		9.25689	9.42293	8.90961	10.5545	9.66185	9.08994	9.18975	7.87963	7.81754	8.33539	8.89555	8.36315	7.40456	7.89337
CSGALNACT1	-1.58408	9.30496	-9.93608	7.15e-06	0.000981405	4.41428		9.91654	10.1656	9.77929	10.9177	9.98053	9.91733	10.002	7.48583	9.25969	8.15112	9.16122	8.50373	8.38853	8.64029
WSCD2	-3.63576	6.76087	-9.92687	7.2e-06	0.000981738	4.40708		9.24468	9.25689	7.38433	8.25221	9.11208	9.10893	7.6921	4.55798	4.77585	5.41409	4.50166	5.38181	4.50166	5.46785
LIFR	-2.50916	8.74566	-9.91439	7.27e-06	0.000984607	4.39732		10.269	9.92881	10.1295	10.4935	9.86429	10.3178	8.99876	7.35381	7.26406	6.88364	7.96493	7.29855	7.54087	8.13167
P4HA2	1.67978	8.16159	9.90137	7.34e-06	0.000987959	4.38712		6.5327	6.92081	7.64107	7.62993	7.22909	7.41749	7.88083	9.05984	8.825	9.31018	8.94233	9.12603	8.86671	8.88026
COL13A1	1.82687	6.93344	9.88933	7.41e-06	0.000990612	4.37768		6.03613	5.30383	6.24409	6.1735	5.78396	6.56878	6.02978	8.00757	7.63952	8.21556	6.88475	7.36538	8.60238	8.21297
SORBS2	-1.9778	10.1328	-9.87386	7.5e-06	0.000995987	4.36552		11.1765	11.3898	10.7394	11.3831	11.3328	11.233	10.5969	8.76901	9.78267	8.47806	9.78693	9.31455	8.36939	9.50639
CGNL1	-1.32919	9.71282	-9.86352	7.56e-06	0.000997457	4.35739		10.6836	10.6058	10.1916	10.1656	10.3723	10.4671	10.1558	9.23139	9.78134	8.76367	8.65867	8.58313	8.94964	9.36974
PLXNC1	2.02076	7.82437	9.83125	7.75e-06	0.00100952	4.33196		6.37833	6.04731	7.57473	7.16014	6.52091	7.25461	6.7619	9.28357	8.34415	9.08197	9.22161	8.31838	9.73697	7.85661
DPY19L2	-1.67618	8.36944	-9.82503	7.79e-06	0.00100952	4.32705		9.08614	9.55886	8.72105	9.8247	9.06735	9.67406	8.52055	7.59319	7.74471	6.18632	8.39284	7.14353	8.05887	7.59996
SIPA1L2	1.0973	8.46024	9.82315	7.8e-06	0.00100952	4.32556		7.96041	7.96233	7.33934	7.5579	8.18826	7.76896	8.60389	8.90444	9.42498	8.6573	8.58731	9.14341	9.12226	9.22251
KLF9	-1.01452	8.74266	-9.79989	7.94e-06	0.00101842	4.30716		9.48953	9.48084	8.26507	10.4073	9.04032	8.48622	9.58015	8.70182	8.34436	7.35617	9.13019	8.27053	7.6905	8.15421
CKLF	0.941792	8.6742	9.7956	7.97e-06	0.00101842	4.30376		7.83639	7.82454	8.93882	8.54806	7.83473	8.42377	8.01681	8.57049	8.99017	9.84035	9.43355	9.07814	9.00506	9.09789
LAD1	1.2855	6.82615	9.78145	8.06e-06	0.00101997	4.29255		6.1587	6.11338	5.99653	6.12094	6.04598	6.21229	6.63596	6.72737	7.6809	7.48303	7.55878	7.06194	7.60002	8.17025
KRT19	1.92067	7.53081	9.77758	8.08e-06	0.00101997	4.28947		6.89031	5.80818	6.2933	6.61725	6.76896	6.72723	6.88814	8.23547	8.5506	7.93071	7.91357	9.03562	8.36572	9.40636
CITED1	3.68484	9.06614	9.74802	8.27e-06	0.0010374	4.26597		6.32651	6.85683	6.25075	7.10719	6.95051	8.8473	8.22694	10.64	11.3099	11.635	10.1577	10.8933	11.26	10.464
KIT	-1.91484	9.30258	-9.69222	8.65e-06	0.00107401	4.22141		10.7192	10.6608	9.62631	10.0742	10.7095	10.7621	9.26778	8.98893	8.3471	7.52777	7.51715	8.96659	8.56991	8.49868
RNF144A	1.16142	8.2691	9.68829	8.67e-06	0.00107401	4.21826		7.70003	7.38662	8.07072	7.87761	7.57314	7.75244	7.45816	9.3316	8.64394	8.78273	9.21359	8.58632	8.5782	8.81229
STXBP5L	-2.46335	5.78593	-9.67615	8.76e-06	0.00107652	4.20853		6.73393	7.04884	6.09559	8.30749	7.0425	7.62661	6.26828	4.50166	4.82881	4.50166	4.50166	4.50166	4.54266	4.50166
ZMAT4	-2.74005	6.68026	-9.66686	8.82e-06	0.00107652	4.20108		9.24856	8.21536	7.11132	7.56475	8.92548	8.1385	7.14801	5.06803	5.34759	5.12074	5.19871	5.57807	5.32071	5.53777
STK32A	2.21076	8.30415	9.66226	8.85e-06	0.00107652	4.19739		6.62084	6.77449	7.21288	7.75955	6.86076	7.68424	7.47867	8.4997	9.47232	9.83918	8.88849	9.51636	10.6127	9.03797
RNF157-AS1	-1.95421	5.80091	-9.64313	8.99e-06	0.00108513	4.182		6.55088	6.44035	6.86626	7.24391	6.659	7.67662	6.00907	4.97055	4.54598	5.42342	4.50166	4.69329	4.89477	4.73695
OTOS	-3.06137	8.05875	-9.63708	9.03e-06	0.00108513	4.17713		9.23933	9.49162	9.37028	9.52564	9.19531	10.2434	10.0605	4.75748	5.88417	7.7225	6.70321	6.92073	7.46042	6.24795
SLC26A4-AS1	-3.27688	7.76524	-9.57888	9.46e-06	0.00111988	4.13012		8.85865	9.79394	9.05984	10.0182	9.03776	9.90791	9.14947	5.12426	7.52138	6.22472	5.78874	6.10604	5.01732	7.10515
FAM167A	-2.10902	7.2389	-9.57609	9.48e-06	0.00111988	4.12785		8.45986	7.49606	7.99485	8.58891	8.17443	8.78628	8.55346	5.42673	5.92746	6.24965	5.843	6.99652	6.44777	6.3996
GABBR2	2.06322	8.74126	9.57433	9.49e-06	0.00111988	4.12643		8.01905	7.16559	7.3831	7.25666	7.75423	8.44133	7.94762	10.0682	9.00873	10.8172	9.39938	9.50096	10.2077	9.40786
NADK2	-0.705586	10.5204	-9.56204	9.59e-06	0.00111988	4.11646		10.6696	11.091	10.7874	11.1359	10.9849	10.9236	10.5199	9.71185	10.2564	10.2352	10.4898	10.3666	10.2382	9.87516
FAM189A1	-1.69065	6.55696	-9.55838	9.61e-06	0.00111988	4.11349		6.30897	6.80843	7.46664	7.35598	6.94241	8.45579	8.47776	5.38019	5.2767	5.64883	5.91909	5.32394	6.58815	5.84454
MANEAL	1.36956	7.54589	9.55339	9.65e-06	0.00111988	4.10943		7.47999	6.98533	6.8115	6.59588	6.76548	6.83689	6.55268	9.12539	8.08388	8.36766	8.05652	7.52274	7.94156	8.51693
LIMK1	0.843553	9.79804	9.54493	9.72e-06	0.00112103	4.10256		9.66154	9.02234	10.1243	8.93192	9.25998	9.15285	9.48084	10.3571	9.79532	10.6494	9.9934	10.132	10.2773	10.3341
LRP2	-2.04773	10.6194	-9.53637	9.79e-06	0.00112232	4.09559		11.473	11.7848	11.5881	12.0368	11.5009	11.7012	11.4182	8.70708	10.1866	9.46054	9.98364	10.3106	8.73807	9.78246
FN1	2.69671	11.1176	9.51222	9.98e-06	0.00113778	4.07592		8.16666	9.31339	9.62597	11.0651	9.9669	10.4396	9.80732	12.3287	12.4515	12.5041	12.6363	12.492	12.2601	12.5891
FBXO30	-0.924676	8.59493	-9.44173	1.06e-05	0.00119739	4.01819		9.67376	9.36631	8.72153	9.33757	8.64557	8.58852	9.06764	8.63118	8.22514	7.67851	8.31119	8.16246	7.90997	8.00971
UNC5CL	1.66017	7.93117	9.42037	1.07e-05	0.00121142	4.00062		7.22062	6.76206	7.39868	7.04514	7.19304	7.10452	6.98357	8.8623	9.03548	8.81126	8.57326	8.72693	7.97091	9.34867
ERBB4	-1.87743	7.78356	-9.3639	1.12e-05	0.00126111	3.95397		9.13568	8.20709	8.49261	9.00088	8.34341	9.10317	8.77305	6.59433	6.89266	7.21923	7.59119	6.68811	6.73797	6.19041
C11orf74	-1.85051	7.76579	-9.33442	1.15e-05	0.00128204	3.9295		9.49979	9.18915	7.07438	8.56421	9.58884	8.73357	8.18736	7.03809	7.54439	5.95972	6.76942	6.80714	6.93422	6.83078
BMP8A	-2.73635	7.58264	-9.3301	1.16e-05	0.00128204	3.92591		8.53203	9.09396	7.50501	8.86081	9.23767	9.7745	9.65173	6.18534	5.92333	6.4491	6.16606	6.52202	5.90312	6.35226
MXRA8	1.77343	8.83	9.29846	1.19e-05	0.00130663	3.89956		7.37031	8.04998	7.68184	8.04954	8.32745	8.19557	7.92833	9.73187	9.02621	10.2549	9.62849	9.90381	10.176	9.29574
TMPRSS4	3.14813	6.58705	9.27762	1.21e-05	0.00130663	3.88216		4.87925	5.12087	4.82964	5.17739	5.3413	4.93505	4.80743	6.4421	9.33923	7.98441	8.235	8.27715	7.39033	9.45957
TNFRSF11B	-2.42133	7.00752	-9.27562	1.21e-05	0.00130663	3.88048		7.04417	8.63671	7.35868	8.70417	9.28909	7.78723	8.70725	4.59155	5.9396	5.66779	7.69599	6.24055	4.69949	5.74301
PPIEL	-2.27228	7.15716	-9.27229	1.21e-05	0.00130663	3.87769		8.05116	8.53242	6.78402	8.27636	8.60222	9.00833	8.79859	6.00029	5.98856	6.04752	5.59625	6.22003	5.98332	6.31116
PLAG1	1.94744	7.5027	9.27	1.21e-05	0.00130663	3.87578		6.36054	6.91597	6.58247	6.9451	7.05151	7.15815	4.68914	9.05566	8.29619	8.26389	9.10098	8.28813	8.81637	7.5137
NR4A3	-0.875176	9.30872	-9.26175	1.22e-05	0.00130663	3.86887		10.6672	8.77718	7.9773	10.4297	11.1508	7.69222	11.5298	9.8509	8.31792	6.82706	9.38681	10.3245	6.90757	10.4832
PAM	0.843821	9.95469	9.25864	1.23e-05	0.00130663	3.86627		9.0721	10.1401	9.3761	9.64506	9.23726	9.6727	9.58615	10.0467	10.6682	10.4086	10.4096	10.2795	10.6534	10.1703
ARMCX3	0.81147	10.9716	9.25426	1.23e-05	0.00130663	3.8626		10.747	10.5605	9.99813	10.643	10.7063	10.8859	10.42	11.5693	11.5784	11.0134	11.4814	11.345	11.7786	10.875
MYH10	1.13222	9.49354	9.23673	1.25e-05	0.00131865	3.84789		8.4702	8.87009	8.82105	9.33943	8.56239	9.36296	9.06588	9.27273	9.72316	10.3618	10.5155	10.1252	10.5745	9.8445
ABCC3	2.63672	8.05149	9.20015	1.29e-05	0.00135188	3.81712		5.74288	6.26734	8.35557	6.70905	6.3121	7.15791	6.58708	9.62036	9.0002	9.33115	9.15948	9.39962	9.83076	9.24741
C15orf48	1.61452	7.67264	9.18898	1.3e-05	0.00135733	3.8077		6.20769	6.61081	7.42386	7.0748	6.27074	6.7077	7.76206	7.37142	9.11648	9.01009	8.74152	8.15444	7.6055	9.35982
LRP5L	1.03437	8.42976	9.17432	1.31e-05	0.00136679	3.79531		7.14952	8.11299	8.26574	8.3109	7.04315	8.82316	7.68255	8.70204	9.06566	9.44617	9.03046	8.08419	9.94989	8.35021
BTBD11	-2.05264	7.00489	-9.16308	1.33e-05	0.00136761	3.78581		7.73541	8.18081	7.46889	8.44333	7.69926	8.96361	7.72719	5.39576	5.36762	6.34487	6.38281	6.09362	7.43213	4.83319
FRMD4B	-0.802182	8.10076	-9.1612	1.33e-05	0.00136761	3.78421		8.17585	8.5302	8.05788	9.36147	8.95534	8.37062	8.06162	7.25796	7.78713	7.16384	8.8331	8.0361	7.82244	6.99713
NRCAM	2.30765	7.54198	9.12892	1.36e-05	0.00138865	3.75685		5.07868	5.86198	7.37795	6.70956	5.68479	7.42359	6.58055	7.87173	8.71364	8.95584	8.88696	9.06442	9.60761	7.77049
AAK1	-1.0228	8.6623	-9.12559	1.37e-05	0.00138865	3.75402		9.31767	9.28006	8.72693	9.22958	9.03424	9.56897	9.05847	8.2008	8.43976	7.98654	7.99857	7.96884	8.06442	8.39739
CSRP2	-1.02103	8.57443	-9.11965	1.37e-05	0.00138865	3.74897		8.83237	8.77504	9.17951	8.98259	9.37497	9.33943	9.1107	7.81336	7.96436	8.44444	8.01421	8.57436	7.76913	7.86754
NETO2	-1.06283	7.68878	-9.11843	1.38e-05	0.00138865	3.74793		8.15642	8.59149	8.34811	8.19542	7.78159	8.14175	8.32657	6.86675	7.2711	7.43204	7.54819	7.09755	6.72957	7.15632
FBLN7	-1.3534	8.40413	-9.09822	1.4e-05	0.00140516	3.73074		9.50619	8.87908	8.83426	9.20509	9.59781	8.87009	8.67329	8.58891	7.58017	8.03416	7.61955	8.08303	6.80962	7.37654
ATP2B1-AS1	-1.20639	6.86079	-9.0823	1.42e-05	0.00140797	3.71716		7.85675	6.74683	7.69894	7.7055	7.74345	6.96078	7.53562	6.40585	5.88733	6.52638	6.92198	6.14955	6.05491	5.85713
KLHL3	-1.18557	8.48549	-9.07514	1.43e-05	0.00140797	3.71105		9.33301	8.98924	8.8331	8.60872	8.58252	9.37476	9.82655	7.8161	8.12353	7.89304	7.96548	7.25739	7.89716	8.29619
SLC7A6OS	-1.28761	7.40032	-9.07339	1.43e-05	0.00140797	3.70955		8.35083	8.35475	7.79299	8.08475	8.64394	6.91407	8.16758	6.53879	7.44229	6.81604	7.00659	6.7439	5.68744	7.06057
HEY2	1.56971	8.04958	9.06783	1.44e-05	0.00140797	3.7048		7.24105	7.2664	7.20305	7.39049	7.62536	7.13054	6.99621	8.66495	9.56441	8.32745	8.90344	8.84649	9.39306	8.14123
SLC25A37	0.777265	10.5812	9.06635	1.44e-05	0.00140797	3.70354		10.2511	10.6186	10.5465	9.92702	10.0399	10.0886	9.87647	11.0758	11.1115	11.1309	10.8454	10.9155	10.7863	10.9236
PDE7B	-1.34197	6.58406	-9.04591	1.46e-05	0.00142531	3.68604		7.74594	7.30417	6.94872	7.56224	7.1768	7.33013	6.71727	5.90268	6.12802	5.21607	5.94165	6.31569	6.56475	5.32265
CDH4	2.36825	6.08953	9.0401	1.47e-05	0.00142537	3.68106		4.50166	4.50166	4.86224	4.50166	4.50166	6.96726	4.50166	6.14244	7.50895	7.51551	7.54791	7.58017	9.05738	5.56319
AGR3	-2.44255	5.97568	-9.03016	1.48e-05	0.00142957	3.67254		7.75972	6.88887	5.41629	8.09362	8.06744	6.54722	7.60557	4.69585	4.7479	4.50166	4.76179	5.18482	4.50166	4.88715
MTMR11	1.7004	8.26269	9.02015	1.49e-05	0.00142957	3.66394		5.99225	6.62726	8.68722	7.8431	6.85859	7.53687	8.34214	8.77822	8.31176	10.1824	9.42117	8.5089	9.32662	9.2612
SLC27A6	1.71025	6.61138	9.01877	1.5e-05	0.00142957	3.66275		5.75519	5.98746	5.54059	5.30033	6.86753	5.44814	5.39453	7.10377	7.89829	6.86311	7.73686	7.95761	6.85543	7.85043
ZCCHC12	3.20147	7.55788	9.01116	1.5e-05	0.00142957	3.65621		4.50166	5.50166	4.50166	5.5697	6.42672	9.15768	6.04096	9.03902	9.89008	7.04554	8.39419	10.4073	11.4978	7.83639
HFM1	-1.44558	5.81632	-9.00825	1.51e-05	0.00142957	3.65371		7.13811	6.96865	6.43385	6.65808	7.08351	6.44751	5.04403	5.3092	5.84204	4.70157	5.06754	5.29098	4.94169	4.50166
BMP2	-2.09793	8.8936	-8.98177	1.54e-05	0.00145491	3.6309		10.0982	9.39065	8.74765	11.2318	10.2698	8.87928	10.9806	7.5209	7.76249	7.35949	8.2428	8.72181	7.24995	8.055
TMEM117	1.0361	7.19466	8.97048	1.56e-05	0.00146078	3.62115		6.097	6.48279	6.95051	6.83126	6.84748	7.01375	6.51348	6.90362	8.0402	7.62712	7.73939	8.1884	7.94028	7.54998
CLEC1A	-0.960842	6.28612	-8.96595	1.56e-05	0.00146078	3.61724		6.90486	6.51691	7.0643	7.26952	6.28483	6.76622	6.55915	6.10679	5.70814	6.1887	5.79924	5.54642	5.96734	5.32328
MMP16	1.72137	7.4923	8.94907	1.59e-05	0.00147249	3.60264		6.81899	6.58359	6.35927	6.36589	6.98951	6.53294	6.7711	8.79214	8.75379	7.45043	7.10986	9.15036	8.59179	8.62252
AIF1L	-1.69722	10.2753	-8.94555	1.59e-05	0.00147249	3.5996		11.5238	11.0929	10.4677	10.7033	11.6534	10.9919	11.4345	9.49724	9.65482	9.71899	9.2674	10.0003	8.56648	9.28161
FOSB	-1.526	10.8603	-8.91768	1.63e-05	0.00150072	3.57542		12.046	11.3166	11.3546	11.8636	11.711	11.5009	11.5704	11.0792	9.46858	9.151	9.9314	10.488	9.91845	10.6444
FAM234B	-1.64979	7.59498	-8.90564	1.64e-05	0.0015092	3.56497		8.05652	8.23708	7.60954	8.87598	9.07553	8.73369	8.35083	6.01883	7.26437	6.85674	7.03523	7.03932	6.80945	6.36667
CRABP1	-3.78455	7.71481	-8.89442	1.66e-05	0.00151674	3.5552		10.4055	8.84492	8.15795	9.17886	10.346	9.8608	10.4554	5.10472	7.17999	5.50758	4.82	6.84606	4.75116	6.54822
SREBF1	1.01552	7.53561	8.88795	1.67e-05	0.00151822	3.54957		6.27274	6.90743	7.28589	7.04177	6.98467	7.79919	6.90326	7.25323	8.11325	8.14612	7.69261	8.46308	8.49652	8.1388
TPO	-4.24495	9.59665	-8.87972	1.68e-05	0.00152201	3.54239		11.7761	11.7905	11.5377	11.596	11.5862	11.9626	11.7848	5.8048	7.49046	8.00916	5.73896	9.62977	7.01918	8.62688
MCTP2	1.15497	7.46267	8.86441	1.7e-05	0.00153156	3.52903		6.73233	6.67567	6.48599	7.2307	6.71754	6.64357	7.71047	8.09264	8.14892	7.38423	8.72296	8.01384	7.71206	8.20641
CDC42EP3	1.34675	9.03913	8.86116	1.71e-05	0.00153156	3.52619		8.3523	7.59812	8.7521	8.88564	8.37062	7.88784	8.71364	9.98773	8.99348	10.0939	10.5909	9.74438	8.29867	10.2785
RYR1	1.43336	6.43714	8.84796	1.73e-05	0.00153156	3.51465		5.60276	5.52653	5.54038	5.53745	5.66725	6.22918	5.93965	7.09727	6.99233	6.79428	6.55116	7.84763	8.0516	6.74246
RELN	-1.62604	7.46476	-8.84405	1.73e-05	0.00153156	3.51123		7.64227	8.70182	7.92611	7.81526	9.04236	8.51693	8.29968	6.72119	6.54285	5.70717	6.03253	7.47519	7.63067	6.45255
RXRG	1.48928	6.45212	8.84296	1.73e-05	0.00153156	3.51027		5.70833	5.56734	5.72507	5.49228	5.68114	6.20587	5.57231	7.00076	7.0693	7.36241	6.58573	7.15218	8.66968	6.53723
BAALC	-0.691081	5.69473	-8.83514	1.75e-05	0.00153156	3.50342		6.08912	5.87637	5.81102	5.97584	6.7713	6.02088	5.73736	5.23734	5.0791	5.3182	5.19458	6.00015	5.3107	5.30426
HBB	-1.76979	8.64959	-8.83247	1.75e-05	0.00153156	3.50109		9.37945	8.53468	9.57139	8.82975	10.0886	9.68511	10.6524	7.67065	7.5699	6.88462	7.42359	8.70291	7.79936	8.30187
RIC8B	-0.944863	8.51838	-8.82838	1.76e-05	0.00153156	3.4975		9.80732	9.26846	8.53215	8.3369	9.08533	9.0869	8.81859	8.78134	8.02156	7.61738	7.64924	7.81261	8.12596	8.31352
FCGR2A	1.00113	8.95714	8.82592	1.76e-05	0.00153156	3.49534		7.91121	7.69687	8.97175	8.78746	8.60459	7.86813	9.35599	8.8958	8.57326	9.95462	9.5991	10.0292	9.22791	9.92404
ENTPD1	1.67027	9.01194	8.79611	1.81e-05	0.00156436	3.46915		7.39369	7.98055	8.88638	8.53792	7.70254	8.08878	8.64777	9.45465	9.81102	10.0891	9.71388	10.2583	9.93954	9.6631
SNX22	1.59332	9.79452	8.78919	1.82e-05	0.00156693	3.46307		8.57166	8.97249	10.0109	8.59661	8.00017	9.65893	9.17433	10.4086	10.6732	10.8575	10.2858	10.4974	11.1309	10.2849
MET	1.78741	10.5598	8.7806	1.83e-05	0.0015718	3.45549		9.53104	9.27478	8.97201	9.87236	9.77739	9.60916	10.6262	11.0231	11.567	11.3001	11.8529	11.5923	11.6372	11.2023
LMOD1	-2.58237	6.82245	-8.75476	1.87e-05	0.00160024	3.43269		7.54156	7.60116	7.02758	8.92322	8.79724	8.13662	8.76806	5.72741	4.84685	6.04647	5.23468	5.96357	5.18757	5.71233
SULT1A2	-0.687623	8.57482	-8.73581	1.9e-05	0.00161515	3.41593		9.16483	9.15768	8.71755	8.47828	8.92266	9.25577	8.73369	8.51675	8.33931	8.25927	7.8053	7.97855	8.52072	8.1972
IQGAP3	1.40794	6.76254	8.73418	1.9e-05	0.00161515	3.41448		4.81314	5.43978	8.30536	6.55774	5.17364	6.15572	5.96459	6.55497	6.83785	8.9333	7.85339	7.18787	7.86423	7.03393
WWOX	-1.53337	7.5599	-8.69437	1.97e-05	0.00166076	3.37915		8.5189	8.69951	7.73925	8.36442	8.41016	8.26339	8.29045	6.69926	6.87513	7.28247	7.02716	6.47171	6.70819	6.48859
CHPT1	0.722633	10.6279	8.69221	1.97e-05	0.00166076	3.37722		10.021	10.4545	10.1736	10.5902	10.1049	10.5148	10.0069	10.7521	11.3831	11.0603	11.0313	10.9177	11.2649	10.5148
SYCP3	0.71276	10.1968	8.67697	2e-05	0.00167582	3.36365		9.52778	10.0439	9.86338	10.1347	9.64843	10.0824	9.5826	10.3723	10.9162	10.7033	10.5618	10.4305	10.8132	10.0752
RAB27A	1.01649	10.7031	8.66674	2.02e-05	0.00168212	3.35453		10.4622	9.9265	10.4231	9.99813	10.2077	10.014	10.3323	11.4182	11.1613	10.9619	11.2023	11.2857	11.4386	11.0113
CXCL17	1.76385	6.94013	8.65926	2.03e-05	0.00168212	3.34786		5.96979	6.36124	5.94797	5.9768	6.25734	5.86022	6.03408	7.50243	8.34194	7.65375	7.797	7.34048	7.13955	8.97926
SPINT1	1.24478	9.09489	8.65836	2.03e-05	0.00168212	3.34706		8.38734	8.71429	8.33092	7.88966	8.09332	8.57235	9.31963	9.25246	9.64448	9.92954	9.48579	9.691	10.0325	9.9852
FOXO1	-0.755017	8.8322	-8.65091	2.05e-05	0.00168612	3.3404		9.0869	9.34082	9.25626	9.59821	9.04652	9.40456	8.73471	8.37515	8.94862	8.23847	8.73314	8.25434	8.53242	8.10073
MAP3K8	-0.88359	6.8277	-8.58262	2.17e-05	0.0017787	3.27915		7.50853	6.82644	7.33699	7.70182	7.33612	6.95805	7.21848	6.70226	6.37328	6.31575	6.9431	6.35093	5.65068	6.3653
FCGBP	-1.28233	10.7095	-8.58021	2.18e-05	0.0017787	3.27698		10.9554	11.8145	10.856	11.2918	11.7905	11.9004	10.846	9.55157	10.2943	10.3129	9.89008	10.6519	9.99164	9.78591
EPHB1	-1.74785	6.45741	-8.55096	2.23e-05	0.0018128	3.2506		8.02246	7.51932	6.66978	7.3745	7.41591	7.59825	6.71911	5.77563	6.03985	5.6523	6.01201	5.62141	4.77514	5.20802
C4orf48	1.64783	9.07848	8.5493	2.24e-05	0.0018128	3.24909		7.53687	8.2627	9.18701	8.8188	7.54861	8.4801	7.94786	9.19216	9.12255	10.7723	10.0109	10.1613	10.5504	9.5071
RILPL1	-0.940861	9.30538	-8.53743	2.26e-05	0.00181761	3.23836		9.71513	9.63744	9.33614	10.037	10.0556	10.1363	9.51305	8.83958	8.4859	8.88139	8.83371	8.83013	9.14081	8.8331
EGR2	-1.13198	10.1819	-8.53716	2.26e-05	0.00181761	3.23811		11.1783	10.7944	10.4356	11.1859	10.8771	10.9578	9.80631	9.94494	9.32753	9.59316	9.56168	9.57752	10.3237	8.98311
ABR	0.744501	7.98375	8.50169	2.33e-05	0.00186773	3.20597		7.2682	7.53995	8.1477	7.70155	7.62571	7.66546	7.33196	8.11389	8.2807	8.92993	8.23886	8.37024	8.13756	8.42084
LOC440934	-1.38613	7.38309	-8.4956	2.34e-05	0.00187035	3.20043		8.97524	8.47673	7.62614	7.44561	8.45868	7.71879	7.83195	7.37538	6.28752	6.80384	6.24478	6.75145	6.73336	6.63386
ADGRL2	-0.904769	8.32431	-8.48893	2.36e-05	0.00187397	3.19437		8.9774	8.93967	8.34314	8.93596	8.9684	8.83288	8.43944	7.75813	8.03822	7.90252	7.87671	7.9773	8.20765	7.34299
AHNAK2	2.63104	7.33203	8.48055	2.38e-05	0.00188047	3.18674		5.22618	5.37408	6.11925	6.17644	6.16544	6.83188	6.22229	8.3109	8.37976	9.14947	8.38437	9.27252	7.4751	9.56075
LINC01806	-1.17394	6.70889	-8.46186	2.42e-05	0.00190349	3.16971		8.06442	7.43925	6.12582	7.64187	7.80932	6.77206	7.21828	6.98318	6.67731	5.03048	6.98298	6.4394	5.24864	5.49144
CFI	1.52376	7.72327	8.45793	2.42e-05	0.00190349	3.16613		6.70595	6.62273	7.44221	7.04445	6.58869	7.10966	7.21608	9.08197	8.10041	8.47776	7.93927	8.31921	8.31921	9.15822
EMCN	-1.22014	8.30974	-8.43003	2.48e-05	0.00194353	3.14063		8.94862	8.76584	8.79829	9.04795	8.69458	9.41925	8.7641	8.262	7.50526	7.37927	7.74991	8.0234	8.02662	6.95122
ADAMTS3	-1.3538	6.91098	-8.41481	2.52e-05	0.00196086	3.12669		7.94665	7.79097	7.28483	7.05151	8.05848	7.47773	7.50501	7.20712	5.96454	5.86725	6.02179	6.7325	5.41085	6.43451
SETBP1	-0.769256	8.88079	-8.40782	2.53e-05	0.00196086	3.12028		9.16438	9.22213	9.80052	9.62341	9.06015	9.29414	8.69318	8.73193	8.39492	9.00773	8.56798	8.44643	8.2941	8.03003
FRY	-0.966175	7.66148	-8.407	2.54e-05	0.00196086	3.11953		8.4342	8.20893	8.07659	8.07292	8.44755	7.82305	7.94875	7.38279	7.04932	7.64078	7.31111	7.25408	6.98919	6.6215
GNAL	-0.752076	7.12248	-8.36326	2.64e-05	0.00203097	3.0793		7.78679	7.42983	7.48497	6.99875	7.71643	7.64401	7.42884	6.83069	6.71343	6.81622	6.35358	7.23306	6.52772	6.75038
SOX4	1.0293	10.2385	8.3526	2.66e-05	0.00203501	3.06946		9.5845	9.846	10.1067	9.69402	9.63371	9.92302	9.27906	10.2535	10.437	11.028	11.0803	10.9569	10.8551	10.6614
SLC16A2	-1.66012	7.90311	-8.34964	2.67e-05	0.00203501	3.06673		8.34052	8.64606	8.61765	8.72296	8.75897	9.36843	8.67754	7.32987	6.20813	7.84015	6.86212	7.20971	7.31141	6.74993
FGF7P3	-0.798374	6.1802	-8.34828	2.67e-05	0.00203501	3.06548		5.764	6.45352	6.56795	7.03563	6.32443	7.28726	6.62295	5.42491	5.74987	5.6184	6.13932	5.57224	6.22229	5.74008
PLSCR4	-0.937231	9.10117	-8.32579	2.73e-05	0.00206858	3.04468		9.31615	9.7819	9.60342	10.4502	9.55337	9.30361	8.97981	8.71781	8.63815	8.84282	9.69293	8.33042	7.93844	8.26732
GOLT1A	1.56968	6.37708	8.29395	2.8e-05	0.00212043	3.01516		5.54988	5.31983	5.74748	5.27695	5.57586	6.15012	5.52554	6.48704	7.23762	7.45495	6.62927	7.15848	8.67754	6.48852
PON2	0.793895	9.9214	8.28984	2.82e-05	0.00212043	3.01134		8.8612	9.45107	9.66775	9.52582	9.47476	10.1047	9.58591	9.9446	9.87087	10.7086	10.1363	10.3753	10.875	10.3178
ADGRA3	-1.5685	6.65745	-8.28368	2.83e-05	0.00212429	3.00561		7.17756	7.13435	6.96397	8.15063	7.93159	7.66425	7.06954	4.87734	5.92051	5.92758	6.83921	5.74583	5.71738	6.08452
TGFBR3	-1.16331	8.83473	-8.27896	2.84e-05	0.00212543	3.00122		9.46829	9.66185	9.41722	9.61022	9.09432	9.4028	9.25998	8.83983	7.90487	8.11549	8.72774	8.26094	8.11603	7.80665
KDELR3	1.06124	7.88279	8.27239	2.86e-05	0.00213013	2.9951		7.51619	7.39778	7.73351	7.20814	7.0894	7.06922	7.45092	9.08105	7.80448	8.86393	8.08678	8.15467	8.23987	8.66309
SLC25A33	-1.46462	6.91625	-8.25809	2.9e-05	0.00214983	2.98178		8.10657	7.28147	6.79531	7.67095	8.39754	7.36707	7.92099	6.17745	6.37612	6.1221	5.88738	6.3577	6.03591	6.33094
PTP4A3	1.63663	7.98597	8.24588	2.93e-05	0.00216386	2.97038		6.30394	6.40716	8.03094	7.82305	6.89556	7.27721	7.43571	8.62989	8.21324	9.93225	9.32916	9.03962	7.93398	8.55182
LPL	0.927061	7.63827	8.24276	2.94e-05	0.00216386	2.96747		6.77389	7.5721	7.10139	7.11636	6.89377	7.60713	7.15854	8.08753	8.19472	8.09794	7.69997	8.20916	8.43374	7.98955
SLC22A31	0.848472	7.5815	8.21207	3.02e-05	0.00221666	2.93875		7.31959	7.05254	7.46911	6.94549	7.131	7.15492	7.0282	7.97235	7.75006	8.33769	7.48426	7.90442	8.3091	8.28227
GNAI1	-0.775022	8.33498	-8.19048	3.08e-05	0.00225227	2.91849		9.08279	8.80585	8.86279	8.44079	8.53446	8.69013	8.64061	8.08583	7.81148	7.96688	7.82884	8.16679	7.81859	7.95387
MPZL2	1.45418	10.3576	8.17368	3.13e-05	0.00227865	2.9027		8.74404	9.33757	9.30293	10.1836	9.59206	9.53738	10.7158	10.0768	11.2085	11.1283	11.6756	11.2374	11.2023	11.0637
SMOC2	-2.24553	7.93412	-8.14641	3.21e-05	0.00232752	2.87699		8.05284	8.4519	8.0402	9.38544	10.7078	9.01958	9.74046	6.38911	6.40205	7.27008	6.8456	7.65126	6.54379	6.57761
KCNAB1	-2.07507	9.67382	-8.13228	3.25e-05	0.00234538	2.86364		10.5657	10.8601	10.9383	10.7086	10.4644	10.9666	10.4757	8.78746	7.73035	9.12116	7.59664	8.94091	9.84939	8.42809
ADD3	-0.773533	10.7958	-8.13017	3.25e-05	0.00234538	2.86164		11.1231	11.2112	11.0372	11.4109	11.3542	11.2195	10.9219	10.4905	10.1874	10.3913	10.8077	10.1932	10.424	10.3693
SPAG5	-0.966523	6.28992	-8.1176	3.29e-05	0.00236404	2.84974		6.67444	6.98846	6.93834	6.69646	6.92926	6.83231	6.35299	5.89039	5.74686	6.18024	5.60148	5.51845	5.8181	5.8911
TCF7L1	-0.919138	5.97553	-8.10685	3.32e-05	0.00237019	2.83956		6.39308	6.34828	6.17973	6.77145	6.66772	6.70748	5.97794	5.46494	5.25662	5.58	5.6532	5.81689	5.35428	5.48576
TFF2	-1.03939	5.78933	-8.10496	3.33e-05	0.00237019	2.83777		6.58951	5.4243	5.82447	6.14663	7.00493	6.12311	7.05021	5.23257	4.55117	5.40696	5.18733	5.75047	5.17095	5.588
CORO2B	-0.996853	5.77042	-8.10315	3.33e-05	0.00237019	2.83604		6.92366	5.76278	5.94131	6.23616	6.26077	6.47993	6.27731	5.39353	5.00388	5.40613	5.30749	5.34166	5.14675	5.30449
LRP4	3.01396	8.87558	8.09499	3.36e-05	0.00237957	2.82831		6.83239	7.26358	6.09337	6.95033	7.34718	8.96947	8.12389	10.8612	10.4761	10.8385	9.30639	10.1916	11.6463	9.35783
ALOX5	2.46514	8.257	8.08436	3.39e-05	0.00238482	2.81821		5.66843	6.3334	9.04528	7.79315	6.54939	6.14694	7.63444	8.45432	10.0166	10.461	10.0768	9.66995	7.24728	10.501
EFEMP1	-1.47141	10.08	-8.07977	3.41e-05	0.00238482	2.81385		10.4988	10.7057	10.5979	11.115	10.4101	11.1667	11.2157	9.12001	8.54216	9.73187	9.49379	9.72054	9.49542	9.30614
FAM84A	1.75353	8.17385	8.07111	3.43e-05	0.00238482	2.80561		7.38542	6.74893	7.5995	7.62146	7.1028	6.99394	7.6275	8.55042	8.36099	10.3763	8.82772	8.22116	9.09528	9.92247
LEMD1	1.22402	6.76503	8.06402	3.46e-05	0.00238482	2.79885		6.4335	6.31919	5.84207	5.80639	5.8987	6.42706	6.34424	7.17928	6.9095	7.57327	7.41645	7.32337	7.83055	7.40688
GPR155	-0.878265	6.72285	-8.06294	3.46e-05	0.00238482	2.79782		7.05339	6.9836	7.4122	7.39143	7.01155	7.44846	6.83327	6.0109	6.22831	6.45011	6.48796	6.23341	6.13231	6.44307
ELMO1	-1.99231	5.74988	-8.06265	3.46e-05	0.00238482	2.79754		6.04072	6.32027	6.2485	7.78514	6.64067	7.69825	6.48874	4.51451	4.50166	5.16621	4.93703	5.05972	4.54389	4.55307
AGTR1	-1.6613	6.9529	-8.06258	3.46e-05	0.00238482	2.79748		8.47233	8.32281	6.66504	7.57355	8.35008	8.2946	6.80649	6.21962	6.32322	5.41567	5.95324	6.00747	6.71933	6.21723
SOCS2	-1.20778	7.93839	-8.06242	3.46e-05	0.00238482	2.79733		9.12689	8.40467	7.98428	8.64458	8.04046	8.14756	9.44749	7.55917	7.0622	7.01971	6.80228	7.45282	7.26128	8.18401
EBAG9	-0.734247	9.18123	-8.05078	3.5e-05	0.00240228	2.78623		9.34313	9.53635	9.42498	9.88912	9.75392	9.66105	9.22993	8.88374	8.86671	8.72529	9.33047	8.72335	8.96334	8.20585
PROX1	-2.00875	7.24788	-7.98331	3.72e-05	0.00254802	2.72162		8.27697	8.60658	8.16235	9.52304	8.45562	8.19528	6.54594	6.4418	6.59159	6.06522	6.60336	6.28509	5.66533	6.05217
TSPAN7	-1.17436	6.19634	-7.96514	3.79e-05	0.00258255	2.70413		6.18677	6.36713	7.23548	7.32832	6.62779	7.37403	6.36513	5.50175	5.42705	6.18228	6.28686	5.47016	5.35714	5.03892
RAPGEF2	-0.64912	10.1614	-7.95724	3.81e-05	0.0025928	2.69652		10.5514	10.5833	10.3601	10.5218	10.5833	10.3887	10.4134	9.69364	10.0011	10.0202	9.9137	9.90924	9.76208	9.55825
SOD3	-1.82918	7.71099	-7.95208	3.83e-05	0.00259651	2.69155		8.07449	7.92055	8.48376	8.78635	8.79924	9.07499	9.23971	6.32498	6.21571	7.80289	6.95192	7.13086	6.06936	7.07909
WFS1	-1.18882	9.26252	-7.94183	3.87e-05	0.00261261	2.68166		9.98662	10.0737	9.56311	9.62742	10.2106	10.179	9.3581	8.58252	8.5178	9.12255	8.43114	8.73471	8.68922	8.59886
SEMA6A	-1.09376	8.50567	-7.93285	3.9e-05	0.00262574	2.67299		9.02512	9.33335	8.98164	8.60022	9.28991	9.05267	9.08492	8.39507	7.6034	8.12664	7.65506	8.11649	7.58471	8.23017
NAP1L5	-0.663691	9.04834	-7.91124	3.98e-05	0.00265942	2.65206		10.0379	9.47269	9.06254	9.04697	9.48921	9.30976	9.24226	9.45502	8.74356	8.39825	8.54381	8.56421	8.91534	8.39528
RPARP-AS1	0.737371	9.82987	7.90588	4e-05	0.00265942	2.64687		9.75665	9.85718	9.07469	9.12689	9.53929	10.1167	8.75688	10.2434	10.6782	10.0069	10.022	10.2639	10.4856	9.68988
DAB2IP	0.670524	8.87995	7.90263	4.01e-05	0.00265942	2.64372		8.51638	8.82418	8.42377	8.34486	8.52477	8.73137	8.4475	9.13987	9.49351	9.44384	8.96334	9.28102	9.35629	8.82862
OSBPL1A	-1.14876	7.68666	-7.89974	4.02e-05	0.00265942	2.64092		7.80808	8.04866	8.11799	8.91179	8.02713	8.84044	8.07319	6.49446	7.13049	7.44854	7.77085	7.25316	6.95874	6.7297
DRAM1	1.17359	7.58924	7.89863	4.03e-05	0.00265942	2.63984		6.12551	6.57291	7.78795	7.61583	7.14771	7.42836	6.33882	7.73145	8.02034	8.45532	8.10191	8.49496	8.69114	7.7371
ADAM22	-1.30634	6.56788	-7.8928	4.05e-05	0.00265942	2.63419		7.44193	7.35111	6.76717	7.34345	7.54358	7.3808	6.71933	6.34416	5.7973	5.82784	5.98411	5.73381	5.53108	6.18471
GPAT3	-1.39104	9.74375	-7.89278	4.05e-05	0.00265942	2.63417		10.833	10.5106	9.66485	10.2258	11.1827	9.52608	11.1318	9.04013	9.32634	8.67357	8.99375	9.15796	8.89096	9.2549
TRMT9B	-1.84413	9.06843	-7.88916	4.06e-05	0.00265942	2.63065		10.0768	10.7581	9.85576	10.5943	9.91425	10.4155	8.31872	7.26043	8.91765	7.76249	9.31516	8.88617	7.79898	7.08365
MDH1B	-1.48544	7.86109	-7.88751	4.07e-05	0.00265942	2.62905		9.28909	8.57746	8.53093	8.43496	8.75396	8.69051	7.94974	7.67799	7.19112	7.0425	7.05203	6.46148	8.2414	6.16204
CACNA2D1	-0.621313	8.81361	-7.88304	4.09e-05	0.00266196	2.6247		9.23122	9.05907	9.0247	9.35345	9.00684	9.2139	8.98068	8.75648	8.33157	8.46118	8.88824	8.4203	8.2751	8.38779
USP54	-0.719409	9.33661	-7.86891	4.14e-05	0.00268873	2.61096		9.22838	9.6878	9.49942	9.80696	10.1098	10.2795	9.26232	8.45279	9.05048	9.02621	8.77054	9.35682	9.36271	8.8188
CORO2A	1.44107	7.48746	7.85485	4.2e-05	0.00271568	2.59726		6.56075	6.52838	7.57193	6.86155	6.08496	6.93804	6.82285	7.14379	8.29388	8.67564	8.36865	8.0995	8.96014	7.91434
MIR34A	1.20349	8.19405	7.84315	4.24e-05	0.0027268	2.58585		8.1795	7.45505	7.85498	7.67894	7.28299	7.35922	7.33545	8.97898	8.69604	8.62496	9.04318	8.70417	8.20356	9.31963
FAHD2A	-0.861917	8.59944	-7.84224	4.25e-05	0.0027268	2.58496		8.5655	9.37576	8.71058	8.63311	9.35062	9.6401	8.93715	7.79214	8.22496	8.21101	7.92683	8.40428	8.32916	8.29101
DIPK1A	-0.712568	7.67928	-7.83948	4.26e-05	0.0027268	2.58226		8.65601	8.15667	8.16821	7.6278	8.14825	7.6459	7.84614	7.53507	7.35381	7.4014	7.06736	7.44778	7.17753	7.27805
SOX5	-1.018	5.62732	-7.83694	4.27e-05	0.0027268	2.57978		5.8524	5.99312	6.05133	6.6353	6.45911	6.26363	5.69932	5.14943	5.33727	4.83065	5.46014	5.06598	4.86198	5.12278
EML1	-1.03927	6.85795	-7.81876	4.34e-05	0.00275981	2.562		7.22746	7.39959	7.22034	7.48751	7.42788	7.9029	6.97741	6.31099	6.05024	6.8172	6.18253	6.70752	6.68546	5.61423
CFD	-1.92097	9.65819	-7.81744	4.35e-05	0.00275981	2.56072		10.1874	10.5084	10.5084	10.8732	10.5767	11.146	10.5307	9.60723	8.40047	8.53203	8.24621	9.29825	8.64114	8.15858
LATS2	-0.769949	9.73617	-7.8096	4.38e-05	0.00277157	2.55303		10.1249	10.0489	9.94305	10.4169	10.2646	9.92881	10.121	9.53895	9.42555	9.52304	9.66447	9.22401	9.05267	9.02968
UBE2QL1	1.92634	7.51587	7.79177	4.45e-05	0.00280913	2.53555		6.22441	6.20322	6.13961	7.0845	6.16921	7.60629	6.44169	8.78364	7.86847	8.90872	8.96521	8.76965	8.62605	7.43158
SHLD2	-0.625072	9.5384	-7.78871	4.47e-05	0.00280913	2.53254		9.56347	9.82849	9.75193	9.98256	9.72452	10.0976	10.008	9.06533	9.31268	9.02666	9.46297	9.25109	9.39215	9.07014
ASPH	-0.693365	9.96463	-7.77785	4.51e-05	0.00282928	2.52187		10.3125	10.3306	10.103	10.4516	10.189	10.4727	10.3199	9.73697	9.75962	9.27252	9.69123	9.48921	9.43978	9.93629
ABCA9	-1.04438	7.25102	-7.75978	4.59e-05	0.00286918	2.50408		7.93384	8.08208	7.42348	7.9717	8.08688	7.13407	7.78046	6.95122	6.50635	6.49528	6.77746	6.74635	6.73567	6.8895
IFFO2	0.806273	6.58179	7.75437	4.61e-05	0.00287124	2.49875		5.79756	5.94214	6.64732	6.4679	5.92317	6.44392	6.02853	6.3967	6.86633	7.81261	7.22335	6.99606	7.16802	6.43138
PRKACB	-0.961751	8.76998	-7.75251	4.62e-05	0.00287124	2.49691		8.96897	9.37409	9.56441	9.70064	9.11905	9.29049	8.73833	8.33823	8.41144	8.32425	8.77758	8.31737	7.73035	8.1245
SH2D4A	1.29641	8.99667	7.74578	4.65e-05	0.00288075	2.49028		8.96947	8.92362	7.84514	7.94009	8.92937	8.07824	7.75335	9.83918	9.8853	9.6557	8.95098	9.7875	9.61657	9.7789
CNTN3	-1.85574	6.33143	-7.7421	4.67e-05	0.00288198	2.48664		7.81644	8.04046	6.64932	6.82545	7.28285	7.09586	7.10473	5.34568	4.98543	5.26494	4.67099	5.77648	6.02308	5.75833
ZFX	-0.535585	9.28675	-7.73326	4.71e-05	0.00289744	2.4779		8.73992	9.71699	9.64692	10.3835	9.67972	9.45041	9.26433	8.23071	9.18041	9.05482	10.0126	8.93289	8.99162	8.72961
NRN1	-0.854327	6.44289	-7.71195	4.8e-05	0.00294775	2.45682		7.32307	7.05575	6.75174	6.48948	7.52826	6.61806	6.32402	6.31165	6.10771	5.99117	5.95601	6.13552	6.0143	5.59371
MEGF9	1.15302	8.49842	7.70467	4.84e-05	0.00295926	2.44961		7.51606	7.81465	7.8271	7.80699	8.09671	8.08475	8.30714	8.86944	9.46161	8.90181	9.02915	9.63486	8.90486	8.7228
ALDH1A3	2.60579	7.12203	7.695	4.88e-05	0.00297714	2.44002		5.11847	5.14601	5.69871	6.17155	6.22935	4.89411	7.47571	8.58202	9.48886	8.35881	8.41796	8.79898	6.34987	8.97796
TFCP2L1	-2.38856	8.07476	-7.69201	4.9e-05	0.00297714	2.43705		10.2471	9.92134	8.9171	8.90123	9.43146	9.5074	7.95761	6.94783	6.90355	6.86463	6.34685	7.12705	6.50186	7.47155
ZNF22	-0.652545	9.78269	-7.66835	5.01e-05	0.00302972	2.41353		9.86156	10.1336	10.3559	10.2161	10.0416	10.3571	9.79696	9.32945	9.38654	9.78158	9.54188	9.71293	9.55236	8.89022
TLE4	-1.37567	8.9591	-7.66555	5.02e-05	0.00302972	2.41074		9.05306	10.0779	10.0075	10.2067	9.17029	9.5679	9.44513	8.13232	7.7692	9.26778	8.93767	7.94834	7.80992	8.03364
MFGE8	0.935704	7.60615	7.66237	5.04e-05	0.00302972	2.40757		7.03856	6.93185	7.14864	6.76403	7.36734	7.2296	7.4881	8.23847	7.74333	8.50598	7.71508	8.53732	7.66337	8.1145
TDRD9	-1.86861	8.3411	-7.66115	5.04e-05	0.00302972	2.40636		9.7865	10.2508	7.9692	9.50517	9.94202	8.99744	8.47673	6.51617	8.95187	6.23672	8.25996	8.24538	6.57461	7.06289
ANGPTL1	-2.19276	6.91259	-7.65229	5.09e-05	0.00304183	2.39752		8.15507	8.55715	7.52561	7.70224	9.06084	7.83989	7.22197	6.20238	6.26449	4.92289	5.40441	5.43138	6.0076	6.4803
CDC42EP5	0.599579	7.43104	7.65078	5.09e-05	0.00304183	2.39603		7.09045	6.80561	7.61809	7.09533	7.08817	7.21492	7.00622	7.5645	7.46716	8.47158	7.6806	7.83621	7.64107	7.45472
HMGA2	3.03682	8.0345	7.63381	5.18e-05	0.00308117	2.37908		5.91581	7.39717	5.63913	6.66418	6.10876	7.3487	6.53891	10.1786	8.60833	10.3397	9.82348	9.11489	10.3802	8.42524
RAVER2	-0.832555	6.65741	-7.63123	5.19e-05	0.00308117	2.3765		6.67166	6.99464	6.75401	7.48078	7.25059	7.66913	6.69497	5.73013	6.24233	6.21164	6.55915	6.41753	6.32246	6.20465
DEPTOR	-1.91563	9.06417	-7.62368	5.23e-05	0.00309448	2.36895		9.45677	10.2147	10.2312	10.5207	10.0533	9.94263	9.73461	6.24326	9.06015	8.02675	8.25348	8.2134	9.00653	7.94092
KLF6	-0.698541	11.6041	-7.60468	5.32e-05	0.00313718	2.34992		12.1865	12.2758	11.119	12.5492	12.1348	11.1283	12.2798	11.3978	11.662	10.7997	11.5247	11.4496	10.5095	11.4403
CFAP43	-2.00592	6.5304	-7.60274	5.33e-05	0.00313718	2.34797		8.53617	7.59929	6.99997	7.69629	8.07419	7.36626	6.46137	5.21361	5.99162	4.77801	6.11579	5.40484	6.44838	4.73985
RCC2	0.758931	9.17385	7.60032	5.35e-05	0.00313718	2.34555		8.57576	8.30536	9.48325	8.44519	9.06764	8.95752	8.72595	9.10471	9.4865	9.96722	9.10597	9.95317	9.59115	9.66447
ACKR3	-0.859381	9.63884	-7.58308	5.44e-05	0.00318048	2.32824		9.82002	10.2207	9.82554	10.4979	9.97188	9.94886	10.1948	8.99275	9.40334	9.30481	9.89051	9.26091	8.60339	9.00833
BCL2	-1.25856	10.0006	-7.57973	5.45e-05	0.00318156	2.32487		10.7567	10.9603	10.4801	10.743	10.6614	10.9608	9.84684	8.70543	10.0254	8.82789	9.33115	9.86265	9.73648	9.11021
MTURN	-0.758474	9.89913	-7.57247	5.49e-05	0.00318692	2.31757		10.2858	10.1779	10.4323	10.4323	10.2197	10.2325	10.1682	9.73755	9.11349	9.81906	9.72767	9.05459	9.69894	9.48797
ITGA1	-0.723963	6.95426	-7.57201	5.49e-05	0.00318692	2.31711		6.7932	6.83391	6.65763	7.83365	7.5381	7.51094	8.04627	6.28543	6.3154	5.85048	6.97792	6.8688	6.95802	6.88991
B4GALNT3	0.753042	6.97939	7.54594	5.63e-05	0.00325575	2.29083		6.68279	6.34876	6.55338	6.0235	7.03866	6.8673	6.70568	7.5164	7.40006	7.54276	6.78313	7.65078	7.5954	7.00284
HRH1	1.45658	6.93182	7.54399	5.65e-05	0.00325575	2.28887		5.93692	6.3955	6.24165	6.34093	6.06275	5.76572	6.68124	7.67141	7.43588	8.40932	8.41429	7.5903	6.69545	7.40415
RASSF9	-1.94203	6.74736	-7.5364	5.69e-05	0.00327042	2.28121		8.38753	7.75764	7.83372	8.26454	8.48154	7.64534	5.65831	5.75492	6.00952	5.83937	6.672	5.35147	5.83775	4.96941
MBNL2	-0.571304	10.2119	-7.53174	5.71e-05	0.00327592	2.27649		10.487	10.6913	10.2544	10.8294	10.833	10.2489	10.1389	9.91806	10.0206	9.60296	10.424	10.0229	9.8509	9.64448
LRIG1	-1.17288	8.57827	-7.52432	5.75e-05	0.00329021	2.269		9.11531	9.4634	9.15822	8.97703	9.39065	9.15158	8.89676	7.95605	8.02472	8.42928	8.33986	8.0015	7.23556	7.95587
PTPRB	-0.694306	8.15515	-7.51723	5.79e-05	0.00329635	2.26182		8.58731	7.9474	8.78087	8.6573	8.81611	8.51205	8.21505	7.92227	7.55037	7.91953	7.96802	8.16873	7.99082	7.1362
DUSP5	1.86395	8.79752	7.51658	5.8e-05	0.00329635	2.26116		8.09382	6.97808	7.30913	8.60848	8.11894	6.96754	8.98285	9.23223	10.257	9.39962	10.014	10.2229	8.84667	10.1341
LOC101929480	-1.13123	5.36791	-7.50982	5.84e-05	0.0033084	2.25431		5.82796	5.56248	5.77708	6.08734	5.4677	6.55285	6.2593	4.64923	4.64156	4.91134	4.70871	5.0474	5.10535	4.5525
SELENBP1	-1.42051	9.94722	-7.50704	5.85e-05	0.0033084	2.2515		10.1252	10.9486	10.233	10.6012	11.0727	11.3081	10.3135	9.0541	8.75796	9.58909	9.18017	8.9579	10.1423	8.97726
LRRFIP2	-0.684553	9.28455	-7.50124	5.88e-05	0.0033142	2.24562		9.82849	9.80879	9.26357	9.43978	9.73947	9.28519	10.0225	9.20108	9.43212	8.83695	8.73047	8.83506	8.39786	9.16233
SLC26A4	-2.953	9.20115	-7.49767	5.9e-05	0.0033142	2.24199		10.689	10.8743	9.80879	10.6112	10.9228	11.269	10.5685	7.38219	8.95852	7.3853	7.06369	8.01473	6.15321	9.11489
LRRC7	-1.56794	6.17091	-7.49664	5.91e-05	0.0033142	2.24095		7.88265	7.48136	5.8804	6.59803	6.44593	7.60832	6.78745	5.35196	6.83422	4.50166	4.50166	5.10012	5.82077	5.59819
GARNL3	-1.25349	6.0482	-7.47453	6.04e-05	0.00337696	2.21848		7.12788	6.8233	6.29085	6.60423	7.20285	7.03672	5.6388	5.63645	5.54253	5.7418	5.57261	5.26095	5.37763	4.81823
ETV5	0.97614	11.1515	7.47107	6.06e-05	0.00337904	2.21496		10.7723	10.655	10.8575	10.4795	10.4948	10.3473	11.0372	11.7366	11.6902	11.9828	11.1705	11.7132	11.8003	11.3831
SPTBN1	-0.483922	12.039	-7.46183	6.11e-05	0.00339351	2.20555		12.212	12.3695	12.2962	12.3991	12.3157	12.2395	12.1348	11.7985	11.848	11.9461	11.7971	11.8842	11.679	11.6264
CYP7B1	-0.750496	6.41802	-7.45987	6.13e-05	0.00339351	2.20356		6.86774	7.0003	6.48536	6.93579	6.68094	6.41776	7.165	6.28102	6.30755	5.78047	5.92367	5.78968	6.09503	6.122
SLC22A23	-0.665708	6.78454	-7.45824	6.14e-05	0.00339351	2.20189		6.77125	7.07978	7.09396	7.15106	7.54011	7.0886	7.09698	6.45372	6.23134	6.55521	6.30706	6.66719	6.38333	6.56395
ZNF704	-0.80162	8.09074	-7.44742	6.2e-05	0.0034202	2.19086		8.84378	9.01336	8.32962	8.54193	8.62645	8.43384	7.65189	7.81557	8.2105	7.79011	7.68989	7.65804	7.33223	7.33319
LRRCC1	-0.974985	6.5214	-7.4419	6.23e-05	0.00342935	2.18523		7.1574	6.89933	6.89989	7.30992	7.15699	7.12728	6.51145	5.73245	6.16311	5.76759	6.52372	5.91024	6.76542	5.37483
TMEM178A	-1.04537	8.65681	-7.42934	6.31e-05	0.00346098	2.1724		8.68947	9.0247	9.3642	9.35925	9.08081	9.74736	8.99068	7.83837	8.50708	8.43384	8.3016	7.6921	8.02282	8.14308
CDH6	1.58321	7.85766	7.42622	6.33e-05	0.00346098	2.1692		6.27486	6.80898	7.18673	7.33385	7.12022	7.49429	7.24345	8.13368	8.49496	9.22476	9.36723	9.2348	8.12373	7.96571
CDK6	-0.609627	7.21242	-7.42422	6.34e-05	0.00346098	2.16715		7.90402	7.54271	7.7605	7.2978	7.48632	7.30265	7.32666	7.20793	6.7431	7.08438	7.05359	6.79839	6.67241	6.79346
SCEL	2.52345	6.40628	7.4194	6.37e-05	0.00346799	2.16222		4.50166	4.99126	4.50166	5.54712	5.10167	4.67898	6.68953	7.46581	8.31511	6.92812	8.49348	8.44047	7.00096	7.03206
LHX9	0.914397	7.89636	7.4146	6.4e-05	0.003475	2.15731		7.43111	7.78974	7.54909	7.84915	7.02887	7.80373	6.62241	8.14441	8.21996	8.86831	8.71364	8.0232	9.1626	7.34276
ITPRIPL2	0.649925	10.3779	7.40478	6.47e-05	0.00349174	2.14724		10.0591	9.79426	10.3161	10.0154	10.0737	9.96278	10.149	10.8675	10.7536	10.941	10.6732	10.6201	10.6079	10.4566
TENT5B	-1.79399	6.238	-7.40248	6.48e-05	0.00349174	2.14489		6.62483	6.15335	6.72129	9.43714	6.96028	6.55076	7.49732	4.741	5.54021	5.39992	6.73282	5.29379	4.82502	4.85427
PARP4	1.06383	9.2602	7.40153	6.49e-05	0.00349174	2.14391		8.87339	8.83781	8.97442	8.96014	8.56259	8.67795	8.21168	9.67844	9.87986	9.6631	9.58811	10.0943	9.74864	9.89234
LCMT1	0.563739	8.1589	7.39705	6.52e-05	0.00349781	2.13932		7.6356	7.83417	7.8366	7.71273	8.04198	8.32508	7.75305	8.22116	8.60273	8.48607	8.00619	8.68535	8.78682	8.29706
CTSA	0.755884	8.96304	7.39045	6.56e-05	0.00350374	2.13254		7.80498	8.46599	8.97555	8.40467	8.36228	9.15442	8.92779	8.83237	9.10597	9.86122	9.11554	9.4675	9.67336	9.33089
ANKRD37	-1.06768	8.795	-7.38994	6.56e-05	0.00350374	2.13201		9.87932	9.32087	8.61869	9.58118	9.53384	9.3983	8.96971	8.37745	8.1762	8.21937	8.15959	8.17398	8.43602	8.28555
RC3H1	-0.608226	9.68842	-7.38024	6.62e-05	0.00352801	2.12204		9.74151	9.98773	10.1158	10.5666	10.0325	9.80387	9.69977	9.04795	9.40708	9.5734	9.8914	9.10165	9.34712	9.32154
GGCT	1.74911	9.44621	7.37258	6.67e-05	0.00354536	2.11417		8.19971	8.09476	8.32527	8.34389	8.61088	8.91583	9.51125	10.293	10.2549	10.5465	10.3479	10.1727	10.9137	9.71673
ANKH	0.942473	8.75462	7.34203	6.88e-05	0.00364435	2.08267		7.91697	8.21686	8.1961	8.78318	8.32613	8.08281	8.46163	9.17698	9.31397	9.50354	9.85366	8.98025	8.97813	8.77447
STAT1	0.843739	10.3499	7.3389	6.9e-05	0.00364607	2.07944		9.82627	9.6846	10.7891	10.0976	9.31516	9.71628	10.0673	10.6524	10.5473	10.9926	11.0263	10.42	10.846	10.9177
RIMS2	2.75746	7.37406	7.32563	6.99e-05	0.00367686	2.06573		4.682	6.11591	6.24511	7.09273	5.63109	6.81444	5.38605	7.74594	8.60506	11.0848	8.7138	9.15738	8.87807	7.0845
PIR	-0.71711	6.12179	-7.32513	6.99e-05	0.00367686	2.0652		6.4756	6.28214	5.75154	6.66504	6.7721	7.07233	6.34365	5.80504	5.37662	5.48595	5.65778	6.16749	6.21533	5.63442
LOC100996756	-0.969004	6.17229	-7.31996	7.03e-05	0.00368614	2.05985		6.33196	6.90755	8.12223	6.34189	6.33159	6.94602	5.61628	4.74906	6.23084	6.93005	5.2401	5.67629	5.91177	5.07639
PNPLA7	-0.625419	8.02031	-7.2912	7.23e-05	0.00377772	2.03003		7.35617	8.42416	8.65069	8.30536	8.35649	8.70584	8.53242	7.01586	7.64632	8.17698	7.63889	7.78529	8.09446	7.5954
ATIC	0.930914	8.89428	7.29001	7.24e-05	0.00377772	2.0288		7.97219	8.41553	9.01009	8.35557	7.92665	8.78513	8.53661	8.81229	9.06203	9.8914	9.31811	9.36353	10.102	8.96884
TTYH2	-1.10384	7.37258	-7.27573	7.35e-05	0.00382189	2.01396		8.0006	7.5457	7.95605	8.00935	7.6187	8.72087	7.62021	6.8172	5.8239	7.16353	7.2072	6.97093	7.05667	6.70518
ID4	-0.567729	12.0297	-7.26838	7.4e-05	0.00382461	2.0063		12.4152	12.4368	12.1457	12.2798	12.4856	12.3217	12.1101	11.59	11.9396	11.6974	11.6557	11.8929	11.6601	11.7848
IER2	-1.15068	11.0867	-7.26774	7.4e-05	0.00382461	2.00563		12.2641	11.539	11.8003	11.3855	11.9651	11.7516	10.9286	10.5297	10.2664	10.7751	9.93804	10.6858	10.736	10.6485
IMPDH2	0.582961	8.33755	7.26729	7.41e-05	0.00382461	2.00516		8.17295	7.51631	8.04198	7.80745	8.14712	8.33986	8.2968	8.78158	8.20125	8.8287	8.13797	8.83112	8.96209	8.66047
MT1F	-2.02763	10.4864	-7.2621	7.45e-05	0.00382504	1.99976		11.8455	11.2205	10.599	11.1844	11.8589	11.8929	11.9004	8.74963	10.0658	9.54254	8.7532	10.087	8.832	10.278
PBX4	-1.03817	6.35932	-7.25989	7.46e-05	0.00382504	1.99745		7.03932	7.05641	6.82214	6.63989	7.25967	7.16573	6.16568	5.91934	5.81589	6.03891	5.79575	5.9814	5.54285	5.78755
TRPC6	-0.715832	7.1022	-7.25941	7.47e-05	0.00382504	1.99696		8.18635	7.45816	7.11651	7.21912	7.70142	7.74471	6.79453	7.23679	6.87905	6.27147	6.31112	6.89902	7.50954	6.10297
DEGS1	0.565549	10.2877	7.25619	7.49e-05	0.00382504	1.9936		10.2083	9.7238	10.1198	10.1432	9.93564	9.8501	10.0538	10.7165	10.541	10.7528	10.5952	10.6572	10.2813	10.4494
GCSH	-1.05219	9.70671	-7.25443	7.5e-05	0.00382504	1.99177		10.1079	10.2583	9.99759	10.6163	9.93377	10.6999	10.0159	8.72904	9.13837	9.55075	9.55556	9.18539	9.79532	8.30986
TBC1D2	1.71424	7.63519	7.24643	7.56e-05	0.00384602	1.98341		5.89548	6.05452	7.01392	7.05705	6.29723	7.21714	7.91111	7.81075	8.22386	9.45704	8.59709	8.29296	8.90444	8.16
C5orf30	-1.05806	8.08817	-7.23716	7.63e-05	0.00387202	1.97374		8.85092	8.85728	7.99714	8.6335	8.43819	8.26175	9.28161	7.40407	8.03842	7.36365	7.71372	7.65353	7.26075	7.47983
MROH7	-1.63689	6.30732	-7.23311	7.67e-05	0.00387533	1.9695		6.3047	6.74307	7.18492	7.44221	6.90964	8.00971	7.2861	5.12533	5.01629	6.32537	6.30892	5.36675	5.21892	5.06055
LAMC2	1.21054	8.36973	7.23021	7.69e-05	0.00387533	1.96647		7.47961	7.36524	7.10243	7.8286	7.67314	7.27957	9.62265	9.16977	9.16233	8.52198	9.13089	8.26418	8.37529	10.2005
LRRC2	-1.53953	8.34247	-7.2288	7.7e-05	0.00387533	1.96499		9.74522	9.61677	8.64029	9.24468	9.3286	9.04477	8.16531	8.16036	8.76252	6.38628	8.04103	7.99589	6.50415	7.15869
SLITRK5	-0.996933	6.31332	-7.22377	7.74e-05	0.00388519	1.95973		7.33777	6.77436	6.78017	7.02647	6.75958	6.32389	6.68027	5.9711	6.03549	5.66403	5.74516	5.37447	5.62489	6.28883
MBOAT2	1.03932	9.64087	7.20884	7.85e-05	0.00391995	1.9441		9.4594	9.05173	9.13678	8.79202	9.05673	9.4594	8.89238	10.428	9.67406	10.488	9.20179	10.1183	10.7779	10.4356
GLT8D2	-1.79767	7.30998	-7.20844	7.86e-05	0.00391995	1.94368		8.03416	7.52847	7.68013	8.55162	8.87826	8.43857	8.35047	7.35675	5.37362	6.48928	6.96763	6.46682	5.54253	6.68136
CD109	1.08118	7.287	7.20746	7.86e-05	0.00391995	1.94265		6.70194	6.75391	6.78133	6.62767	6.62395	6.82842	6.90763	8.25093	7.49197	7.55933	7.07535	8.01866	8.31963	8.07725
S100A11	1.14004	10.3021	7.20365	7.89e-05	0.00392526	1.93865		8.95959	9.25662	10.0154	9.11705	9.79048	9.98578	11	10.271	10.6696	11.1916	10.5175	11.1737	11.1508	11.1309
CUX2	-2.49792	6.59338	-7.19883	7.93e-05	0.0039268	1.93359		9.43212	7.93177	7.40415	7.37272	6.69919	7.958	8.09843	5.25845	4.91741	5.13156	4.95219	6.05944	5.76966	5.32221
FAM13C	-0.986649	7.13118	-7.19692	7.95e-05	0.0039268	1.93159		8.14994	7.87714	7.69039	8.06624	7.77772	7.65138	6.15876	7.29517	6.50983	6.41148	7.12332	6.89999	6.33309	5.89214
AKR1C2	-1.63506	7.56073	-7.19593	7.96e-05	0.0039268	1.93055		7.86665	8.53188	8.03802	8.70651	8.44727	8.08362	8.97389	7.63052	6.3925	6.27915	6.42872	6.9712	6.50483	6.99547
PCSK2	2.29705	8.14212	7.19143	7.99e-05	0.00393396	1.92583		7.36524	6.56147	7.51182	8.0174	6.71813	7.24785	5.5333	9.70008	8.56149	10.2954	10.278	10.5112	9.62567	6.06278
HACD1	1.3729	7.32261	7.18925	8.01e-05	0.00393396	1.92354		6.35183	6.47418	6.44942	7.08642	6.8072	6.88188	6.40221	6.85085	8.84057	7.49822	8.34063	8.23601	8.3576	7.93956
STX2	-0.686904	8.26273	-7.17698	8.11e-05	0.00397313	1.91064		9.03962	8.65666	8.77822	8.33141	9.14096	8.17025	8.12613	8.62099	7.95038	8.18182	7.68641	7.97353	7.44516	7.57664
RAD23B	0.731516	10.7527	7.17292	8.14e-05	0.00397945	1.90636		10.257	10.4055	10.46	10.2191	10.4532	10.3382	10.5755	10.9398	11.3256	11.1004	11.046	11.2075	11.3957	10.8141
AADACP1	-2.28726	5.68384	-7.16861	8.18e-05	0.00397945	1.90182		7.53154	7.36308	5.51224	7.77838	7.67969	6.25026	5.67708	4.52257	4.68185	4.50166	4.50166	4.50166	4.57041	4.50166
ACADSB	-0.83464	7.49151	-7.16748	8.19e-05	0.00397945	1.90064		7.54963	7.92732	8.06828	8.45346	7.63166	8.02894	7.70254	6.30347	7.44892	6.89395	7.92983	7.04082	7.17372	6.72863
CD36	-2.10059	7.79193	-7.1658	8.2e-05	0.00397945	1.89887		8.99089	9.3258	8.7976	8.53878	9.43602	8.41691	8.38953	6.70102	7.20631	5.66837	5.45059	8.12432	7.75682	6.284
BEAN1	1.85995	6.76127	7.16091	8.24e-05	0.00398954	1.89371		5.49291	6.23771	5.50544	5.9059	5.9835	5.84792	5.84571	6.90569	7.33231	8.8996	8.0304	7.9352	7.72434	7.01118
ARHGEF28	-0.493529	7.13235	-7.15517	8.29e-05	0.00399621	1.88766		7.02278	7.46226	6.87846	8.19354	7.18317	7.67907	7.23451	6.6515	6.99875	6.18723	7.69894	6.76142	7.27008	6.63118
PPP1R13B	-0.773873	10.2185	-7.1545	8.29e-05	0.00399621	1.88695		10.5578	10.7133	10.704	10.2523	10.7944	10.9569	10.259	9.66154	9.73947	10.2993	9.67896	9.56246	10.1972	9.68177
TGFBR2	-0.697264	8.68106	-7.14094	8.41e-05	0.00404163	1.87264		8.26135	9.15216	9.26337	9.41051	9.0484	9.18041	8.89164	7.62812	8.37788	8.37716	8.64986	8.66693	8.77758	7.84945
BICD1	1.38841	7.89539	7.13803	8.43e-05	0.00404389	1.86956		7.82934	6.97559	7.74149	7.26775	7.36548	7.68681	5.5418	9.01472	8.55537	8.12651	8.72181	8.61684	9.23666	7.85523
MPC1	-0.756012	9.66882	-7.12968	8.51e-05	0.00406851	1.86073		9.82113	10.0116	10.1047	10.266	9.68487	10.4061	10.0333	9.25369	9.28626	9.53876	9.45107	9.27893	9.37028	8.8567
DHRS3	1.29655	9.85532	7.12515	8.54e-05	0.00406902	1.85594		8.96865	9.46858	8.38853	9.36559	9.12383	10.0007	9.13343	10.0499	10.5514	10.6758	10.3106	10.8584	11.2157	9.86338
KLHL2	0.639907	10.9285	7.12488	8.55e-05	0.00406902	1.85565		10.7018	10.7557	10.88	10.2197	10.5605	10.6256	10.5164	11.2857	11.406	11.1141	11.1493	11.3177	11.3314	11.1348
PLA2G7	-1.15116	7.70552	-7.1178	8.61e-05	0.00408864	1.84815		8.06402	7.58154	8.74404	8.31792	8.62912	8.51113	8.11992	6.07395	6.3377	7.38486	7.66838	7.3519	7.73659	7.35617
SLC25A42	-0.949215	8.18617	-7.10863	8.69e-05	0.00411709	1.83844		8.94164	8.72576	8.68446	8.90837	8.54527	9.03656	7.78337	8.00771	7.53346	8.40047	7.48968	7.62048	7.85523	7.0739
PRDM11	-1.14102	6.96434	-7.10574	8.71e-05	0.00411947	1.83538		7.4773	7.28247	7.07788	7.75847	7.97568	8.42941	6.74271	5.84636	5.9863	6.83231	6.80364	6.40014	7.33319	5.55487
PAK3	-2.01163	8.09219	-7.10158	8.75e-05	0.00412378	1.83096		9.66526	9.00437	9.81495	9.24675	9.83204	8.57988	7.54281	7.836	6.51797	7.85715	8.36339	6.82796	5.64146	6.56069
CRY2	-0.64561	7.3586	-7.09912	8.77e-05	0.00412378	1.82835		7.51631	7.70703	7.27579	7.86329	7.88572	8.19971	7.32201	6.97228	7.16379	6.95026	6.86771	7.13045	7.41625	6.74985
UTF1	1.35754	6.46061	7.09781	8.78e-05	0.00412378	1.82696		5.51747	5.49865	5.74452	6.51468	5.47131	5.97167	5.75463	7.71029	7.10795	7.59867	7.74856	6.5275	7.00678	6.27592
PPP1R15A	-0.771873	7.63742	-7.08963	8.86e-05	0.00414851	1.81827		8.29166	7.38613	7.95279	8.28206	8.08546	7.68954	8.47583	7.23727	6.9811	7.29736	7.05315	7.35956	6.90447	7.92746
GTF2IRD1	0.717325	9.12543	7.08408	8.91e-05	0.00415833	1.81237		8.94902	8.73751	8.50201	8.85697	8.79202	8.91959	8.61027	9.42377	9.29164	9.73496	9.45915	9.55236	9.4966	9.43019
IGFL2	2.47707	5.94353	7.08274	8.92e-05	0.00415833	1.81095		4.50166	4.55536	4.87661	4.65603	4.50166	5.32915	4.51448	6.15685	5.93483	8.88665	6.96694	6.63729	7.23004	8.46182
BID	1.32203	7.21909	7.06958	9.04e-05	0.00420462	1.79694		6.07603	6.07186	7.13237	6.98755	6.46589	6.76923	6.40361	7.12134	8.22091	8.44569	7.98412	7.97235	8.54033	6.87603
TMEM47	-1.01618	8.54767	-7.06579	9.07e-05	0.00421118	1.7929		9.65644	9.24065	8.63132	8.37196	9.23971	9.04345	9.20677	9.26647	7.58752	7.53132	7.45754	8.25828	7.70491	8.47102
PREX2	-1.27632	8.78719	-7.05704	9.16e-05	0.00423913	1.78357		9.90307	9.39781	9.18899	9.42966	9.51012	9.34059	9.20725	9.43445	7.74841	7.44503	8.78776	8.3523	7.76587	7.50941
TM4SF18	-0.674307	7.13127	-7.05464	9.18e-05	0.00423978	1.78101		6.99293	7.35041	7.1921	7.95217	7.67602	7.74712	7.36821	6.57568	6.67579	6.22404	7.34559	7.00662	7.35041	6.38068
MYO1D	0.841988	8.25248	7.04334	9.28e-05	0.0042791	1.76895		8.19174	8.04333	7.24148	7.43925	8.04817	8.04752	7.80893	8.85308	9.17178	8.61131	8.04654	8.81968	8.47776	8.73418
2024-09-09	0.549941	8.59222	7.03923	9.32e-05	0.0042873	1.76456		8.23692	7.98689	8.82289	8.10009	8.11707	8.36394	8.59294	8.86963	8.81205	9.3143	8.42502	8.64205	8.98536	9.02192
HLA-DQB2	1.75744	6.68416	7.03311	9.38e-05	0.00429063	1.75801		5.42012	5.57838	6.89761	6.49262	5.40407	5.34153	5.50377	7.92154	6.16114	8.51913	9.23507	6.60864	6.87155	7.62313
ALDH1A1	-1.35482	8.23386	-7.03306	9.38e-05	0.00429063	1.75797		9.36723	9.3958	8.02194	8.98124	9.70338	8.42555	8.48376	7.4651	7.87743	7.27192	7.89469	7.41068	7.49749	7.47785
CTSC	1.77228	9.27932	7.0318	9.39e-05	0.00429063	1.75662		7.72911	7.36538	9.62388	8.69475	8.13979	8.0787	9.12065	9.88266	10.13	10.2356	9.58591	9.91767	10.1746	11.2318
TNFRSF10A	0.7079	7.92454	7.02599	9.45e-05	0.00430644	1.7504		7.49216	7.54888	7.96837	7.66676	7.4519	7.01515	7.85088	8.40523	8.45986	8.18006	8.25546	8.10815	7.77878	8.76186
LIPG	-1.52837	9.98181	-7.02065	9.5e-05	0.00432025	1.74468		10.3789	11.1916	10.4008	11.119	10.4049	10.856	10.8708	8.12132	10.0992	9.11816	9.84123	9.32473	9.80301	8.21568
CPS1	-1.1484	7.38024	-7.01556	9.55e-05	0.00433305	1.73923		8.24976	7.46189	7.86517	7.89393	7.9692	7.90512	8.336	7.88129	6.52796	6.97169	6.28777	6.8695	6.52065	6.58341
CALCOCO2	-0.752648	8.49771	-7.00801	9.63e-05	0.00435687	1.73114		9.01196	8.71629	8.98924	9.22128	8.74863	8.93062	8.50024	8.08688	8.1299	8.68505	8.52826	8.06828	8.02964	7.32172
SDC2	-0.713235	11.054	-7.00424	9.66e-05	0.00436395	1.72709		11.4557	11.4646	11.1508	11.6601	11.5042	11.4774	11.1613	10.5389	10.8762	10.7944	10.7779	10.9791	10.8508	10.064
DACT1	-1.26058	7.27491	-6.99151	9.79e-05	0.00441139	1.71342		7.90076	7.95062	7.38109	8.59069	8.49114	7.81721	7.20495	6.19798	6.55654	7.12513	7.39988	6.78017	6.17863	6.27403
CTH	-1.26582	7.46478	-6.98564	9.85e-05	0.00442819	1.70711		8.88824	8.61732	7.61395	7.59725	8.54033	7.93449	7.49229	6.8008	7.43013	6.61889	6.44553	6.82404	6.62386	7.07984
TTLL7	-0.691583	5.9686	-6.97591	9.95e-05	0.00446273	1.69664		5.82212	6.67372	6.14276	6.33023	6.30562	6.66344	6.26285	5.34541	5.87776	5.47982	5.50439	5.99412	5.97643	5.18173
DOCK9	1.24879	9.6433	6.97155	9.99e-05	0.00446796	1.69194		8.3794	8.87781	9.08843	9.86487	8.76543	9.27811	8.87826	9.63237	10.635	10.4832	10.7641	10.4905	10.7344	9.13426
IL13RA1	0.652804	8.84127	6.97045	0.000100046	0.00446796	1.69076		8.6	8.45214	8.69951	8.41885	8.48235	8.44488	8.50638	9.59206	9.418	9.17984	8.8986	9.09746	8.98093	9.00684
IRS1	-1.40689	9.97792	-6.95791	0.000101344	0.00451147	1.67725		11.2242	11.0473	10.6696	10.6201	10.5936	10.8943	9.72054	10.0762	8.50266	9.01765	9.64772	9.11464	9.5074	9.05503
RARB	-1.2616	8.28799	-6.95674	0.000101467	0.00451147	1.67598		9.70367	9.25308	8.72135	8.95534	9.13678	9.09159	7.56973	8.44026	7.70921	7.33839	7.55891	7.70934	7.37236	7.47187
HSBP1	-0.820573	10.3455	-6.95342	0.000101814	0.00451537	1.6724		10.9603	10.579	10.5578	10.8302	10.5707	11.1613	10.6309	9.91585	9.54429	10.3452	9.92829	10.0049	10.2489	9.55886
RHOBTB3	0.8963	8.56487	6.95061	0.000102109	0.00451537	1.66937		8.17924	8.44047	7.07167	8.80111	8.50708	7.71862	8.09881	8.57101	9.62388	8.34914	9.87027	9.16607	8.87467	8.63607
NFE2L2	-0.482321	8.99123	-6.94766	0.00010242	0.00451537	1.66619		8.84307	9.01502	8.94257	10.0361	9.56729	9.151	9.07168	8.29809	8.51675	8.59709	9.61485	8.86151	8.74152	8.6207
ABI3BP	-1.76462	8.02588	-6.94618	0.000102576	0.00451537	1.66459		9.25547	8.53484	9.00452	8.69355	8.93142	9.51394	8.42356	8.93681	6.67754	6.60101	7.40954	6.43994	7.23679	6.70335
DYNLRB2	-1.11885	6.06838	-6.94527	0.000102673	0.00451537	1.6636		6.80607	6.17761	6.6874	6.93296	6.69599	6.95859	6.13599	5.0654	4.82993	6.36185	5.90027	5.29711	5.72296	5.38515
ST8SIA4	1.05595	6.94545	6.94111	0.000103114	0.00452491	1.65911		5.94657	6.03465	7.32716	6.9015	6.52317	6.28448	5.90476	6.40851	7.50693	7.75896	8.09971	7.9926	7.50736	7.0399
ADRB2	-0.720081	7.29112	-6.93114	0.00010418	0.00456179	1.64833		8.15986	7.24409	8.08642	8.03905	7.27741	7.02042	7.73085	7.53025	6.51274	7.76166	7.13969	6.22616	6.56406	6.78298
ARHGAP24	-1.87157	7.3529	-6.90824	0.000106676	0.00466095	1.62352		9.46054	8.65631	7.66216	8.26418	8.54013	8.44842	6.98905	6.71038	6.22446	6.07627	6.54473	6.57791	6.06242	6.72363
KLF4	-1.14961	9.26196	-6.9033	0.000107223	0.00467474	1.61815		10.5237	9.16122	9.47805	10.3641	9.6331	9.52941	10.1678	8.85531	8.58024	7.95555	9.15477	9.02275	8.73047	8.51099
RUBCN	0.645431	8.28413	6.90095	0.000107485	0.00467604	1.6156		7.21288	7.64174	8.38485	8.21156	7.78197	7.98367	8.51322	8.11629	8.40563	8.84748	8.61216	8.70005	8.6542	8.9121
ERP27	1.24208	8.56174	6.89489	0.000108162	0.00469538	1.60901		7.65327	7.5699	8.36358	8.05581	7.50243	8.19103	8.24889	8.63726	9.01823	9.19485	9.0579	9.59471	9.9113	8.86517
PCLO	-1.33128	8.61826	-6.89263	0.000108416	0.0046963	1.60656		9.40531	9.94128	9.31062	8.10767	9.631	9.36205	9.2294	7.3693	8.54464	7.39332	7.30716	8.08939	8.19339	8.77115
GBP1	-0.991412	9.52684	-6.88847	0.000108884	0.00470325	1.60204		10.4	9.94822	9.59713	10.3887	10.3172	9.10299	10.4036	9.64772	8.86944	8.64205	8.69907	9.02488	8.39946	9.93529
GATM	-1.48875	8.96329	-6.88494	0.000109283	0.00470325	1.5982		9.57667	9.93804	9.57262	9.94989	9.77395	9.85284	9.28966	6.90355	9.20333	8.42043	8.68794	7.91678	8.80214	7.59825
FAM162B	-0.876745	6.82343	-6.88442	0.000109342	0.00470325	1.59763		7.88191	6.84846	7.55419	6.95841	7.45739	7.65647	6.47577	6.47238	6.31964	7.05351	6.1792	6.49528	6.95852	5.21686
PAPLN	1.37694	9.38727	6.88296	0.000109508	0.00470325	1.59605		8.75713	9.02192	8.89555	8.64856	9.28491	8.47655	7.80699	10.4412	10.0419	10.0028	9.58495	10.0997	10.0471	10.3125
RBM26-AS1	-0.839349	6.26487	-6.87474	0.000110447	0.00473009	1.5871		6.97591	6.52346	6.61609	6.31832	6.95611	7.10762	6.29426	5.82025	5.91784	6.22177	5.63717	5.65704	6.43071	5.23156
FAM189A2	-1.08877	10.2616	-6.87339	0.000110602	0.00473009	1.58563		10.1379	10.6543	10.8035	10.5557	11.0473	11.3304	11.1132	9.2773	9.35599	10.4761	8.99498	10.233	10.1849	9.49855
P2RY8	-0.898858	9.14355	-6.87067	0.000110915	0.00473345	1.58267		9.23139	9.12821	10.804	9.04114	9.63632	9.20403	10.1058	8.66014	7.84915	9.55157	8.25139	8.64615	8.8996	9.00088
REEP3	0.486117	9.50799	6.86807	0.000111215	0.00473625	1.57983		8.8996	9.49749	9.08121	9.88869	9.14525	9.09911	9.24314	9.30481	10.0215	9.62892	10.5143	9.51241	9.72017	9.55528
SMARCA4	0.558363	8.37025	6.86022	0.000112126	0.00476499	1.57128		7.81396	7.75476	8.31675	7.86045	8.04254	8.39076	8.4583	8.54621	8.49736	8.91486	8.37453	8.42643	9.05048	8.73618
ZNF438	-0.521285	7.17163	-6.85381	0.000112877	0.00478683	1.56428		7.57959	7.75542	7.11981	7.24963	7.51454	7.61205	7.19486	6.92118	7.10452	6.67645	6.52789	7.0587	7.24881	6.83936
MBD6	-0.535967	10.8872	-6.84538	0.000113872	0.00480611	1.55507		10.8229	11.1652	11.4386	10.8869	11.2214	11.7721	10.7794	10.3515	10.3983	10.806	10.2367	10.671	11.4025	10.4688
EVPL	0.588527	7.74037	6.84271	0.000114189	0.00480611	1.55216		7.04086	7.59684	7.5602	7.21707	7.20026	7.81511	7.69242	7.41568	7.99658	8.27649	8.00916	8.04139	8.2342	8.26895
GADD45B	-1.15127	9.81015	-6.84243	0.000114223	0.00480611	1.55185		10.715	10.561	10.0007	10.9806	9.97784	9.19177	11.2736	9.96374	8.74655	9.12566	9.24803	9.45915	8.11589	9.98256
GFRA1	-1.35204	6.79092	-6.84192	0.000114284	0.00480611	1.55129		7.5971	8.16338	7.41193	7.17833	7.85759	7.2544	6.80586	6.53097	5.91975	5.66823	5.81989	6.33082	6.1013	6.43334
SERINC2	1.21468	7.0875	6.83392	0.000115241	0.00482945	1.54254		6.26816	6.19647	6.21438	6.64087	6.78499	6.85144	6.40485	6.98439	8.15812	7.08809	7.97091	8.46918	7.40077	7.79246
COL4A5	-1.10825	7.8235	-6.83328	0.000115317	0.00482945	1.54184		8.98573	8.25531	8.23228	8.44727	8.22834	8.50578	7.98862	8.56259	6.91608	7.13045	7.63434	7.15988	6.55503	6.92724
S100A13	0.625678	10.5463	6.82618	0.000116175	0.00485529	1.53407		10.5228	10.0474	9.76476	9.50581	10.5493	10.5979	10.646	11.0875	11.0399	10.5557	10.2268	11.0538	10.9762	11.0738
LOC101928068	-0.764774	6.41289	-6.81804	0.000117167	0.0048775	1.52515		6.82515	6.98026	6.4902	6.63724	7.02503	7.06659	6.54248	5.97852	6.01973	5.89014	5.98928	5.71666	6.52568	6.09352
FAXDC2	-1.37879	8.62625	-6.81786	0.000117189	0.0048775	1.52495		9.88117	9.93996	8.8326	9.03696	9.61167	9.44138	8.46577	8.31588	7.7237	8.23692	7.85422	7.52995	8.48576	7.41157
TNS3	-1.16872	9.21036	-6.81438	0.000117616	0.00488519	1.52114		9.21842	9.84035	9.52074	9.80088	9.86869	10.163	10.151	8.40765	8.17821	9.18623	8.43721	8.98839	8.61781	8.56648
KANK2	0.454822	8.53759	6.81086	0.000118051	0.00488739	1.51727		8.48274	8.33708	8.24976	8.23587	8.62085	8.41227	7.83271	9.04528	8.89259	8.79433	8.66968	8.9286	8.83157	8.19299
CLMN	-1.59222	7.80527	-6.80902	0.000118278	0.00488739	1.51526		9.39454	8.80668	8.825	8.23904	8.92512	8.36415	7.65514	8.23228	6.51946	6.93246	7.20426	6.86086	6.13002	7.18481
LDB2	-0.689333	9.35762	-6.80807	0.000118396	0.00488739	1.51421		9.90483	9.98662	9.51352	9.71628	9.71673	9.80127	9.27675	9.06511	8.92184	9.0694	9.03776	9.4319	9.05075	8.51391
DAPL1	1.16854	9.47227	6.79766	0.000119692	0.00493084	1.50278		9.05984	9.25811	8.52556	8.16752	8.87546	8.64777	9.68177	9.86199	10.8527	10.1272	8.88193	10.7124	9.69172	10.2679
TMEM41A	0.553382	7.04786	6.78775	0.000120942	0.00497217	1.49189		7.04754	7.25981	6.7277	6.52545	6.74234	6.61366	6.4817	7.48955	7.74371	7.35314	6.99824	7.0454	7.39509	7.24673
CPT1A	-0.566898	8.93261	-6.77705	0.000122307	0.00501805	1.48012		9.00928	9.39411	9.67708	9.56969	8.8484	9.09025	8.92362	8.37808	8.60943	9.32027	8.90837	8.56969	8.38015	8.37815
RBPMS2	-0.710104	8.76303	-6.7576	0.000124831	0.00511124	1.45868		9.25133	9.60487	9.07731	8.77582	8.77525	9.15883	9.18316	8.26077	8.78483	8.38627	7.73604	8.50137	8.67357	8.513
FAT4	-1.11049	7.67262	-6.75552	0.000125105	0.0051121	1.45637		8.62605	8.56332	7.90116	8.30194	8.55537	8.11924	7.52794	8.16	7.29249	6.88639	7.19345	7.42163	6.11371	6.75391
BMP1	0.817039	7.63202	6.74932	0.000125924	0.00513517	1.44953		7.24936	7.39174	7.02892	6.69386	7.50077	7.35301	7.34687	8.69883	7.86791	7.8431	7.58915	8.04569	8.2807	7.95843
LTF	-1.71295	7.32293	-6.74712	0.000126216	0.00513669	1.4471		6.99529	7.71178	10.671	8.16861	7.71581	7.85026	8.14308	5.28847	4.92916	8.25247	7.37866	6.04312	5.94597	7.42735
AFAP1	0.633691	8.81717	6.74467	0.000126543	0.00513962	1.44439		8.58587	8.14704	8.62543	8.7419	8.45888	8.52695	8.41622	9.35106	9.14583	9.4028	9.10079	9.07469	8.92839	8.93455
SDK1	1.81852	7.37992	6.73859	0.000127356	0.00516225	1.43767		6.34205	5.55334	7.83824	6.22901	5.9617	6.85856	6.51176	9.53448	6.51684	9.73557	8.08292	7.61227	9.23436	7.30785
RANBP10	-0.647448	6.33766	-6.73519	0.000127813	0.0051704	1.43391		6.15884	6.75429	6.7305	6.88713	6.96266	6.86444	6.27183	5.58846	6.36366	6.19099	6.11351	6.03408	6.48178	5.32508
PARP9	0.827035	7.77299	6.73103	0.000128375	0.00518274	1.4293		7.22142	7.28551	7.46716	7.6387	7.22353	7.60773	7.07228	7.5994	8.21101	8.22532	8.39238	7.89023	8.43281	8.55444
IL33	-1.26385	7.95142	-6.72658	0.000128979	0.00519674	1.42437		8.7349	8.27617	9.52941	8.77305	8.42142	7.71989	8.62861	7.9642	7.0097	7.35158	7.79733	7.20058	5.92099	7.99208
VLDLR	-1.17496	6.25925	-6.71452	0.000130632	0.00525288	1.411		7.35985	6.81553	6.43974	6.69235	6.37244	7.58282	6.66436	5.14345	5.98685	5.21785	5.46262	5.77951	6.48956	5.62253
CYR61	-1.29258	9.64391	-6.7088	0.000131424	0.0052742	1.40466		10.6614	10.2129	9.54188	10.5885	10.7502	10.2147	10.0617	9.46314	8.66748	8.99312	8.58656	9.21487	8.51707	9.54109
STAC	1.04512	7.23193	6.70407	0.000132083	0.00528357	1.39941		6.35463	6.95672	6.87956	6.57791	6.49138	6.72962	6.97579	7.56262	7.24963	8.33708	7.92593	7.47016	8.16185	7.57415
MAFB	-1.32049	10.8831	-6.70337	0.000132181	0.00528357	1.39863		12.1457	11.4533	11.6237	11.7434	11.7297	11.6828	10.4248	10.6599	10.1173	10.8294	10.2851	10.3492	9.36455	9.95462
CYP1B1	2.29262	9.05529	6.69837	0.000132883	0.00530113	1.39307		6.18842	6.46911	9.28966	9.53738	7.08993	8.62126	8.16709	10.0419	9.60684	10.3709	11.1332	9.82885	11.0826	9.34688
ARL4A	-0.555127	6.68001	-6.69535	0.000133308	0.0053076	1.38972		6.97443	7.16078	6.5243	7.27285	6.90447	6.93837	6.92784	6.67828	6.58886	5.91802	6.41693	6.5415	6.3224	6.35116
SLC2A13	0.849538	6.9651	6.6858	0.000134664	0.00534751	1.37909		6.5461	6.13635	6.73408	6.97487	6.93778	6.65197	5.80114	7.30332	7.1651	7.20981	7.80138	7.30608	7.82138	7.12199
ST6GALNAC5	1.11491	6.21994	6.68456	0.00013484	0.00534751	1.37772		5.95495	5.72847	5.61318	5.41186	5.73063	5.59245	5.60583	6.2682	6.97427	6.78202	6.60107	6.64326	6.61904	7.55388
CLDN1	2.4232	8.9334	6.6811	0.000135337	0.00535206	1.37386		7.25031	6.16289	7.80448	8.01146	7.77892	7.13086	9.9137	10.012	9.96374	10.1736	10.5922	10.2989	9.92169	10.0529
LPP-AS2	-0.746822	5.26595	-6.68006	0.000135485	0.00535206	1.37271		6.06036	5.22921	6.01333	5.42192	5.59212	5.89369	5.26489	4.8056	4.62437	5.34226	4.75535	5.28261	4.93592	4.50166
CNIH4	0.541272	8.98629	6.6616	0.000138167	0.00544734	1.35213		8.62543	8.4856	9.05482	8.42451	8.49816	8.5861	9.33494	9.12755	8.94032	9.45452	9.12852	9.1736	9.349	9.62496
ZNF548	-0.687834	8.58758	-6.65918	0.000138522	0.00545071	1.34943		8.72216	9.18539	9.36939	9.37101	8.92616	8.42643	8.51995	7.89882	8.50662	8.7536	8.36534	7.95885	8.11707	8.10535
DUSP19	-1.02824	5.62628	-6.64518	0.000140601	0.00552173	1.33379		6.34496	6.43863	5.90538	6.68665	6.2257	6.30724	5.07423	4.8701	5.44434	5.03616	5.39528	4.65255	5.68418	4.70248
TMC6	1.46838	7.95369	6.64302	0.000140925	0.0055237	1.33137		6.44722	6.27611	8.8641	6.80206	7.03718	7.23155	7.87829	8.3146	8.34684	9.08428	8.27649	8.69513	9.22993	8.86788
METTL7A	-0.495417	11.4755	-6.63474	0.000142174	0.00556186	1.32211		11.896	12.0243	11.4072	11.7036	11.8667	11.8238	11.3407	11.2544	11.6129	11.0996	11.2736	11.2441	11.1545	10.9554
MYCT1	-1.06224	9.20409	-6.63173	0.00014263	0.00556892	1.31874		9.38851	9.65952	9.93707	9.89914	9.93656	9.63335	9.6923	9.18499	8.09523	9.09571	8.75953	8.72105	8.67897	8.17531
CCL13	1.22645	7.24855	6.61613	0.000145025	0.00565151	1.30125		6.61398	6.51393	6.54134	6.37323	6.69975	6.49702	7.20804	8.04369	7.20115	7.7329	7.70522	8.53227	8.26697	7.55027
SPATA17	-0.848523	6.75377	-6.60795	0.000146298	0.00569013	1.29207		7.51551	7.13616	6.69036	7.32977	7.33013	7.2933	6.95102	6.4522	6.25695	6.11884	6.2623	6.02342	6.47887	6.714
SLC26A7	-2.57319	10.6434	-6.60431	0.000146868	0.0057013	1.28799		11.8667	12.1682	11.5238	12.1066	12.0768	12.0224	11.7454	9.82153	10.7086	7.4492	9.5545	10.1572	7.62071	10.1857
PTPRE	1.37104	9.08231	6.60165	0.000147287	0.00570659	1.28499		7.80614	8.18495	8.84044	8.02177	8.43857	8.10557	9.3801	9.7791	9.91178	9.76311	9.78619	9.55863	9.91733	9.65868
SNED1	-0.971042	6.61171	-6.59946	0.000147633	0.00570904	1.28253		6.98705	6.76403	6.50186	7.26575	7.38733	7.93629	6.8383	6.33712	5.91631	6.19714	6.18837	6.30251	6.33064	5.61123
MAN1C1	-0.75389	8.32917	-6.59742	0.000147954	0.00571053	1.28024		8.95133	8.56721	9.04212	9.21559	8.02351	8.83182	8.31119	7.95632	8.03471	8.63118	8.30405	7.53007	8.13916	7.07005
DTX1	-0.583197	6.02273	-6.59052	0.000149052	0.00574192	1.27248		5.67161	5.88108	7.25831	6.63948	6.12038	6.38654	6.24292	5.52054	5.31307	6.70677	5.87344	5.475	5.64101	5.58809
CENPJ	-1.80794	7.81016	-6.58837	0.000149396	0.00574421	1.27005		9.33335	10.2044	7.79203	8.50439	9.6084	8.54965	7.00665	6.77451	8.11532	6.14562	6.33094	7.55097	6.43922	6.98671
CITED2	-1.68177	9.20357	-6.58597	0.00014978	0.00574802	1.26736		9.97145	10.2318	9.72594	11.12	9.99549	10.4644	8.80214	7.38129	8.99901	8.16235	9.42234	9.63178	7.89579	7.04621
MYEF2	1.48026	8.42686	6.58417	0.000150069	0.0057482	1.26533		7.42773	6.84596	8.61903	7.69639	7.79345	7.69669	7.72786	9.0956	9.09548	8.75623	9.24445	9.02234	9.28491	9.66995
DPT	-2.50492	7.6672	-6.57963	0.000150801	0.0057653	1.26022		8.92993	9.11729	8.48466	7.92203	9.32556	9.62388	9.03424	8.06901	5.8798	6.48321	5.62762	6.73151	5.03752	7.07449
AKR1C1	-1.52147	8.29543	-6.56759	0.000152762	0.00582612	1.24665		8.62572	9.46788	8.9333	9.27252	8.6542	8.72693	9.7126	8.46918	7.14174	7.3168	7.35246	7.44069	7.19196	7.83003
C6	-0.879338	5.51651	-6.56462	0.000153251	0.00582612	1.24329		5.43155	6.00506	6.26531	6.11371	5.99438	6.39524	5.488	5.16652	5.22754	5.38257	5.21159	4.91367	4.88915	4.74682
FHL1	-1.72183	10.8997	-6.56457	0.000153258	0.00582612	1.24324		11.9919	11.7786	11.5298	11.8266	11.9004	11.5433	11.7537	11.645	9.86429	9.85702	10.0011	10.5693	8.54673	9.78806
MAPK10	-0.849781	6.80381	-6.55879	0.000154214	0.00584497	1.23671		7.41671	6.91475	6.82974	7.22467	7.66266	7.39998	7.1524	6.55631	6.43846	6.19806	6.11914	6.44996	7.01005	5.88046
SINHCAF	0.532279	8.9695	6.55668	0.000154564	0.00584497	1.23432		8.51693	8.67711	9.00506	9.01977	8.70129	8.3484	8.65494	9.01787	9.415	9.21807	9.50096	9.24978	9.0728	9.17496
IKZF2	0.72529	10.0425	6.55608	0.000154664	0.00584497	1.23364		9.70996	10.0844	9.73496	9.52494	9.52688	9.94742	9.23049	10.2318	10.5564	10.2012	10.431	10.1475	11.2052	10.063
SLC24A3	-0.895288	6.94832	-6.55301	0.000155174	0.00584497	1.23018		7.08817	7.3513	7.31845	7.55167	6.91821	7.81781	7.72609	6.21945	6.31478	6.36825	6.68019	6.80189	6.76558	6.35456
GBP3	1.01036	9.19742	6.55284	0.000155202	0.00584497	1.22999		9.4307	8.19254	8.708	8.72529	8.79538	8.56053	8.43326	10.3699	9.82655	9.0125	9.84266	9.68606	10.0044	9.17616
AHCYL2	-0.775953	8.84738	-6.53811	0.000157682	0.00592147	1.21333		9.24246	9.53282	8.83752	9.44042	9.53042	9.18701	8.87689	8.13906	8.70921	8.55974	8.57844	8.34314	8.68082	8.20544
CD55	1.56878	9.66217	6.5373	0.00015782	0.00592147	1.21242		9.01674	8.42703	7.68348	9.61194	9.81399	7.93723	9.65405	9.74806	11.3437	9.0026	10.948	10.88	9.99841	11.2052
IL11RA	-0.942435	8.0085	-6.52996	0.000159074	0.00595744	1.2041		8.09505	8.80716	8.46399	8.01347	8.63237	8.89321	8.45279	7.58282	7.21538	8.053	7.21842	7.40659	7.8435	7.44127
PDE2A	-0.808185	7.15449	-6.52405	0.00016009	0.00597879	1.19741		7.47597	7.50359	7.86238	7.73925	7.68843	7.812	6.82842	6.80336	6.22677	7.56742	6.73126	6.85674	7.29736	5.76983
SGK1	-0.694284	10.8159	-6.52253	0.000160353	0.00597879	1.19568		10.9695	11.1793	11.0625	11.2637	11.0231	10.8401	11.8033	10.4128	10.2367	10.3091	10.7536	10.7158	10.1803	10.6732
EDEM1	0.854008	8.89023	6.5215	0.000160532	0.00597879	1.19451		8.40932	8.2519	8.87759	8.47966	8.74263	8.14263	8.33884	9.26167	9.58615	9.19546	9.48222	9.20908	8.97092	9.51512
CRISPLD1	-1.07179	6.91143	-6.51629	0.000161437	0.00600141	1.1886		7.8616	7.63979	7.51139	7.36558	7.36743	7.49329	6.89218	6.41854	6.29414	6.3718	5.67002	6.41585	7.084	6.37443
LOC101928943	0.988156	6.24574	6.50636	0.000163178	0.00605498	1.17732		6.32723	5.19772	6.04626	5.68605	5.73975	5.8028	5.4618	7.31024	7.08298	7.06115	6.26498	6.53364	6.43818	6.48753
SLC39A14	-1.00799	9.87038	-6.49992	0.000164317	0.00608607	1.17001		10.1771	10.3087	9.9524	10.9926	10.0762	10.6387	10.4749	9.25284	9.43121	9.50683	10.0277	9.3082	8.76022	9.27772
TSHZ3	-0.805326	8.94815	-6.49306	0.000165542	0.00611614	1.16221		9.60372	9.56209	9.26379	8.96492	9.26707	9.51352	9.28056	9.06672	8.19636	8.86552	7.96884	8.74101	8.55125	8.42871
TP53INP2	-1.24612	9.94993	-6.49196	0.000165739	0.00611614	1.16095		10.2919	10.5256	9.97849	10.4214	10.9486	10.3871	11.4578	9.19799	9.37247	9.62496	8.86265	9.63668	9.35855	9.2348
SRF	-1.33241	8.45165	-6.4903	0.000166038	0.00611614	1.15906		9.15216	9.05203	8.31249	9.3581	9.55075	8.72379	9.67569	7.50941	7.846	7.99962	7.2258	8.02857	7.91505	7.97365
ADK	0.899559	8.79276	6.48816	0.000166423	0.00611915	1.15663		8.89096	8.12913	8.4519	8.15986	8.18962	8.26613	8.31327	8.9774	9.35899	9.26167	9.23631	9.03342	9.39123	9.43875
SYNCRIP	-0.675178	10.3427	-6.47952	0.000167988	0.00615843	1.14679		10.8881	10.6971	10.4999	10.4511	10.8126	10.6471	10.7665	10.3995	10.2559	9.3958	9.99049	10.1849	10.0421	9.76746
PEAR1	-0.782869	7.59717	-6.47782	0.000168297	0.00615843	1.14485		8.42109	7.93697	8.37808	7.89216	8.1279	8.13872	7.02533	7.73202	7.04962	7.65094	6.76397	7.15167	7.18631	6.90564
KLHL8	-0.868976	8.09922	-6.47571	0.000168684	0.00615843	1.14244		8.42481	8.44894	8.10297	9.15883	8.64701	8.57709	8.3763	6.83209	8.07693	7.16153	8.53997	7.83068	7.74547	7.46646
IGBP1	0.555103	9.00142	6.47556	0.000168711	0.00615843	1.14227		8.4447	8.45066	8.95062	9.04436	8.65069	9.05938	8.46666	9.06851	9.02254	9.65378	9.68988	8.99642	9.82497	8.6967
CIDEB	-0.541357	6.05086	-6.46821	0.000170061	0.00616935	1.13389		5.62369	6.34866	6.79563	6.65376	6.07161	6.98575	5.77169	5.2844	5.52507	6.26927	5.92727	5.7532	6.50278	5.1993
DCTN1-AS1	1.55541	5.88208	6.46746	0.000170199	0.00616935	1.13304		4.87707	5.00436	5.41908	4.99301	5.62237	5.31305	4.50166	7.30309	7.16464	6.80561	6.60875	6.60704	7.29072	4.8386
TNFRSF10B	0.643666	10.6898	6.46473	0.000170705	0.00616935	1.12992		10.464	9.91504	10.4988	10.534	10.3194	10.1062	10.7386	10.7846	11.001	11.2342	10.9936	11.0937	10.7224	11.2522
TLCD1	0.796601	7.19495	6.46439	0.000170769	0.00616935	1.12952		6.65009	6.45762	6.9123	6.86191	6.94465	7.25292	6.49707	7.07428	7.25124	8.34032	7.67239	7.37413	8.05116	7.38925
BCAM	-0.918045	9.47081	-6.46374	0.000170889	0.00616935	1.12879		8.90066	9.41887	10.3577	10.1524	9.94788	10.7451	9.98624	8.58721	8.07992	9.55116	9.45746	9.12566	9.80879	8.47233
SETMAR	-0.621933	7.26116	-6.46277	0.000171068	0.00616935	1.12768		7.55734	7.73692	7.5058	7.16226	7.84053	7.97244	7.2296	6.54855	7.0143	7.20106	6.78777	7.123	7.4246	6.55208
PQLC1	-0.689679	10.7452	-6.46233	0.00017115	0.00616935	1.12718		11.2157	11.0104	11.3314	10.8687	11.1273	11.0231	11.0538	10.529	9.85956	10.9825	10.0844	10.2412	10.5016	10.6043
C16orf46	-0.987643	9.21774	-6.44938	0.000173576	0.00623504	1.11238		10.3902	10.2063	9.15216	9.32448	10.0646	9.81906	9.0241	9.16379	8.95	8.598	8.1799	8.43445	9.16122	8.58006
POSTN	2.06378	9.22306	6.44931	0.00017359	0.00623504	1.11229		8.88849	8.02144	7.51444	7.47974	8.49043	9.00945	7.93418	11.9991	9.4184	9.36353	10.5417	9.7328	9.80631	10.9228
AGL	-0.55577	8.17507	-6.44393	0.000174609	0.00625084	1.10614		8.48359	8.71493	8.19851	8.80915	8.30672	8.52139	8.13643	8.12373	8.16569	7.34391	8.52926	7.63711	8.01988	7.46075
SEL1L3	1.85512	8.15688	6.44371	0.000174649	0.00625084	1.1059		6.96887	7.05408	8.39301	7.08017	7.3855	6.94806	6.77552	8.8473	9.85641	8.61285	8.52582	9.35173	9.71797	8.67897
ZDHHC15	-0.597753	6.87249	-6.43562	0.000176195	0.006295	1.09663		7.24235	7.82054	6.88245	6.88008	7.09273	6.98477	7.29662	6.43059	7.00111	6.54646	6.51046	6.32984	6.60653	6.59027
ABCA8	-1.87464	8.64935	-6.43251	0.000176794	0.00630452	1.09306		9.13199	9.62151	9.52304	10.4967	9.29021	9.66185	9.3814	8.65289	7.02751	8.04103	7.35381	7.64603	8.2344	7.02855
HSD3B7	0.623614	6.89112	6.43047	0.000177187	0.00630452	1.09073		6.04889	5.99731	6.94342	6.68658	6.48342	6.87664	7.01893	6.56264	6.75504	8.02701	7.01354	7.10054	7.43789	7.52382
DLG4	1.01781	8.05679	6.42937	0.000177399	0.00630452	1.08947		8.31675	7.15674	7.60916	7.13833	7.78474	7.45151	7.37795	9.58082	8.65949	8.46141	7.40602	8.48178	8.46182	8.90855
IGSF3	1.25707	8.00606	6.42609	0.000178035	0.00631604	1.0857		6.81943	7.63635	7.14051	7.2755	7.38212	7.53871	7.85003	8.10587	9.25308	8.63626	8.54193	8.82216	7.53211	9.55075
PTCH1	-0.917744	9.08547	-6.41434	0.000180332	0.00637677	1.07222		9.87742	9.87775	8.98356	9.92995	9.7693	9.38346	8.98893	8.49843	8.87401	8.62688	9.11106	8.54424	8.9684	7.76314
RCN2	0.493285	9.84948	6.4141	0.000180379	0.00637677	1.07195		9.79938	9.87441	9.61059	9.48298	9.43809	9.59206	9.42234	10.1379	10.2032	10.0007	10.1264	10.1754	10.0682	9.96105
CTNNA3	0.638683	7.05757	6.41225	0.000180745	0.00637852	1.06982		6.52705	6.80836	7.06659	6.53549	6.60383	6.57646	7.04979	7.62021	7.50012	7.46042	6.98483	7.40162	7.19881	7.47234
HLA-B	0.738749	10.2091	6.40398	0.000182385	0.00642095	1.06032		9.44975	9.32997	10.6471	9.88816	9.36808	9.79969	10.3949	10.2866	10.4764	10.9462	10.5027	10.4795	10.3763	10.9814
DNALI1	-1.96045	7.3883	-6.40298	0.000182583	0.00642095	1.05918		8.2941	8.0514	7.77906	8.41016	8.78087	8.39825	8.86587	5.81696	6.34087	7.27409	6.62173	6.4028	6.99621	5.40389
DDX25	-2.02308	6.85516	-6.39616	0.000183949	0.00645775	1.05133		9.09075	7.7119	7.24299	7.19468	8.56162	8.11299	7.15196	6.58326	5.07568	6.60169	5.29745	5.20814	7.20305	4.93605
CASZ1	-1.83716	7.3138	-6.39084	0.000185025	0.00647947	1.0452		8.14576	7.45259	7.47974	8.43659	9.02331	7.95985	9.12876	5.71479	6.70948	6.30205	6.6539	6.1933	6.90063	6.29237
MROH6	0.713469	6.9216	6.38992	0.00018521	0.00647947	1.04415		6.34748	6.65643	6.74319	6.28998	6.66092	6.64568	6.61041	6.91341	7.28114	7.4881	7.3852	6.86519	7.65499	7.36034
UVRAG	-0.48847	8.0412	-6.38406	0.000186402	0.00650988	1.0374		8.1527	8.33769	8.6386	8.00181	8.16411	8.47928	8.22386	7.64383	7.81833	7.98963	7.5649	7.89929	7.78474	7.87804
HMGCS1	-0.536396	9.48523	-6.38221	0.000186781	0.00651184	1.03527		9.5991	9.66412	9.69802	10.1874	9.6206	9.55306	9.95175	8.94296	9.34059	9.37214	9.67708	8.94699	9.10808	9.1314
CC2D2B	0.725117	5.82132	6.37707	0.000187835	0.00653732	1.02935		5.10141	5.35626	5.44495	5.52737	5.43759	5.62839	5.71538	5.8174	6.19325	6.43249	6.43404	5.81494	6.63875	5.95628
PRR36	0.715207	5.2264	6.37514	0.000188235	0.00653994	1.02711		4.97326	4.58123	5.28528	4.50166	4.93874	5.29971	4.50166	5.11828	5.44618	6.05565	5.49788	5.67879	6.26761	5.0236
EPHA5	-0.643476	5.69062	-6.36981	0.000189338	0.00656697	1.02096		6.57858	6.93649	5.0059	5.65847	5.76233	5.93501	6.20974	6.03465	5.77728	4.50166	5.26434	5.18047	5.40111	5.42266
UBE2L6	0.549502	8.39153	6.3665	0.000190026	0.00657952	1.01715		8.09047	7.84387	8.92156	7.94769	7.92039	8.32859	7.76492	8.69318	8.39962	9.46949	8.39546	8.49348	8.55598	8.65679
LMO2	-0.767627	8.65161	-6.34838	0.000193846	0.00670031	0.996207		9.01559	8.9333	10.1382	8.50513	9.21237	8.88927	8.55404	8.58504	7.6382	8.99126	7.89155	8.54582	8.15717	8.06553
BISPR	-2.02228	7.02741	-6.33328	0.000197095	0.00680097	0.978717		8.161	6.58426	7.61608	8.41042	7.72134	8.51342	9.26337	5.51573	5.99761	6.86639	6.22995	5.53355	5.71046	6.26021
FAM107A	-1.54344	8.74462	-6.33011	0.000197785	0.0068053	0.97504		9.64506	9.56464	9.40973	9.43809	9.67252	8.90486	9.97944	8.08727	7.25408	8.85183	7.37438	8.30888	8.25591	7.67792
NR2E3	-0.607704	6.35606	-6.3296	0.000197895	0.0068053	0.974455		6.48561	6.82545	7.03532	6.49547	6.72427	6.8536	6.19964	6.05766	6.33346	6.46976	5.66113	5.80153	6.10507	5.93682
L3MBTL4	-1.175	7.89392	-6.32658	0.000198556	0.00681641	0.970949		9.28519	8.58696	8.24493	8.12044	8.69773	8.35684	8.07786	7.32744	7.83649	7.39696	7.17872	7.16662	6.66576	7.57298
TFPI	-1.26152	7.69106	-6.32264	0.00019942	0.00683447	0.966377		7.49628	7.98963	8.17079	9.04152	8.85505	8.19636	8.50312	7.47583	6.8896	6.94958	7.36949	7.2082	6.54326	6.98616
UGT8	-1.69885	6.15603	-6.31798	0.000200448	0.00685803	0.960969		7.43321	7.03757	6.54002	7.09236	7.38767	6.71816	6.82919	5.18816	6.88373	4.92249	5.89985	4.84081	4.50901	4.90215
SH3RF1	-0.691487	9.63682	-6.29506	0.000205589	0.00700464	0.934318		10.0799	10.0499	9.27811	9.79839	10.1966	9.8247	10.6504	9.57289	9.54148	8.92184	9.21005	9.33757	9.01267	9.44103
TMEM132B	-0.991325	6.83212	-6.29456	0.000205702	0.00700464	0.933739		8.22246	7.61227	6.96744	6.59306	8.44153	7.09914	6.35857	6.77717	6.35593	5.74038	5.6207	7.14229	6.86472	5.854
ITIH5	-1.02902	8.48706	-6.29424	0.000205774	0.00700464	0.933372		9.39186	8.9432	9.09633	8.93528	9.15188	8.93799	8.55444	8.39593	7.74961	8.63946	7.75085	7.54951	7.50615	8.21634
TXNL1	-0.583133	11.0559	-6.28954	0.000206848	0.0070136	0.927892		11.091	11.3542	11.0996	11.8192	11.4144	11.7483	10.9053	10.6309	10.856	10.7543	10.8943	10.9116	10.8708	10.4323
CRYBG3	-0.632324	11.2149	-6.2894	0.000206879	0.0070136	0.927736		11.3422	11.5842	11.1026	11.7132	11.5335	11.5725	11.8695	10.6121	11.1359	10.7502	11.0987	11.1534	10.6256	10.9155
AGRN	0.53593	10.092	6.28806	0.000207186	0.0070136	0.926177		9.78415	10.0508	9.64724	9.6455	10.1447	9.82885	9.66696	10.1685	10.689	10.5367	10.0471	10.7242	10.151	10.2032
COMP	1.27129	6.32626	6.28701	0.000207427	0.0070136	0.924952		5.69887	5.34295	5.81326	5.61265	5.89369	6.16153	5.31134	7.36345	5.62586	7.45092	6.67676	6.5829	7.94974	7.08373
BHLHE40	0.57624	10.266	6.28309	0.00020833	0.00702826	0.920379		9.88816	9.58363	9.69846	10.2221	10.2445	9.63778	10.5707	10.6906	10.4437	10.2583	10.6092	10.8537	10.225	10.7986
BCL2L1	0.724013	7.58634	6.28211	0.000208557	0.00702826	0.919234		7.06345	6.86942	6.91141	7.27529	7.67065	7.4208	7.35936	7.18254	7.85213	7.90718	8.01223	8.45851	7.9695	8.25635
SOX15	-0.479776	6.60405	-6.2713	0.000211069	0.0070864	0.90663		6.9442	6.44225	7.20653	6.54335	6.97235	7.17534	6.62354	6.6891	5.95654	6.74592	6.19573	6.23221	6.62691	6.10272
IYD	-2.27771	9.15968	-6.27047	0.000211264	0.0070864	0.90566		10.0914	10.9155	9.21264	10.7018	10.4671	10.7779	9.92339	7.03366	10.487	5.84261	8.14156	9.47062	7.95811	7.21221
CYBRD1	-0.691086	9.43654	-6.27017	0.000211335	0.0070864	0.905304		9.52153	9.95358	9.18472	10.1198	9.96278	9.99201	9.74014	8.60966	9.25109	8.87986	9.80387	9.31722	9.00833	8.76691
SYTL5	3.32168	7.19007	6.2683	0.000211774	0.00708935	0.90312		5.28087	5.15663	4.50166	5.41499	6.33564	7.46062	4.5542	9.22128	9.53077	9.78219	8.34077	9.761	10.6876	4.63283
COL8A2	1.27986	8.33589	6.26568	0.000212389	0.00709816	0.900069		7.56029	7.28004	7.53915	7.83707	7.54535	7.11709	8.99275	9.33509	9.03601	9.22058	9.29049	8.62496	8.27404	9.04956
JUND	-0.412338	12.1083	-6.26353	0.000212898	0.00710339	0.897551		12.434	12.1865	12.1865	12.535	12.2868	12.1423	12.4301	12.0493	11.6264	11.8368	12.0337	11.9895	11.8033	11.9758
PRSS3	2.94273	6.511	6.25945	0.000213864	0.00712386	0.892784		4.50166	4.50166	4.74186	4.80809	5.85542	6.36709	4.50166	6.01982	6.95822	10.0395	7.78159	9.94989	9.52281	5.60477
SMARCA1	-0.500289	9.21859	-6.25649	0.000214569	0.00713342	0.889322		9.45452	9.86648	9.25662	10.1257	8.96897	9.31339	9.29548	9.02567	9.32217	8.68578	9.68559	8.72475	8.84282	8.49237
PRKG1	-0.877764	7.52503	-6.25528	0.000214858	0.00713342	0.887904		8.31974	8.20331	7.93876	8.00694	7.77085	7.61307	7.89469	8.14525	6.79238	7.21156	7.15286	6.71413	6.86926	6.71757
SMIM14	0.494365	10.7303	6.24712	0.000216814	0.00718653	0.878366		10.1062	10.7377	10.6581	10.6608	10.4297	10.5117	10.278	10.3341	11.2554	10.9628	11.2318	11.028	11.2037	10.8268
CAPSL	-1.73916	5.56094	-6.23726	0.000219205	0.00725389	0.866818		7.50129	5.465	5.58482	6.89807	6.66504	6.80962	6.08981	4.67731	4.50166	5.0714	4.50166	4.69441	4.54297	4.85014
METTL9	0.484054	10.1868	6.23446	0.000219892	0.00725578	0.863526		10.0329	10.0992	9.89189	9.66253	10.2018	9.90086	9.82427	10.3767	10.488	10.6033	10.2449	10.4741	10.5175	10.2973
ZNF581	0.875173	8.253	6.23409	0.000219981	0.00725578	0.863097		6.66245	7.919	8.66047	7.79028	7.58224	8.42014	7.67331	7.86847	8.41691	9.19723	8.70898	9.16483	9.17143	8.30625
SLC17A5	0.728439	10.7418	6.2285	0.000221355	0.0072892	0.856541		10.129	10.6066	10.3275	10.6058	10.0708	10.6479	10.2553	10.9083	11.3289	11.42	11.2431	11.2205	11.0193	10.6017
FAM95A	-0.971409	6.58319	-6.22219	0.000222917	0.00732255	0.849142		6.71856	7.12422	6.55964	6.90813	7.57668	7.5052	7.08986	6.27526	6.15582	6.11534	5.8805	5.81122	6.43379	6.0105
FAM218A	-0.650098	6.18401	-6.22148	0.000223094	0.00732255	0.848306		6.57269	6.93195	6.33599	6.21922	6.4902	6.84434	6.16903	5.73947	5.86007	5.69823	5.82089	6.09971	6.44627	5.3481
METTL7B	2.18467	5.88279	6.21793	0.000223979	0.00733967	0.844136		4.50166	4.50166	4.50166	4.50166	4.50166	5.85048	5.17436	6.05008	7.26094	7.282	7.09832	7.6406	8.30113	5.19278
MVP	0.570398	6.80357	6.21499	0.000224715	0.00735187	0.84068		6.39441	6.16235	6.71939	6.39204	6.60202	6.75038	6.608	6.74742	7.12599	7.31342	6.81286	7.33823	7.12522	7.15823
HSPB11	-0.706158	9.84902	-6.20532	0.000227155	0.00741965	0.829313		10.2258	10.6316	9.98208	9.81169	10.4255	10.4341	9.90381	9.8501	9.75025	9.12383	9.21173	9.37945	9.49979	9.65644
LIX1	-1.39811	6.5767	-6.2008	0.000228305	0.00744519	0.823992		7.06137	6.33082	6.53334	8.53446	8.08341	7.81943	6.5675	5.22983	5.49196	5.76954	7.61067	5.68867	5.75882	5.59403
ST7-AS1	-1.15933	6.53199	-6.19469	0.000229869	0.00748408	0.816806		7.48068	6.95798	6.57227	6.56334	7.46118	7.12262	7.62351	5.80946	6.39556	6.2837	5.53062	6.11081	5.53868	5.99745
SYTL1	1.42069	6.92325	6.19046	0.000230959	0.00750748	0.811823		5.53419	5.648	7.16662	6.1934	6.23601	6.72397	5.98813	6.15296	7.65215	7.84839	7.246	8.33121	7.96306	8.2414
LIN7A	-0.974637	8.29883	-6.18461	0.000232476	0.00754407	0.80493		9.11648	8.53834	9.02217	7.93506	9.11672	9.01559	8.75869	8.6573	7.4492	7.52036	7.57038	7.69324	7.79124	7.99889
ACACB	-1.45361	9.03077	-6.18293	0.000232915	0.00754407	0.802943		10.1775	10.2866	9.2294	9.38681	10.2836	10.2073	8.73193	9.03159	8.598	8.27909	7.84514	7.92466	8.0461	8.40318
TSR3	0.973699	8.78306	6.18181	0.000233206	0.00754407	0.801628		8.41472	8.01473	8.31327	7.84614	8.51524	8.58252	8.38686	8.96659	8.90087	9.42464	9.18772	8.95827	10.3097	9.14154
OCIAD2	0.662694	10.5421	6.17696	0.000234477	0.00757305	0.795904		10.6051	10.1662	9.86265	9.5826	10.3203	10.1662	10.7723	10.92	10.9687	10.8273	10.5693	10.9936	10.7572	11.0781
PTPRK	0.504657	9.28743	6.17022	0.000236257	0.0076071	0.787941		9.10203	9.11296	9.1107	8.92065	9.12192	9.03254	8.84492	9.46661	9.53384	9.43121	9.27308	9.81221	9.68905	9.57231
USP7	-0.436157	9.01097	-6.17011	0.000236285	0.0076071	0.787815		9.14096	9.23165	9.60684	8.98339	9.06045	9.29484	9.28519	8.90326	8.6731	9.17461	8.47848	8.63815	8.97555	8.70708
TMSB10	0.564008	12.0446	6.16864	0.000236676	0.00760756	0.786074		11.7721	11.7554	12.2641	11.1793	11.9434	11.5413	11.8827	12.3609	12.5492	12.4791	11.9232	12.3364	12.3011	12.3364
SLC25A12	-0.429681	7.79479	-6.16298	0.000238184	0.00764386	0.779385		7.92602	8.06462	8.01402	8.05809	7.97155	8.19871	7.83441	7.46366	7.5148	7.72549	7.76021	7.36636	7.8044	7.42472
POU2F3	1.19939	7.94656	6.16081	0.000238764	0.0076503	0.776825		7.40391	7.25722	7.76549	7.74096	6.48691	7.24618	7.52736	8.2999	8.53595	9.20385	9.15416	8.54767	8.37808	7.70419
INAFM2	-0.967947	8.31624	-6.15816	0.000239475	0.00765518	0.773692		8.79969	8.81434	8.79859	9.37247	8.41042	8.88665	8.51933	7.51822	7.97063	8.49348	7.93127	7.98845	7.58665	7.33717
PCAT19	-0.853711	7.30088	-6.15742	0.000239675	0.00765518	0.772816		7.64544	7.60849	7.43103	7.88041	7.79581	7.52803	8.2049	7.35158	6.66943	7.06519	6.59706	6.91934	6.56217	6.95338
LOC101928047	-0.740313	5.33293	-6.15357	0.000240714	0.00767622	0.76826		5.44035	5.85156	5.08386	5.46494	5.84507	6.2304	6.00545	4.81077	4.71686	4.50166	4.65031	5.59371	5.62944	4.83669
IP6K3	-2.31878	7.86776	-6.14758	0.000242339	0.00771587	0.761172		10.2818	9.37945	8.69402	8.55863	8.64417	9.79738	7.83456	8.48956	6.39204	7.11651	7.00207	6.44016	5.14943	6.36878
ETHE1	0.88778	6.44723	6.14536	0.000242945	0.00772298	0.758542		5.91664	5.2634	6.10906	6.14416	5.94669	6.06512	6.57833	6.668	6.96266	7.24801	6.83297	6.76846	6.68134	7.07642
IMPA2	-1.26416	7.13073	-6.14124	0.000244075	0.00774668	0.753657		7.46475	8.0941	7.37212	8.14857	7.42013	8.07598	7.76402	5.60148	6.88727	6.80053	6.65795	7.06003	6.71222	5.77103
CCDC110	-0.810826	4.91446	-6.1391	0.000244662	0.00775314	0.751125		5.41044	5.53345	5.49003	5.39226	5.31893	5.59232	4.50166	4.50166	4.55334	4.50166	4.50166	4.50166	4.50166	4.50166
PQLC2L	-1.19804	6.35507	-6.137	0.00024524	0.00775928	0.748638		7.30955	6.94223	6.31938	6.64646	7.054	7.46042	6.94657	5.69655	5.61371	5.82753	6.04481	5.64598	5.36915	6.09462
COLEC11	-1.09788	6.66799	-6.13166	0.000246721	0.00779392	0.742298		6.94223	7.32535	6.54091	6.9649	7.39959	7.71073	7.6348	5.96608	5.65548	6.36384	5.88411	6.32119	6.76965	5.87298
KIAA1217	0.519162	11.3966	6.12914	0.000247422	0.00780318	0.739309		11.1013	11.2214	11.3304	11.6237	10.8366	11.4814	10.3641	11.436	11.5607	11.8636	11.9991	11.49	12.0243	11.2195
RPS27L	0.560731	10.7105	6.12783	0.000247787	0.00780318	0.737756		10.4428	10.3746	10.4086	10.3753	10.4155	10.599	10.3952	10.6471	11.0589	11.1564	11.028	11.2195	10.9896	10.8366
TCEAL7	-1.40976	7.0528	-6.12368	0.000248948	0.00782751	0.732834		8.14263	7.84555	7.28763	7.8243	8.22739	7.85812	7.11816	8.15153	5.93687	6.21831	6.11453	6.38193	5.99848	5.63379
ELF3	1.36814	7.90238	6.12048	0.000249849	0.00784363	0.729028		6.98648	6.43522	6.84593	7.00386	7.30362	6.78953	9.16351	8.71147	8.43205	8.59942	8.82522	8.48576	7.80627	9.24495
FBN3	0.54549	6.84789	6.1128	0.000252023	0.00788865	0.719905		7.03154	6.63833	6.88539	6.52284	6.54396	6.42332	5.98061	7.6708	7.52382	7.31628	6.87123	6.92762	7.16341	6.37125
CDKN2A	0.974434	6.2301	6.11201	0.000252247	0.00788865	0.718967		5.79188	5.35765	6.28576	5.98117	5.51623	5.81614	5.45135	7.34687	6.21171	7.14768	6.70482	6.84531	6.00911	6.75573
AQP4	-1.90599	6.41685	-6.11128	0.000252456	0.00788865	0.718096		7.34201	8.31963	7.02124	7.51582	7.04031	7.5705	6.77941	4.50166	6.3997	4.50166	6.92233	6.06412	4.50166	5.35586
BFAR	0.446233	7.69979	6.10299	0.000254831	0.00795057	0.708232		7.63444	7.37172	7.44968	7.65132	7.48303	7.49773	7.24881	7.89901	8.05822	7.85439	8.04752	8.00181	7.84584	7.75357
AMOT	1.15645	8.78592	6.09504	0.000257129	0.00800899	0.698774		9.25836	8.59886	8.13388	7.29205	8.58283	8.21359	7.37431	10.1347	9.33779	9.39539	8.87259	9.0871	9.19822	9.52323
USP46	-0.562879	8.34159	-6.09361	0.000257547	0.00800899	0.697064		9.01737	8.96749	8.51205	8.12305	9.03719	8.33559	8.36843	8.31861	8.25966	8.13189	7.62683	8.12725	8.08008	7.87671
ATP13A4	0.803703	9.18566	6.09242	0.000257894	0.00800899	0.695646		9.11106	8.78483	8.30438	9.1633	8.86869	8.84057	8.41384	9.95033	9.70188	9.35062	9.22291	9.61445	10.0678	9.20459
LINC00113	0.697011	5.75421	6.08286	0.000260697	0.00806678	0.684255		5.52426	5.96387	4.76023	5.43161	5.81005	4.9432	5.40671	6.25207	6.95217	5.3803	6.13255	5.97638	5.50735	6.51819
ISCA2	0.706512	8.17762	6.0822	0.000260894	0.00806678	0.68346		8.10626	7.59213	7.90702	8.04124	7.86769	8.06107	7.19515	8.65113	8.54815	8.93168	8.69051	8.08137	8.57728	8.23601
RASA1	0.654255	10.1038	6.082	0.000260953	0.00806678	0.68322		9.96508	9.82113	9.7104	9.79394	9.6631	9.88944	9.59382	10.5027	10.5136	9.90522	10.5434	10.7502	10.7069	10.0946
KIZ	-1.18768	9.18031	-6.08056	0.000261379	0.00806758	0.681504		10.0391	9.81727	9.62799	10.0533	10.2716	9.63269	8.97703	8.78318	8.43045	8.51489	9.0822	8.01089	8.6464	8.63726
ADGRV1	-1.06646	5.83392	-6.07826	0.000262061	0.00807629	0.678758		6.43959	6.3517	5.71625	6.42216	7.06681	6.61883	5.9547	5.31743	5.02163	5.36978	5.54619	5.43579	4.97514	5.43883
LMBR1	0.640654	7.56595	6.07457	0.000263158	0.0080951	0.674357		7.35607	7.16908	7.27431	7.36113	7.45882	7.14461	6.95537	7.4388	7.96325	7.84053	8.05212	8.11689	7.89288	7.89947
AKAP12	-1.33286	8.72384	-6.07351	0.000263474	0.0080951	0.673095		9.33253	8.88543	8.92623	9.73113	9.49505	8.55444	10.8071	8.78112	7.55111	8.4447	8.4625	7.71989	6.95919	8.4834
SNX30	0.639266	8.05222	6.07154	0.000264063	0.00810088	0.670741		7.70129	7.73868	8.30648	7.65671	7.74841	7.48785	7.48868	8.58978	8.37475	8.54582	8.41119	8.07644	8.14191	8.46308
ABCA6	-0.807748	5.99165	-6.06983	0.000264576	0.00810429	0.668696		6.01575	6.39032	6.30741	6.90901	6.43189	6.35157	6.36272	5.50806	5.82833	5.51418	5.4962	5.64401	5.94982	5.17384
TMEM219	0.433085	8.95089	6.06796	0.000265139	0.00810923	0.666457		8.5509	8.64986	8.84254	8.34995	8.67897	9.20149	8.86671	9.05289	9.12517	9.33889	8.77905	9.26574	9.39497	9.21532
HIP1	0.72105	8.84846	6.06042	0.000267417	0.00816655	0.657442		8.54318	8.88193	8.41206	8.52974	8.42555	8.49902	8.12406	9.48046	9.07077	9.19799	8.9178	9.44863	9.20959	9.13766
MMS19	0.497808	7.92156	6.05716	0.000268409	0.00817268	0.653542		7.56676	7.75856	7.6838	6.91991	7.99729	8.12954	7.65275	8.28813	8.12268	8.29844	7.23773	8.30788	8.57958	8.35881
HIST2H2AA3	0.928415	9.09	6.05709	0.000268428	0.00817268	0.653467		8.11817	8.38753	9.27308	8.51113	8.03471	9.13296	8.92292	9.17128	8.93493	10.002	8.84627	9.10402	10.2184	10.6025
SLC38A2	-0.399608	10.7367	-6.05136	0.000270181	0.00820355	0.646608		10.7424	10.7144	10.9116	11.446	11.0097	10.6329	11.0987	10.3367	10.2853	10.513	11.1095	10.7224	10.2831	10.5084
ZBTB40	-0.404648	7.87243	-6.05104	0.00027028	0.00820355	0.646222		7.5386	8.24436	8.41016	8.09652	8.07402	8.63036	7.52926	7.08628	7.68143	8.05266	7.82193	7.78056	8.16765	7.10024
DENND3	-0.583592	8.52716	-6.0498	0.000270661	0.00820355	0.644738		8.194	8.85183	9.52582	8.73314	8.63884	9.0691	8.71994	7.72479	7.77256	8.96244	8.18261	8.29127	8.42734	8.2865
CYB5D1	-0.922032	8.59113	-6.04198	0.000273079	0.00826075	0.635367		9.28034	8.71264	8.91436	8.67042	9.04477	9.21173	9.53077	8.49186	7.73925	8.65579	7.81447	7.70339	8.55802	7.94802
DUSP1	-0.609279	11.3749	-6.04105	0.000273367	0.00826075	0.634257		11.8101	11.8794	11.3578	11.9203	11.5478	11.6175	11.6237	10.9513	11.095	10.7178	11.3597	11.4612	11.0391	10.8675
FAM84B	0.69252	9.68417	6.03958	0.000273826	0.00826227	0.632487		9.50354	9.42933	9.34644	9.29905	9.25946	9.2465	9.28102	9.91767	10.4832	9.94742	10.0574	10.3835	9.55791	9.86588
ARMCX6	0.599866	10.6784	6.02591	0.000278122	0.00837936	0.616086		10.2753	10.4041	10.736	10.1972	10.3675	10.6817	9.98773	11.0968	10.7264	11.3611	10.8366	10.5767	11.5798	10.671
CSF1R	0.501131	6.59017	6.0126	0.000282376	0.00849486	0.600088		5.31142	5.65611	7.3371	6.58352	6.34189	6.73381	6.41339	5.94214	6.40488	7.65275	6.92857	7.0416	7.0865	6.82872
SNX32	-0.673081	6.39145	-6.00807	0.000283838	0.00852612	0.594648		6.41328	7.09387	7.19856	6.68756	6.64215	6.66451	6.39603	5.89156	5.88788	6.35288	5.93923	6.05591	6.13572	6.12121
SCRIB	0.425837	8.1109	6.0065	0.000284348	0.00852876	0.592755		7.00435	7.9081	8.40679	7.85812	7.73868	8.49168	7.87817	7.61566	8.34763	8.87067	8.21451	8.25887	8.85955	8.09984
FHOD1	0.504087	7.05305	6.00471	0.00028493	0.00853352	0.590601		6.68019	6.72173	6.83314	6.62295	7.0042	7.22835	6.51651	7.00284	7.46553	7.09888	7.14109	7.4751	7.68511	7.26715
B3GAT1	0.711302	7.30296	6.00258	0.000285624	0.00854165	0.588036		7.16199	7.11373	6.77147	6.65477	7.15188	6.7101	7.0672	7.82566	8.22568	7.26004	6.88652	7.76843	7.46238	8.18154
PRAG1	-1.28971	8.09755	-5.99378	0.000288513	0.00861455	0.57743		8.42643	8.66439	8.87826	8.09428	8.37325	9.21591	9.54429	7.40559	7.35181	7.98025	7.37944	7.18836	7.98963	6.87377
DNAAF1	-0.690439	8.27672	-5.99256	0.000288916	0.00861455	0.575962		8.19299	9.00111	8.68113	8.64205	8.49057	8.94785	8.39786	7.952	7.8053	8.08171	7.82652	7.60495	8.32565	7.92436
SLC17A9	0.755992	7.58166	5.99049	0.000289599	0.0086222	0.573471		6.50796	6.71082	8.73902	7.81721	6.78685	6.53134	7.33245	7.6052	7.67814	9.26678	8.23384	7.0894	7.72227	8.12195
LINC00092	-0.820312	6.76044	-5.98442	0.00029162	0.00866957	0.566143		7.35845	7.01899	7.38619	7.13146	7.11924	7.45535	6.72447	6.26285	6.44334	6.59097	6.21375	6.1825	6.15048	6.60808
LY6E	0.944689	5.8992	5.98027	0.000293007	0.00869801	0.56114		4.97468	4.90824	5.79271	5.77236	5.57055	5.78114	5.18831	5.95532	6.0036	6.69036	6.5923	7.40033	6.18778	5.77113
PLXNB2	0.628658	8.20914	5.9738	0.000295188	0.00874988	0.553325		7.0565	7.96583	7.71282	7.65078	8.06802	8.58696	8.22278	7.8274	8.47914	8.74935	8.2198	8.86788	9.11866	8.40207
ACSF2	-0.956389	7.48275	-5.97129	0.000296038	0.00876221	0.550294		8.01806	8.05981	7.30716	7.44909	8.23966	8.88773	7.76509	6.68473	6.80561	6.95999	6.66943	7.18821	7.35598	7.36792
KIAA2013	0.552768	9.48023	5.96674	0.000297588	0.00878276	0.544791		9.46709	9.68066	9.17616	8.60151	8.96998	9.37028	9.16122	9.85856	9.96995	9.77739	9.25193	9.89914	10.0265	9.5128
ELOVL6	0.877211	7.81214	5.9667	0.000297603	0.00878276	0.544739		8.05229	7.27277	7.25948	7.29706	7.49451	6.83978	7.39888	8.47233	8.24347	7.87111	7.88853	8.16423	8.20832	8.90726
DIO2	-1.06764	10.8665	-5.96435	0.000298406	0.0087936	0.541899		11.3072	11.9461	11.6175	11.3099	10.9896	11.9434	10.6883	10.7665	10.6945	9.9524	9.46406	10.1493	11.3289	9.97281
RRS1	0.608888	8.67165	5.9627	0.00029897	0.0087974	0.539906		9.03931	8.15421	8.73247	7.10649	8.4834	8.11603	8.93854	9.82291	9.04795	8.89479	7.94378	8.90123	8.7532	9.46881
NOV	-1.24181	7.59314	-5.96012	0.000299858	0.0088002	0.536782		7.76662	7.99096	7.49197	9.68743	8.4083	7.84053	8.31249	6.63276	7.1145	7.23603	7.59859	7.22896	6.61182	6.383
HIC2	-0.944337	7.86173	-5.95989	0.000299937	0.0088002	0.536503		8.50201	8.30843	8.34367	7.80981	8.84044	8.30458	8.22834	7.16246	7.75877	7.71282	7.12493	7.25981	7.82227	6.88585
TACSTD2	3.25911	9.65115	5.95644	0.000301126	0.00882225	0.532333		6.77891	6.50523	6.4805	7.61453	8.65844	8.57783	11.5357	10.6751	11.377	11.6083	10.7607	11.3505	11.5923	11.6009
CCDC126	-0.830333	6.19704	-5.95011	0.000303323	0.00887375	0.52467		6.31386	6.28203	6.45863	7.22862	6.88845	6.98377	6.13006	5.19309	6.25673	5.33579	6.22332	6.24064	5.93644	5.28708
LCN12	0.535587	10.0797	5.94018	0.000306806	0.00896264	0.512637		8.99275	9.78415	9.73871	9.95874	9.75665	10.5367	9.9154	9.82849	10.288	10.5353	10.4044	10.3121	10.862	10.2018
ZNF518B	-0.689324	8.07892	-5.93611	0.000308247	0.00899173	0.507697		8.60098	8.55761	8.1434	8.39607	8.63149	8.68697	7.94859	7.35214	8.09086	7.82664	7.8627	7.79655	8.10752	7.10342
CTSS	1.13213	8.98211	5.93292	0.000309382	0.0090028	0.503824		8.81188	7.69863	9.76602	8.39628	7.69629	7.50693	9.03628	9.88869	9.7223	9.88158	9.35464	8.99524	8.74801	10.2467
AS3MT	-0.795617	8.43086	-5.93254	0.000309519	0.0090028	0.503358		9.67524	8.66465	8.70166	9.08673	8.69423	8.72181	8.25635	8.86344	7.96879	8.37976	8.70465	7.84899	7.53903	6.92668
UNC80	-0.614425	5.91502	-5.92985	0.000310479	0.00901774	0.500092		6.09528	5.86223	6.1048	6.64891	6.23956	6.57392	6.03093	5.62795	5.65793	5.56596	5.5893	5.66554	5.8854	5.26259
NFE2L3	1.58084	6.53077	5.92601	0.000311855	0.0090447	0.49543		5.97719	5.90948	6.2257	5.97968	5.81198	5.26623	5.0122	7.55851	7.53132	7.4322	7.12926	6.60727	6.68154	8.30822
RAB15	0.814897	6.99477	5.9242	0.000312505	0.00905053	0.493237		5.75143	6.11632	6.63701	6.84347	6.76059	6.98841	7.01402	6.69926	7.49822	7.64787	7.19681	7.72647	7.74784	7.29906
TTC30A	-1.36537	6.59149	-5.92289	0.000312977	0.00905122	0.491645		7.70612	7.30151	6.74362	7.72635	7.31977	7.53211	6.58977	5.23836	6.60704	6.15405	5.81606	5.95438	5.88683	5.70492
ZFPM2	-1.51394	8.473	-5.91993	0.000314046	0.00906915	0.48805		9.85902	8.94675	8.98701	9.50024	9.51547	8.73963	9.06165	8.4625	6.56349	7.97063	7.6356	7.73939	8.65844	6.98212
TAPT1	-0.609536	9.42532	-5.91605	0.000315457	0.00908887	0.483324		9.8996	10.1329	9.57289	9.73423	9.87157	9.81536	9.08408	9.16894	9.58118	8.66379	9.27586	9.02192	9.17951	8.95269
HMGCR	-0.643609	8.38856	-5.91557	0.00031563	0.00908887	0.482748		8.56399	9.15368	8.49881	8.84515	8.60022	8.30648	9.00422	7.55594	8.89732	7.78382	8.17353	7.9024	8.03484	8.11943
MRPL14	0.781168	8.16518	5.9138	0.000316275	0.00909449	0.480594		7.01295	7.29355	8.17	8.11491	7.53687	8.00575	8.28813	8.04954	8.09781	9.25915	8.55042	8.71606	8.75869	8.45868
UBE2E2	0.53987	10.5685	5.91226	0.000316839	0.00909773	0.478717		10.238	10.2698	10.7751	10.6329	10.0687	10.1927	9.91256	10.6696	10.9093	11.3629	10.9331	10.932	10.456	10.6058
IQGAP2	-1.82827	7.32709	-5.90342	0.000320089	0.00917799	0.467959		8.10362	8.53161	7.75223	8.71231	8.39847	8.07502	8.11532	4.71673	7.89697	5.71554	7.57218	7.32143	5.6851	5.98276
HGD	-1.74947	7.51057	-5.89871	0.000321838	0.00920424	0.462213		8.58136	8.51205	8.05085	8.48982	7.7237	8.7005	8.63884	6.0043	6.55055	6.15965	6.37833	7.77291	7.42983	6.15528
DPY19L2P2	-0.72324	6.80626	-5.8985	0.000321916	0.00920424	0.461957		7.40646	7.35056	7.28147	7.52286	6.88574	7.14229	6.5858	6.40386	6.9906	6.03342	6.89128	5.99834	6.57527	6.21972
LOC100996740	0.711829	8.8099	5.89471	0.000323329	0.00922777	0.457338		8.25093	7.98412	9.23992	8.43384	8.51342	8.57658	8.17907	8.61964	8.97044	10.298	8.70442	9.11672	9.21214	9.23933
NR2F6	0.603654	9.19049	5.89384	0.000323653	0.00922777	0.456284		9.07259	8.95269	8.8046	8.59771	8.90639	9.55886	8.32779	9.51352	9.35925	9.80202	9.23754	9.50639	9.82396	9.20352
THRSP	2.0243	7.60342	5.88809	0.000325813	0.00927624	0.449272		5.89505	6.90243	6.77085	6.52636	6.14644	7.40176	6.49601	8.23739	9.51293	9.096	7.86734	9.34003	9.77029	6.48503
VAMP8	0.647142	8.56527	5.88456	0.000327148	0.00930113	0.444962		8.58398	7.96125	7.83392	7.9392	8.59127	8.50412	8.27818	8.77305	8.97555	8.67637	8.76806	9.05907	9.2549	8.71493
RIOX2	-0.882106	10.8385	-5.87261	0.000331709	0.00941754	0.430364		10.6841	11.1891	10.7567	11.8341	11.2888	11.4072	11.7971	9.62303	10.6849	10.3767	10.9308	10.7557	10.1311	10.2801
BEX3	-0.526487	11.1533	-5.86207	0.000335789	0.00951998	0.417475		11.6957	11.5298	11.3328	11.1095	11.3978	11.5335	11.3166	11.2318	10.6827	11.1273	10.6919	10.7271	11.1106	10.6588
VAPB	-0.6491	9.33381	-5.86008	0.000336563	0.00952856	0.415045		9.75931	10.0649	9.46635	9.18796	10.0379	9.84354	9.24856	8.99403	9.22213	9.09885	8.63098	8.92266	9.2005	8.99567
NOD1	1.57971	7.39931	5.85683	0.000337838	0.00955126	0.411059		6.10698	6.33309	6.1467	6.27882	7.00513	6.75114	7.64434	8.52938	7.68621	8.34004	7.63979	8.28891	9.08614	7.7537
FAM155B	-1.70326	6.81888	-5.85219	0.000339664	0.00958945	0.405375		7.44379	8.65093	6.95895	7.99219	7.13364	8.80805	6.70603	6.35242	5.69508	6.58614	6.85621	5.2789	6.43561	4.56641
GOLGA8N	-0.566021	11.4254	-5.85043	0.000340357	0.00959561	0.403225		11.9991	12.0625	11.5151	11.5704	11.8754	11.8498	11.0866	11.4323	11.2374	10.804	11.2005	11.134	11.2374	10.9513
SHROOM4	1.28428	8.22086	5.8447	0.000342631	0.00964623	0.396205		7.80095	7.62915	7.41119	7.42673	7.63042	7.50129	7.65126	9.80879	8.87259	9.10916	8.39159	8.41528	9.51472	7.92886
PRMT3	-0.789428	7.44882	-5.83786	0.00034537	0.00970981	0.387808		7.9005	8.06044	7.90916	8.2134	7.68947	8.10587	7.02587	6.34245	7.63434	6.98533	7.73648	7.01971	7.33921	6.32119
CXCL16	0.680765	7.80811	5.83476	0.00034662	0.0097314	0.383998		6.99661	7.49207	7.84629	7.70491	7.11435	7.1801	7.93975	7.40033	8.518	8.56593	8.4702	7.952	8.07449	8.05848
OSR1	-0.817152	5.67126	-5.82696	0.000349783	0.00980657	0.374419		6.19064	6.02109	5.90796	6.48859	6.16871	6.27017	5.51168	5.62408	5.23172	5.57929	5.35831	5.37408	4.75331	4.91797
LOC729870	-0.931596	5.24885	-5.82568	0.000350302	0.00980749	0.372856		5.73402	5.27497	5.40484	5.28171	6.07304	6.58075	5.6532	4.50166	4.57202	4.80722	5.08152	4.90138	4.99798	4.61958
NOSTRIN	-1.06176	7.96234	-5.82274	0.000351505	0.00982193	0.369241		7.97043	8.81188	8.60474	8.92266	8.58435	8.80668	7.75179	6.74902	7.24717	6.85444	8.68622	8.06162	7.72423	6.69754
PLA2G6	-0.629433	7.74578	-5.82101	0.000352217	0.00982193	0.367109		7.63786	8.47914	7.79596	8.24585	8.35943	8.31607	7.58915	6.98846	7.6866	7.463	7.24702	7.45199	8.01905	7.16129
CHCHD10	-1.14846	8.71756	-5.82086	0.000352278	0.00982193	0.366927		8.61886	9.3278	9.56168	9.0642	8.82878	9.88689	9.75431	7.20732	8.37515	8.79179	8.16531	8.5237	8.18154	7.75847
EFR3A	0.483274	10.1423	5.8183	0.000353332	0.00982225	0.363775		9.93317	10.0894	9.73804	9.83991	9.94128	9.81364	9.94934	10.3194	10.5862	10.0658	10.5468	10.4769	10.519	10.1736
AMIGO2	1.25879	7.95673	5.81787	0.00035351	0.00982225	0.363245		6.42095	7.0699	7.97553	7.99042	7.13955	7.81134	6.88364	8.50678	8.04828	8.84781	9.23411	8.07292	10.0187	7.37425
FAM111A-DT	1.12167	6.75268	5.81723	0.000353771	0.00982225	0.362465		6.23569	6.40431	6.11548	6.27038	5.9453	6.44917	5.92258	6.67825	7.59044	8.40679	7.33419	6.90509	7.53065	6.7492
LOC692247	-0.75059	6.92376	-5.81611	0.000354236	0.00982225	0.361082		5.82065	7.47122	8.18716	7.54087	7.34345	7.87732	6.85269	5.53726	6.91208	6.92494	6.85644	6.15272	7.12663	6.32915
LCLAT1	-0.536301	8.76963	-5.80808	0.000357571	0.00990112	0.3512		9.42662	9.10893	8.80162	8.79029	9.3026	8.9186	8.91583	8.65893	8.73385	8.44153	8.13035	8.54938	8.27989	8.71644
MYO6	0.684865	10.199	5.80271	0.000359819	0.00994347	0.344589		9.82582	9.79567	10.1229	9.75312	9.81687	9.48298	10.1983	10.4341	10.8737	10.261	10.7665	10.4677	9.9972	10.9896
NFKBIA	-1.00702	7.72838	-5.80133	0.0003604	0.00994347	0.342888		8.07644	7.96383	7.97761	9.2332	7.71121	7.29029	9.37062	7.08993	7.27192	6.96117	7.84265	7.25461	6.69748	7.45631
SLC25A25	-1.17439	8.39519	-5.80091	0.000360578	0.00994347	0.342369		9.45194	8.31762	8.05229	9.7875	9.79245	8.05692	9.418	8.12321	7.68928	7.61496	7.81351	7.86282	7.04231	8.50989
PRSS23	1.20224	9.382	5.79713	0.000362175	0.00997033	0.337708		8.43721	8.44803	8.95299	8.94207	8.63191	8.34576	9.70819	10.0215	10.0886	9.69731	9.80696	10.4692	9.92702	9.8713
JAM2	-0.771565	7.55778	-5.79543	0.000362896	0.00997033	0.33561		7.91086	7.45495	8.60733	8.37088	7.71498	7.78485	7.76107	7.79326	6.24475	7.67749	7.26697	7.21273	7.01706	6.99171
CRELD2	-0.716151	7.79857	-5.7951	0.000363033	0.00997033	0.335211		7.82029	8.23286	7.64693	8.1651	8.45986	8.74031	8.0312	7.21814	7.45981	7.59261	7.12938	7.81052	7.69894	7.17409
TRAK2	0.508747	10.3847	5.79311	0.000363878	0.00997996	0.332759		10.1784	10.4573	9.7328	9.67068	10.382	10.5069	9.98394	10.7933	10.9228	10.1565	10.4801	11.0497	10.8924	10.1786
STAM	0.993221	7.9156	5.79174	0.000364465	0.00998248	0.33106		6.84563	7.0461	7.60418	7.84504	7.20391	7.69193	7.69613	7.50675	8.77447	8.439	8.74336	8.69582	8.78467	7.94139
SASH1	-0.645527	9.91465	-5.78895	0.000365657	0.0100016	0.327616		10.2293	10.6017	10.0225	10.335	10.2849	10.0229	10.1656	9.44863	10.3767	9.42214	9.73423	9.76136	8.82456	9.57562
FRMD3	1.76464	9.05377	5.78612	0.000366868	0.0100211	0.324131		8.60966	9.27252	7.28726	7.69158	9.31615	7.49654	7.52646	10.0329	11.2061	10.1948	8.39739	9.81857	10.1582	9.74476
DDB2	1.43456	8.32309	5.78102	0.000369067	0.0100676	0.317827		7.92665	7.41148	8.46835	7.47798	7.45472	7.6116	6.88987	9.03176	8.84748	9.61107	8.53367	8.76806	8.51489	9.97564
CYP17A1	-1.33917	6.09638	-5.77932	0.000369801	0.010074	0.315732		7.36636	6.38478	6.51599	7.18204	6.73726	7.66051	5.51477	5.52817	5.26303	5.32785	5.66124	5.31533	5.4079	5.48402
NR2F1-AS1	1.94139	6.74247	5.77306	0.000372522	0.0101344	0.308		5.5548	5.58052	5.65013	5.86324	6.59825	5.90445	5.25106	8.37695	7.87588	7.93861	7.99361	7.67458	5.95777	8.17475
LOC100506473	-0.574304	5.77134	-5.76864	0.00037446	0.0101734	0.302528		5.98622	5.82544	6.08566	6.03778	6.28011	6.5992	5.59506	5.46346	5.66554	5.22253	5.48595	5.7007	5.70442	5.14675
TMEM170B	-0.903854	6.89726	-5.76503	0.000376048	0.0102028	0.298064		7.39502	6.95174	7.5646	7.72434	7.36197	7.95632	6.49033	5.68473	6.36256	6.75229	7.35784	6.58784	6.66889	5.70318
ACP5	0.406501	6.17242	5.76274	0.000377059	0.0102165	0.295233		6.09798	5.7035	6.52284	5.96985	5.83881	5.82905	5.82218	6.45955	6.34047	6.90392	6.29607	6.25518	6.07769	6.29683
GDF10	-1.43047	5.53431	-5.76026	0.00037816	0.0102315	0.292157		6.17814	5.38826	6.00072	7.33419	6.34817	6.73457	5.76278	5.35387	4.56506	5.11828	4.8061	4.50166	4.50166	4.88691
GPRASP1	-0.682828	8.58097	-5.75921	0.000378624	0.0102315	0.290864		8.31393	9.06324	9.154	9.18975	8.4324	9.36808	8.93528	7.97712	8.37859	8.53484	8.3794	7.90631	8.88873	7.61189
IDO2	-0.582239	5.15822	-5.75223	0.000381744	0.0102947	0.282208		5.4993	4.78606	5.4917	5.4031	6.11929	5.4536	5.39233	4.71867	4.50166	4.50166	4.69914	5.68103	4.90177	5.06578
BEND5	-0.493562	6.20958	-5.75169	0.000381983	0.0102947	0.281548		6.23331	6.17089	6.60634	6.65183	6.67131	7.12687	5.73397	5.52881	5.67671	6.40192	5.87023	6.20308	6.74767	5.31115
TIMP1	1.73452	10.2918	5.74859	0.000383381	0.0103186	0.277694		7.78292	8.28701	10.1485	9.50969	9.12936	10.1305	10.9836	10.7604	10.335	11.7935	11.0063	11.3629	11.8987	10.9563
ITGA3	1.1806	7.8189	5.74481	0.000385085	0.0103506	0.273018		6.74842	6.51038	6.95217	7.12305	7.18512	7.79331	8.28778	7.41777	8.25806	8.84811	8.38872	8.65375	8.85116	8.44684
RHNO1	0.583917	9.00533	5.74344	0.000385709	0.0103536	0.271309		9.18231	8.67823	9.12411	8.7469	8.518	8.66758	8.07644	9.27586	9.38628	9.61919	9.3727	9.0241	9.4287	8.97416
SYNE1	-2.17789	7.72129	-5.74081	0.000386903	0.0103719	0.268051		10.7124	8.32111	7.14185	10.8193	8.40985	7.55434	8.71286	7.83747	6.40506	5.9888	6.30482	6.96126	5.85342	7.0756
NEBL	-0.798858	9.84901	-5.73858	0.000387917	0.0103853	0.265288		10.7697	10.321	9.29548	9.85702	10.9145	10.4856	10.0958	9.93707	10.1183	8.45415	9.50163	9.94742	9.17922	9.00928
PDLIM4	2.19933	10.1301	5.73507	0.000389525	0.0104055	0.260927		7.75997	7.92154	9.18915	9.39258	8.97267	9.19898	10.7779	10.7631	11.12	11.8285	11.3781	11.4002	11.6504	10.4677
COL9A3	-3.06648	6.67711	-5.73468	0.000389703	0.0104055	0.260444		6.99195	7.059	6.8301	8.88975	7.5971	10.5689	9.53568	4.68395	5.0587	5.63271	5.34138	5.38747	4.50166	5.40124
BCAT1	1.17955	7.02098	5.73084	0.000391468	0.0104327	0.255677		5.89771	6.29153	7.45665	6.73945	6.12936	6.04336	6.4604	7.39706	7.41041	7.76896	8.18321	7.45772	6.51983	8.53811
TTL	0.61307	8.19958	5.73022	0.000391756	0.0104327	0.254901		7.46062	7.89415	8.03515	7.6264	7.90888	8.10739	8.21875	8.59639	8.46941	8.52851	8.13776	8.51574	8.84985	8.44519
PALM	0.415919	7.25386	5.72845	0.000392572	0.0104407	0.252707		7.00046	6.94896	7.49051	6.80141	6.97909	6.8721	7.22877	7.53256	7.26043	7.98732	7.29662	7.26661	7.43103	7.45816
FMO4	-0.749369	6.15321	-5.72615	0.000393641	0.0104496	0.24984		6.30374	6.16367	6.53979	6.98056	6.5148	6.95501	6.23771	5.39723	5.87138	6.27403	6.38356	5.44997	5.82163	5.2519
FAM117A	-0.678885	7.69126	-5.7255	0.000393942	0.0104496	0.249033		8.63098	7.93572	8.08616	8.07961	7.99316	8.05981	7.42951	7.54628	7.17155	7.92746	7.62847	6.99314	7.32132	6.87453
LCN2	2.35286	7.12117	5.72369	0.000394783	0.0104581	0.246783		5.77228	5.58489	5.63223	6.30499	6.26164	6.07186	5.98524	6.31271	8.72475	8.29867	8.55863	9.94934	6.8153	9.42377
SIGLEC15	0.856733	5.38139	5.71157	0.000400465	0.0105947	0.231711		4.60361	5.28363	5.11163	5.08762	4.96134	4.97735	4.64597	5.48712	6.46171	5.41865	6.40748	5.21166	5.83912	5.84253
PRKAR2B	-0.455067	5.89642	-5.70688	0.000402689	0.0106396	0.225869		5.24566	5.96555	6.37708	7.22905	6.34892	5.9381	5.76333	4.976	5.65177	6.05457	6.81506	5.65219	5.40978	5.12285
ZC3H12C	-0.785216	8.82141	-5.70349	0.000404303	0.0106488	0.221648		9.55709	9.04605	8.91087	9.40058	9.48353	9.09227	9.00773	8.38813	8.46879	8.56437	9.11579	8.26389	8.24954	7.95109
TTC39B	1.30249	7.76438	5.70287	0.000404603	0.0106488	0.220865		7.35653	7.10835	7.64523	7.0805	7.30966	6.27614	7.01551	9.07961	9.53964	8.17	7.6406	8.8006	7.19531	8.48359
ANK3	-0.993728	9.66183	-5.70283	0.00040462	0.0106488	0.220823		10.5441	10.0658	10.2553	9.91305	10.5016	9.93954	9.8914	9.89914	9.04926	8.54844	9.1736	8.88041	9.02621	9.5777
THEMIS2	0.716876	8.13642	5.6991	0.000406409	0.010682	0.216169		7.44282	7.54428	7.94699	7.31431	8.00092	7.22659	8.96998	8.37726	8.5237	8.79873	7.5705	8.76937	8.25754	9.16694
PEX11A	-0.837779	6.85895	-5.6887	0.000411436	0.0108001	0.203199		7.42884	7.75447	6.84323	7.00026	7.63851	7.68743	6.59214	5.82255	7.11367	6.17604	6.5487	6.44121	7.19503	5.78323
FAM216A	-0.511003	5.28499	-5.68752	0.000412014	0.0108012	0.201719		5.40941	5.03713	5.49997	6.06013	5.90415	5.82025	5.05237	4.78084	4.84614	5.25155	5.40328	5.3621	5.06081	4.50166
TMEM92	1.70166	6.85951	5.68629	0.000412613	0.0108029	0.200186		5.85339	6.06574	5.97892	6.38746	5.85347	6.14731	5.77445	7.43355	6.02546	8.81907	8.82693	7.50062	8.07332	7.29345
PTPRF	0.660888	10.0853	5.68424	0.000413617	0.0108151	0.197624		9.66355	9.82002	9.85366	9.91767	9.47928	9.85718	9.69293	9.98578	10.2759	10.9791	10.5959	10.513	10.4741	10.0866
DGKH	0.787731	9.37284	5.6831	0.000414176	0.0108157	0.196199		9.09483	9.16177	9.32397	8.87317	8.75648	8.75774	8.88487	10.0316	9.70096	9.36271	9.78219	9.62771	9.72556	10.1363
FOLR1	-1.54606	7.3318	-5.68064	0.000415384	0.0108332	0.193127		8.3346	7.7298	7.70831	7.798	8.26094	8.39119	8.51099	6.09559	6.88694	6.16027	7.46279	7.00961	6.54023	5.75598
SLCO2A1	-1.42021	8.6721	-5.67717	0.000417096	0.0108625	0.188788		8.63118	9.22898	9.37101	9.36174	9.17984	10.1977	9.70502	7.10823	6.97201	8.6769	7.55287	8.9333	8.986	7.50468
CCDC85A	-1.40026	7.60427	-5.67618	0.000417581	0.0108625	0.18756		7.65364	8.22584	7.81251	8.50623	8.29028	8.87401	8.7683	5.71758	7.38109	7.10497	7.06983	7.71475	7.18982	6.15095
RAI1	0.594772	8.63006	5.67454	0.000418397	0.0108697	0.185503		7.91505	7.95339	8.41851	8.90639	7.9787	8.80021	8.35649	8.60474	8.66814	9.37913	9.40847	8.75688	9.14313	8.53166
LMO4	0.503649	7.80591	5.67022	0.000420547	0.0109115	0.180096		7.95488	7.14533	7.78356	7.09058	7.70436	7.61182	7.58808	8.53408	7.68796	8.32026	7.50399	8.55974	8.04569	7.75244
ELMO3	0.597277	6.76792	5.66647	0.000422418	0.010946	0.175411		6.19597	6.25523	6.659	6.45372	6.67847	7.17833	5.86425	6.61777	7.13704	7.44276	6.8953	6.98467	7.55185	6.8365
MXRA5	0.889258	9.91905	5.66231	0.000424511	0.0109507	0.170197		9.97188	9.5734	9.4275	8.93854	9.85856	9.3086	9.24246	10.7826	9.89682	10.5952	10.2671	10.804	9.57607	10.6239
SLC6A6	0.601886	10.4625	5.66211	0.000424611	0.0109507	0.169948		9.70289	10.2335	10.862	9.84684	9.96759	9.93564	10.5827	10.3526	10.8153	11.3542	10.7048	10.8762	10.5862	10.655
RAB30-AS1	-0.669635	8.2781	-5.66208	0.000424625	0.0109507	0.169915		8.83506	8.39863	8.43066	8.67119	8.42734	8.50817	9.01937	7.91185	8.17833	8.02713	7.81251	7.74303	8.0304	7.89974
SNX25	0.989065	9.08223	5.66179	0.000424771	0.0109507	0.169553		8.80442	8.53949	8.33671	9.08464	8.69513	8.16821	8.48526	9.6087	9.94934	9.63605	9.33494	9.72805	9.82348	8.95676
KRT15	0.440002	6.4272	5.65989	0.000425729	0.0109614	0.167176		6.28703	6.38933	6.19996	5.94905	6.27704	6.16474	6.18323	6.57166	6.66014	6.53391	6.45604	6.69508	6.86904	6.74454
TUBB1	-0.898419	6.2752	-5.65545	0.000427983	0.0110035	0.161604		6.67131	6.6591	6.12075	6.82769	6.96423	6.62974	7.19804	5.47077	6.03214	5.68147	5.85931	6.11789	6.1562	5.46414
SERINC5	0.53673	9.32739	5.65404	0.000428699	0.0110035	0.159842		9.39708	9.17461	8.59149	9.20333	9.34644	8.34811	9.35208	9.8091	9.74405	9.10862	10.0197	9.52347	9.18316	9.78219
PRIMA1	-0.967281	5.75038	-5.65274	0.00042936	0.0110035	0.158217		6.16817	6.12163	6.26879	6.37765	5.91211	6.86505	5.92474	5.62197	5.17228	5.3956	5.32328	5.49262	4.89712	4.96431
TSPAN33	-0.570507	7.43421	-5.65162	0.000429933	0.0110035	0.156808		7.92213	7.21209	8.36271	7.61725	7.66859	7.59812	7.65533	7.24441	6.76416	7.757	7.2342	6.9415	6.63124	7.47016
GPD1L	-0.74856	9.41414	-5.65131	0.000430089	0.0110035	0.156426		9.98006	10.0627	9.44	9.85718	9.4214	10.291	9.46661	8.90564	9.39639	9.11745	8.9641	9.02169	8.9579	8.91583
MOK	-0.707678	8.04568	-5.64042	0.000435697	0.0111329	0.142759		8.61447	8.47378	8.22694	8.05456	8.35533	8.53468	8.53691	7.93398	7.27453	7.96965	7.27294	7.96383	7.97449	7.45349
NT5E	0.850966	9.34333	5.63616	0.000437912	0.0111753	0.13741		8.73751	9.08328	9.00088	8.92444	8.88139	8.58381	9.21359	10.013	9.67936	9.52524	10.4729	9.6401	9.50517	9.54582
ZNF547	-0.517433	5.51081	-5.63458	0.000438738	0.0111823	0.135422		5.30794	5.32628	6.13849	6.06366	5.66563	6.73901	5.14568	4.56258	5.13826	5.87611	5.49134	4.93482	6.2599	4.50166
QDPR	-0.530782	8.00898	-5.63154	0.000440325	0.0112086	0.131612		8.30405	8.32389	7.96059	8.55647	7.95917	8.70543	8.11099	7.68989	7.79418	7.78181	8.07072	7.60331	7.79908	7.46613
LMO3	0.947596	10.2557	5.62932	0.000441492	0.0112241	0.128818		9.92533	9.99549	9.60108	9.9154	9.77332	9.96159	9.30108	10.0044	11.1309	10.7369	10.3709	11.1389	11.0538	10.6706
NMU	3.21476	7.2944	5.62813	0.000442119	0.0112259	0.127322		4.71949	6.39283	5.80071	5.7265	6.65197	5.28261	5.23503	10.1699	11.5704	6.93231	8.77279	9.71797	6.22195	8.9272
DUSP6	0.727978	11.4236	5.62554	0.000443488	0.0112366	0.124059		10.7874	10.941	10.5572	11.513	11.2508	10.8551	11.513	11.629	11.9735	11.5842	11.8873	11.896	11.8929	11.6504
HAND2-AS1	-1.0442	6.04141	-5.62523	0.000443651	0.0112366	0.123673		7.61205	5.70393	6.72639	6.55175	6.56115	6.89601	5.89332	6.33051	4.90824	6.03851	5.30937	5.60267	4.86689	5.57901
GORASP2	0.375352	9.25063	5.62387	0.000444368	0.0112367	0.12197		9.50388	9.00326	9.32556	8.65226	8.97175	9.13472	8.84928	9.80127	9.52153	9.7223	9.0501	9.32662	9.34342	9.30293
ANKRD46	-0.622067	9.20771	-5.62312	0.000444769	0.0112367	0.121017		9.68686	9.8876	9.32634	9.80457	9.58994	9.54254	8.79332	8.66916	9.19238	8.73116	9.19047	8.77604	8.9925	8.725
BICDL2	0.932682	7.03353	5.62137	0.000445696	0.011246	0.118821		6.67859	6.93778	6.59715	6.79598	6.07127	6.76812	6.12145	7.63444	8.07824	7.06345	7.22973	7.23342	7.35996	7.89989
AGR2	1.99877	6.97032	5.61877	0.000447079	0.0112668	0.115551		5.67496	5.98593	4.98334	6.76409	6.51951	6.27052	5.59819	6.69115	8.49137	8.41457	7.08286	8.97488	9.02391	7.10917
PRSS3P2	2.52142	6.73097	5.61312	0.000450104	0.0113289	0.108438		5.20105	4.76495	5.52869	5.49085	5.89116	6.51742	4.89773	6.1591	6.9846	10.0525	7.6929	9.76476	9.52564	5.76227
C19orf33	1.64725	6.97219	5.60955	0.000452026	0.0113631	0.103941		6.72421	6.02003	5.8254	6.06899	6.41422	6.32889	5.65824	7.14569	8.68922	7.40223	7.17189	8.08727	7.47216	8.60222
TMEM178B	-1.13408	7.09968	-5.60325	0.00045544	0.0114347	0.0960042		7.85644	7.96041	7.27915	7.19284	7.86647	7.78056	7.73118	6.0738	7.22516	6.69782	5.60578	7.17506	5.85169	7.09921
RGCC	-1.09297	9.00687	-5.60133	0.000456486	0.0114364	0.0935825		9.39616	9.63066	9.27376	9.83108	8.91583	10.0658	9.7602	8.18705	8.45684	8.24813	8.49631	8.95907	9.00088	7.87442
ZNF169	-0.545427	6.54806	-5.6004	0.000456997	0.0114364	0.0924037		7.14705	6.94109	6.57852	6.85828	6.89957	6.71546	6.60547	6.1741	6.50496	6.32996	6.18404	6.23186	6.32608	6.17644
ITM2A	-0.823609	10.8306	-5.60001	0.000457207	0.0114364	0.0919172		11.275	11.3739	11.2703	11.3522	11.1241	11.2773	11.0239	10.9228	9.88725	10.8723	10.2464	10.6085	10.288	10.1062
SLC15A2	-0.591261	7.1441	-5.59602	0.000459395	0.0114689	0.0868803		7.23966	7.32675	8.40563	7.60078	6.91085	7.65353	6.94093	6.40787	6.99758	7.44673	7.29029	6.45564	6.81753	6.52367
MAP3K5	0.833504	9.00181	5.59557	0.000459643	0.0114689	0.0863103		8.95612	8.72475	8.52072	8.77977	9.01377	8.16161	7.93869	9.64408	9.71673	9.15504	9.28843	9.35599	9.22185	9.54785
TRIM2	-0.560457	10.3166	-5.58152	0.000467437	0.011649	0.0685713		10.4123	10.7596	10.4049	10.8361	10.6085	10.5228	10.6337	9.68988	10.1324	9.93903	10.7369	9.99593	10.0416	9.71899
NUCB2	-1.15556	9.40542	-5.57734	0.00046978	0.0116929	0.0632954		9.69846	10.1499	9.29608	9.989	10.7665	10.0891	9.89341	9.08346	8.37994	8.83013	9.00945	8.8413	8.41509	9.23411
ASCC3	0.838865	8.03571	5.57403	0.000471649	0.011725	0.0591054		7.32786	6.9951	8.26389	8.07742	7.39802	7.71317	7.53848	7.73216	8.60098	8.68794	8.9432	8.4602	8.69013	8.07139
VIPR1	-1.49853	6.22154	-5.57098	0.000473378	0.0117535	0.0552456		6.69166	6.90335	6.88078	7.38068	7.10629	8.13486	5.69806	5.12626	5.27088	5.4866	5.6752	5.74535	5.32741	5.67422
HLA-DQB1	1.15234	8.78707	5.56853	0.000474769	0.0117654	0.0521498		7.69981	6.47865	10.4905	8.63946	7.36803	7.867	8.93289	9.30166	8.00971	10.733	9.98662	9.30135	8.40406	9.80631
DHRS7	-0.581818	9.75249	-5.56808	0.000475023	0.0117654	0.0515839		10.3693	10.0159	9.42637	9.81765	10.3564	10.3186	9.99958	9.3768	9.60706	9.17433	9.30222	9.68945	9.462	9.61919
FRMD5	2.00235	5.68244	5.56586	0.000476291	0.0117686	0.0487724		4.50166	4.64463	4.7444	5.32661	4.50166	4.50166	4.54824	6.36612	7.76076	6.49028	8.37515	7.26327	4.50166	6.02806
TMEM8A	0.956643	7.40684	5.56582	0.000476316	0.0117686	0.0487162		6.07039	6.32088	6.97708	6.73992	6.99713	7.56421	7.83003	7.22332	7.95324	8.24792	7.41721	8.17458	8.23466	7.94522
PPP2R1B	-0.662216	9.01915	-5.55344	0.000483451	0.0119303	0.0330274		9.20403	9.53738	9.44863	9.14096	9.62151	8.99192	9.5074	8.95991	8.96244	8.56463	8.58313	8.4493	8.63118	8.66575
MMP7	1.87606	6.46137	5.55017	0.00048535	0.0119625	0.0288909		5.216	5.40925	5.61097	6.09761	5.19593	5.27739	5.85626	7.14682	7.38678	8.83404	8.87726	6.03829	5.53219	7.98043
LOC101929988	-0.627776	5.91853	-5.54859	0.000486272	0.0119706	0.0268886		5.6976	5.90609	6.66699	6.53597	5.97146	6.422	6.42681	5.33534	5.49714	5.96229	6.13483	5.29867	5.81005	5.19417
RGN	-0.994291	7.55176	-5.54723	0.00048707	0.0119756	0.0251585		7.78887	8.18102	7.64078	8.18515	7.98453	8.43374	8.12822	6.48599	7.65747	7.19856	6.97284	7.12312	7.7475	6.19681
SLMAP	-0.66687	9.46432	-5.5455	0.000488086	0.011986	0.0229595		9.81536	10.0049	9.761	9.99958	9.81364	9.74073	9.44907	8.65844	9.73557	8.81076	9.40034	9.28491	8.91087	9.11531
CTSH	1.90832	9.65402	5.54449	0.00048868	0.011986	0.0216774		7.09595	8.29594	10.5767	9.27126	7.29788	9.57972	8.78158	10.2739	10.4145	11.1449	11.2085	10.3949	11.4646	9.35599
JUN	-0.739581	11.2651	-5.53873	0.000492074	0.0120543	0.0143732		11.8033	11.8714	11.3957	11.7454	11.6175	11.6843	11.3269	11.0104	10.6387	10.6593	10.6367	11.1523	10.9695	11.2005
DSTN	-0.491063	11.5732	-5.53766	0.000492711	0.0120543	0.0130086		11.9709	12.0283	11.3564	11.645	12.0844	11.7366	11.9093	11.4025	11.4323	11.2431	11.2454	11.3794	11.3542	11.2366
MEOX2	-1.34601	6.79447	-5.53654	0.000493376	0.0120543	0.0115857		7.83507	7.81644	7.97433	8.0539	7.8435	7.67608	5.07298	6.81969	5.88142	6.18483	6.21562	6.39888	6.11704	5.23277
ACVRL1	-0.489156	7.10463	-5.53574	0.000493853	0.0120543	0.0105649		7.29844	7.09704	7.5464	7.21501	7.63157	7.67048	6.98549	7.10634	6.52655	7.24459	6.57142	7.17439	7.21604	6.18102
TGFB2	0.704879	10.1818	5.53377	0.000495025	0.0120683	0.0080656		9.54859	10.3473	10.0482	9.42056	10.3186	9.70996	9.41234	10.4692	11.4262	10.0601	10.3129	11.0848	10.2293	10.1572
ERV3-2	-0.778358	5.72511	-5.52811	0.00049841	0.0121362	0.000874832		5.81263	6.00952	6.26641	6.68899	6.11689	6.383	5.5226	5.37121	5.29692	5.16238	5.83324	4.66725	5.79328	5.22724
SLPI	2.2424	8.26738	5.52699	0.000499085	0.012138	-0.000553599		6.79871	6.46483	7.22034	7.87262	7.04928	7.07689	7.54058	8.09725	9.23838	10.09	10.6663	10.2518	6.8706	10.5057
VANGL1	-0.939216	7.23183	-5.52322	0.000501354	0.0121693	-0.00534043		8.0803	7.55027	7.3694	7.82005	8.03674	7.65112	7.40215	6.31569	6.8246	7.0191	6.91481	7.06575	7.16858	6.027
ZNF383	-0.442756	6.37281	-5.52285	0.00050158	0.0121693	-0.00581569		6.33588	6.40398	7.08312	6.86997	6.51756	6.76218	6.18658	5.89128	5.87425	6.37778	6.29026	6.21359	6.49899	5.91385
CCDC146	-1.53991	6.19697	-5.52045	0.000503034	0.0121867	-0.00887102		7.25563	7.23329	5.97958	8.03857	6.94688	7.16991	6.14458	4.84614	5.83688	4.89845	5.58699	5.27042	5.39453	6.15567
UBE2A	0.501494	9.38597	5.51968	0.000503503	0.0121867	-0.00985445		9.15317	9.10138	9.23385	9.07232	9.04888	8.96778	9.36915	9.40173	9.83501	9.53703	9.56441	9.87742	9.49796	9.74342
MSN	0.481879	10.9214	5.51729	0.000504953	0.0122072	-0.0128891		10.6985	10.575	10.5707	10.6451	10.6696	10.6421	10.9619	11.2005	11.2454	11.091	11.2297	11.3018	11.0313	11.0365
NELFCD	-0.525915	7.83182	-5.51407	0.00050692	0.01224	-0.0169901		7.78713	8.43659	7.85125	7.51341	8.31566	8.58057	8.17884	7.29142	7.5729	7.75085	7.09494	7.66999	8.03593	7.566
ITGA2	1.10911	6.93103	5.50802	0.000510634	0.0122946	-0.0246941		6.09518	6.42347	6.04555	5.92409	6.31116	6.11761	7.71825	6.9659	7.77312	7.06781	7.72549	7.3635	7.78485	7.71837
HYAL1	-0.547516	6.37277	-5.50749	0.000510965	0.0122946	-0.0253781		5.95377	6.46398	6.716	6.96949	6.79449	6.96028	6.66772	5.74112	6.06931	6.43711	6.15598	6.03554	6.19189	6.06215
SLC16A5	-0.894055	7.7053	-5.50742	0.000511004	0.0122946	-0.0254587		7.5783	8.49816	7.90076	8.3805	8.37893	8.39034	7.93934	6.94102	7.13893	7.66957	7.40633	7.38937	7.8814	6.38131
PPP1R16B	-0.918823	6.33984	-5.50445	0.000512844	0.0123241	-0.0292508		5.78676	6.18964	8.35457	6.77722	6.97571	6.83048	6.68039	5.66772	5.18335	7.29817	6.11816	5.88431	5.11644	5.89487
SELE	-1.45476	7.84507	-5.50058	0.00051525	0.0123672	-0.0341899		8.87232	7.35033	7.23477	9.99283	8.74801	7.48617	10.3227	7.09422	6.56723	6.02274	7.80577	8.31372	6.38716	7.63303
FAM111A	0.823839	9.94419	5.49771	0.00051704	0.0123912	-0.0378502		9.78848	9.46219	9.97188	9.66355	9.33409	10.0687	8.43703	10.1062	10.1359	10.5841	10.2445	10.2258	11.122	10.0742
SCN4B	-0.979921	6.88612	-5.49701	0.000517478	0.0123912	-0.0387422		6.7115	7.81632	7.27741	7.3827	7.35483	7.826	7.26376	6.35151	6.40455	6.88516	5.94271	6.83098	6.51537	5.8428
MAP3K1	0.814063	10.5541	5.49591	0.000518165	0.012393	-0.0401437		10.0154	10.4123	10.3983	10.7144	10.2293	9.86038	9.39938	10.33	11.26	11.121	11.3476	10.8743	10.7158	11.0792
RRAS	0.564152	7.62908	5.49257	0.000520259	0.0124283	-0.0443984		6.86959	7.13821	7.67372	7.3634	7.37425	7.73699	7.27285	7.56706	7.82185	8.5655	7.91121	8.08509	7.94326	7.48412
SNRK-AS1	-1.08519	6.97924	-5.48321	0.000526187	0.0125551	-0.0563541		7.42499	7.83289	6.52638	7.20772	8.33986	7.34479	7.97623	6.21385	7.36478	5.79102	6.81969	6.34795	6.0853	6.43393
SLC47A1	1.06875	8.0947	5.48142	0.000527332	0.0125676	-0.0586491		7.06583	7.24954	7.54058	8.10274	6.72391	8.63396	7.6057	7.56947	8.9641	8.61041	9.47232	8.41576	9.5734	7.79806
ZNF782	-0.651067	5.78173	-5.48018	0.000528123	0.0125716	-0.0602295		5.96198	6.21889	6.02692	6.29507	6.23128	6.41512	5.60161	5.61277	5.18356	5.3714	5.73651	5.31022	5.53259	5.44633
CYB561	-0.70996	9.49528	-5.47877	0.000529027	0.0125783	-0.0620356		9.77543	9.94305	9.53568	9.43146	10.0742	10.368	9.82396	9.00803	8.73833	9.51846	8.5335	9.44214	9.68988	9.05173
SLC35G1	-0.875028	6.94096	-5.47205	0.000533354	0.0126662	-0.0706315		7.56267	7.79622	7.5964	7.56375	6.936	7.52364	6.67063	6.68037	7.52639	6.84434	6.80239	6.37286	5.81806	5.4797
TTC39A	0.847123	7.31428	5.4675	0.000536303	0.0127048	-0.0764501		6.81471	6.63673	6.89319	6.78801	6.62948	7.44882	7.02407	7.18204	8.01455	7.60646	7.64835	7.97623	7.68168	8.05557
KBTBD11	-0.468145	7.07316	-5.46652	0.000536941	0.0127048	-0.0777043		7.06022	7.36665	7.48068	7.41777	7.18232	7.47187	7.17113	6.74032	6.7864	7.22762	7.13684	6.53428	6.72208	6.72606
MAP3K6	0.563461	8.31799	5.46578	0.000537423	0.0127048	-0.0786512		7.5148	8.22116	8.40406	7.51984	7.958	7.95091	8.68505	8.53203	8.51176	8.81188	7.80627	8.65244	8.65375	9.22993
TFCP2	-0.565145	6.77008	-5.46567	0.000537496	0.0127048	-0.0787934		7.2296	6.8744	7.18249	7.22142	7.21288	7.25617	6.3916	6.43398	6.75836	6.41072	6.55486	6.4049	6.85856	5.99117
ESAM	-0.958607	8.23074	-5.45747	0.000542877	0.012817	-0.0893063		8.34294	8.4342	8.34052	8.55715	8.9333	9.19354	9.16866	7.68621	7.80344	8.11002	7.36281	8.1049	7.58762	7.60506
WARS	0.756955	10.1053	5.45456	0.000544795	0.0128472	-0.0930274		8.75522	9.12383	10.5564	9.76994	9.40672	10.1079	10.368	9.4709	9.75072	11.1427	10.1662	11.001	10.6776	11.1775
CCND3	0.585952	8.82219	5.44981	0.000547952	0.0129024	-0.0991263		8.43841	8.62209	9.02796	8.30603	8.34052	8.65437	8.31511	9.06045	9.36046	9.08464	8.96014	9.28034	9.33066	8.72947
MIPOL1	-0.453957	5.85834	-5.44912	0.000548412	0.0129024	-0.100012		5.85872	5.87917	5.56543	6.27175	6.23432	6.64352	6.14436	5.20061	5.62858	5.33875	5.78705	5.73359	6.28302	5.44796
TBC1D4	-1.40926	10.363	-5.44683	0.000549944	0.0129234	-0.102954		11.4262	11.198	11.2306	11.147	11.2386	11.0603	10.1727	10.5578	9.56729	9.8509	9.8049	9.31909	8.46141	10.0471
NELL2	1.49297	8.07721	5.44277	0.000552661	0.0129721	-0.108155		7.32519	6.91951	7.48522	7.52072	7.39477	7.92055	6.74914	9.29744	8.0981	8.54627	9.69604	8.59198	10.5936	6.94249
NCAM1	-2.40549	8.11188	-5.43999	0.000554535	0.013001	-0.111729		10.0206	9.03548	8.91564	8.97926	9.16136	9.61194	9.47805	6.17105	5.73292	6.62198	8.54527	7.43379	5.62547	8.23345
MCM4	0.744129	9.74656	5.43697	0.00055658	0.0130283	-0.115612		9.46219	9.37101	10.3709	9.09045	8.98446	9.03628	9.30614	10.3887	10.0529	10.325	10.1824	10.0434	9.83357	10.0044
LYN	0.924883	9.18794	5.43636	0.000556992	0.0130283	-0.116393		8.84627	8.60389	9.4865	8.41357	8.55283	8.15324	9.02217	9.70151	9.94703	9.39497	9.80762	9.48255	9.06492	10.154
TMEM184C	-0.545391	10.3664	-5.42863	0.000562258	0.0131287	-0.126323		10.9372	10.5304	10.4761	10.2583	10.8732	10.6451	10.7536	10.0992	9.95075	10.1966	9.93707	10.2594	10.3443	9.86869
AMOTL2	-0.653804	10.3421	-5.42722	0.000563226	0.0131287	-0.128138		10.948	10.5666	10.6593	11.1438	11.0553	10.4715	9.8387	10.0116	9.761	10.452	10.2046	10.1485	9.91256	9.61619
CDCA4	0.524349	7.74505	5.42721	0.000563235	0.0131287	-0.128156		7.68393	7.34417	7.94045	7.22287	7.65634	7.70467	6.82766	8.04495	8.04866	8.75235	7.80344	7.88021	7.96817	7.55276
MAPK13	0.645549	8.32245	5.42587	0.000564158	0.0131351	-0.129884		8.07786	7.87017	8.06335	7.86553	7.69653	8.11002	8.31429	8.45039	8.40288	8.9998	8.30194	8.94233	8.64078	8.77847
FGFR2	-1.20968	9.40189	-5.42246	0.000566503	0.0131745	-0.134261		10.3524	10.2134	9.10471	9.71388	10.519	9.9265	10.2172	8.71316	9.34254	8.70129	9.20083	8.5335	8.86747	8.22055
RGS16	-1.33957	9.32328	-5.41834	0.000569359	0.0132256	-0.139568		10.103	9.85856	10.1561	10.1546	9.86382	10.5164	9.29905	8.95814	8.3506	8.80298	8.33042	8.74166	8.08878	9.30187
PGR	0.575617	5.89557	5.41163	0.00057404	0.0133115	-0.148208		5.48017	5.75107	5.53721	5.7727	5.43602	5.8082	5.46895	5.89087	6.32446	5.81808	6.71692	6.26786	6.04834	6.21712
IFIT5	0.611947	9.28789	5.41109	0.000574416	0.0133115	-0.148901		9.02537	9.08121	9.59206	9.35783	8.60814	8.91372	8.29507	9.45793	9.88869	9.76746	10.127	9.17004	9.36147	9.38448
KCTD15	-0.65468	6.64311	-5.40854	0.000576214	0.0133115	-0.152197		7.03302	6.66056	6.74467	7.26613	7.33732	7.42728	6.32415	6.39626	6.16033	6.19074	6.4328	6.38122	6.3902	6.25884
CLDN5	-0.823363	8.0178	-5.40784	0.000576704	0.0133115	-0.153094		8.48982	8.66174	8.3226	8.28842	8.87232	8.15171	8.2198	8.30843	7.26383	7.98604	7.26585	7.69639	7.3312	7.39112
HK1	-0.831826	8.80961	-5.4069	0.000577365	0.0133115	-0.154304		8.67042	8.93035	9.02331	9.7462	9.09725	9.77395	9.33717	8.04555	7.89415	9.01707	8.89164	8.0901	8.33092	8.48646
DIRAS3	0.836966	5.65641	5.40659	0.000577587	0.0133115	-0.154709		5.2085	4.7463	5.40186	5.25831	5.32042	5.40962	5.32048	5.71176	5.76117	6.35411	6.46332	5.58332	6.88793	5.76266
PTN	-0.925007	8.70095	-5.40596	0.000578026	0.0133115	-0.155511		9.89051	9.26903	8.62051	9.45793	9.31767	8.67868	8.90983	9.3814	7.8243	8.10401	8.03326	7.97745	7.68651	8.66217
FAM20C	0.84294	9.00628	5.40553	0.00057833	0.0133115	-0.156066		8.62338	8.52914	8.75261	8.50087	8.38141	8.59449	8.71181	9.53514	9.4494	10.2939	9.08745	9.49019	9.33409	8.80414
NDUFA5	-0.401769	10.5025	-5.40317	0.000580002	0.013316	-0.159113		10.6913	10.9215	10.2858	10.9383	10.7007	10.857	10.529	10.2508	10.4905	9.82849	10.8268	10.2849	10.4846	9.94526
RPS6KA5	-0.703117	6.06716	-5.40281	0.000580258	0.013316	-0.159579		5.99319	6.36366	6.42856	7.4805	6.24856	5.84696	6.56959	5.48147	6.05275	5.57203	6.25406	5.27576	5.60471	5.76843
GNLY	1.01445	6.74375	5.40246	0.000580507	0.013316	-0.16003		6.00337	5.90733	5.97706	6.4762	6.1205	6.70364	6.46756	6.51584	7.04195	7.86304	8.03105	6.53775	7.69193	7.07527
EMILIN2	1.05046	7.69401	5.39844	0.000583364	0.0133664	-0.165213		6.43872	6.59123	7.29886	7.55264	6.84815	7.88015	7.5717	7.42282	8.09821	8.50844	8.14549	8.86393	8.56504	7.93071
SH3KBP1	-0.55627	9.33738	-5.39696	0.000584424	0.0133755	-0.167128		9.84939	9.49351	10.2939	9.5446	9.72805	9.10547	9.29371	9.51978	8.47628	9.52044	9.22401	9.08994	8.68221	8.90206
NEXN	-1.1568	7.22458	-5.39252	0.000587602	0.0134088	-0.172851		8.25513	8.14253	7.25124	8.79642	8.1838	7.01695	6.97478	7.93142	6.82674	5.85077	6.90234	6.36933	5.99448	6.64819
LOC100506114	-0.825808	7.28204	-5.3924	0.000587695	0.0134088	-0.173018		7.48541	8.49387	7.2756	7.50129	7.53065	8.08303	7.49475	6.89229	7.20098	7.22162	6.7135	6.69312	6.71998	6.64245
MAMDC2	-1.35356	7.92283	-5.39215	0.000587871	0.0134088	-0.173334		9.5404	8.87467	7.81992	8.94862	9.23122	8.17827	7.60418	8.57406	7.29094	5.84992	7.21501	7.90128	6.14109	7.75006
LOC101927417	-0.652531	6.72285	-5.39038	0.000589148	0.0134227	-0.175624		7.1088	6.78373	6.71082	7.2231	7.59897	7.26252	6.65587	6.21359	6.44878	6.24159	6.15422	6.5801	6.95087	6.18694
GRK5	-0.803404	9.26147	-5.38796	0.000590891	0.0134473	-0.178742		9.96042	10.0423	9.94742	9.3077	9.73187	9.25662	9.3958	8.61684	9.4339	9.20789	8.05284	9.1443	8.28122	9.28136
N4BP2	-0.885982	7.46378	-5.38206	0.000595181	0.0135296	-0.186375		7.11794	7.72782	7.81707	9.10203	7.99857	7.8616	7.72237	5.70212	7.73235	6.64753	8.12517	7.3733	7.08518	6.47986
EXOC8	-0.414669	8.4367	-5.37928	0.000597206	0.0135457	-0.189961		8.76806	8.60992	8.66439	8.72927	8.5189	8.62338	8.59435	8.1612	8.29791	8.11398	8.55827	7.97669	8.25317	8.24436
SH3GL2	-2.05922	6.15859	-5.37925	0.000597229	0.0135457	-0.19		7.91373	4.82826	7.63527	6.51644	7.19771	8.15421	8.07181	4.59338	4.6245	6.32439	4.78717	4.99068	4.50166	6.0811
ACOT11	-0.709617	7.62082	-5.37814	0.000598045	0.013549	-0.191441		8.72693	8.03071	7.72746	8.90326	7.52025	7.36607	7.55475	7.2483	7.49046	7.19525	8.12838	6.92442	7.03218	6.84312
PRF1	-0.784544	8.34821	-5.37511	0.00060027	0.0135841	-0.19536		7.91943	7.94898	9.58211	9.03902	8.24387	8.55907	9.89092	7.32172	7.64379	8.74559	8.44009	7.52723	7.76013	8.25305
NCS1	-0.847872	7.03816	-5.36999	0.000604049	0.0136226	-0.201984		7.24995	6.9906	7.11812	7.39813	7.53275	7.78498	8.16015	6.60929	6.31165	6.7891	6.57791	6.52468	7.09738	6.38955
IFI44L	-0.72752	6.21299	-5.36935	0.000604522	0.0136226	-0.20281		6.11864	7.15148	6.80768	7.24054	6.36783	6.62088	5.73017	5.39323	6.01939	5.54877	6.76152	5.69282	5.93232	5.59651
EGR1	-0.42205	12.6933	-5.36897	0.000604804	0.0136226	-0.203302		12.937	12.8156	12.8882	12.9587	13.0839	12.8553	12.7913	12.4629	12.5564	12.535	12.564	12.4301	12.6363	12.1911
ZSCAN5A	-0.67245	6.67113	-5.36879	0.000604938	0.0136226	-0.203536		7.24813	6.58567	7.17575	6.98677	7.06263	6.87051	7.12199	6.72109	6.42462	6.68469	6.39688	6.03276	6.14192	5.94236
AKR1C3	-1.15312	6.36239	-5.36824	0.000605344	0.0136226	-0.204244		6.4822	6.87068	7.15759	7.15613	6.89696	7.37969	6.62941	6.29392	4.89908	6.17885	5.99448	6.31106	5.53247	5.29096
MAP4K4	0.572154	9.14637	5.36634	0.00060676	0.0136244	-0.206709		9.05847	8.82242	9.33805	8.77328	8.47361	8.74606	8.81014	9.83662	9.39938	9.31516	9.45565	9.26903	9.36808	9.38319
IL1RAP	1.72965	6.96064	5.36632	0.000606774	0.0136244	-0.206734		5.02729	5.48834	6.06175	7.60495	5.84454	6.04024	6.60359	5.90036	7.8832	8.46399	9.0721	8.91646	7.72647	6.81569
HSD17B6	-1.0995	7.88059	-5.36186	0.000610103	0.0136839	-0.212509		8.56913	9.11905	7.39998	8.20356	8.01538	9.21079	8.49454	7.24869	7.94486	6.54654	6.57985	7.76677	7.23762	7.99156
FBLN5	-1.12774	7.38918	-5.35524	0.000615083	0.0137584	-0.221088		7.19892	7.63138	7.78197	8.28138	8.0871	8.2854	8.40523	6.63524	5.83947	7.44082	6.75485	7.51606	7.02011	6.57066
FBXL5	-0.521708	9.56295	-5.35458	0.000615587	0.0137584	-0.221951		10.064	9.93097	9.45194	10.0595	9.8445	9.84787	9.5679	9.18472	9.47713	9.33552	9.68039	9.3212	9.23507	8.88064
PPP1R12B	-0.849199	7.09991	-5.354	0.000616023	0.0137584	-0.222699		6.76136	7.18836	7.55455	8.32449	7.78319	7.28932	7.77029	6.50767	7.03135	6.42767	7.05626	6.92752	6.14371	6.63297
SH3BGR	-0.978168	8.59978	-5.35381	0.000616168	0.0137584	-0.222947		9.27704	9.2139	8.83182	8.47776	9.575	8.7541	9.49242	9.32047	7.75447	8.07767	7.27529	8.01081	7.72134	8.61484
EHF	1.43036	9.00968	5.35294	0.000616831	0.0137584	-0.224083		8.90444	7.91274	8.06588	8.6539	8.15444	7.89947	8.47063	9.27345	10.2167	9.37527	10.864	9.85309	8.22858	10.263
ADIPOR2	-0.590726	9.81842	-5.34719	0.000621201	0.0138406	-0.231533		10.643	10.2058	10.0852	9.6846	10.2535	10.1437	9.78073	10.2111	9.62036	9.6087	9.14187	9.21859	9.24821	9.61253
ARRDC2	0.521428	6.81895	5.34443	0.000623317	0.0138684	-0.235121		6.55995	6.50151	6.47257	6.49573	6.71555	6.60282	6.55955	7.03243	7.20026	6.78867	6.61023	7.26084	7.29817	7.36707
CALR	-0.411296	12.3393	-5.34377	0.000623822	0.0138684	-0.235976		12.5564	12.6477	12.4791	12.6169	12.564	12.5807	12.3695	11.9758	12.101	12.3695	12.1527	12.2001	12.2159	11.9203
FANCE	0.484867	8.34596	5.34279	0.000624577	0.0138699	-0.237252		8.25285	8.39159	7.71296	7.98817	8.2999	7.89697	8.18224	8.79945	8.85531	8.10318	8.44186	8.50201	8.3226	9.09432
C1QA	0.705322	7.48311	5.33438	0.000631074	0.0139987	-0.248173		6.41054	6.5747	8.161	7.44242	7.02414	7.08415	7.21623	6.97002	7.03639	8.94565	7.60597	8.23987	8.19991	7.85261
HDAC4	-0.822989	8.61383	-5.33136	0.000633425	0.0140275	-0.252099		9.18152	8.78344	9.23559	8.96884	8.72195	9.40531	8.88064	8.89792	8.13872	8.83711	7.97745	7.96994	7.8379	7.75733
PPP1R15B	-0.655179	9.26046	-5.33049	0.000634103	0.0140275	-0.253226		9.83007	9.37974	9.08346	10.0024	9.64598	9.16894	10.0057	8.57072	8.96604	8.68893	9.16519	9.13268	8.83219	9.17433
BHLHE41	1.37741	9.49844	5.33004	0.000634457	0.0140275	-0.253815		8.49631	8.11707	8.48126	9.16297	8.67538	9.39258	9.34254	10.1582	10.5693	10.1413	10.6285	10.1315	10.4554	9.22583
CLEC7A	0.719235	8.18323	5.32898	0.000635288	0.0140306	-0.255198		6.97641	7.10204	9.2417	8.88355	7.23548	6.939	8.38709	8.07115	8.04855	9.38066	9.54673	8.31142	7.76549	8.67592
F3	-0.666259	10.3662	-5.32558	0.000637954	0.014074	-0.259617		10.7803	10.9608	10.5164	11.3722	10.1721	10.4948	10.599	10.3605	10.0844	10.0423	10.3036	9.96374	9.40847	10.0687
PMEPA1	0.929127	8.68427	5.32342	0.000639653	0.0140961	-0.262423		8.39398	8.01788	7.60213	8.47655	8.56332	7.60168	8.88239	9.86797	8.84044	8.95991	9.36559	8.68922	8.97981	9.33889
NOX4	1.38839	6.55865	5.32135	0.000641288	0.0141167	-0.265118		5.49051	6.05635	5.47266	6.24634	5.89347	5.86155	6.03035	8.4018	6.81286	7.42983	7.20381	6.6471	7.17006	7.10448
VWA5A	0.70057	8.53056	5.31922	0.000642975	0.0141384	-0.26789		8.61765	7.895	8.07693	7.72177	8.53574	8.28206	8.13274	8.82992	8.72379	9.28775	8.61261	8.84211	9.23087	8.63884
BCAS2	-0.494623	8.54432	-5.31666	0.000645012	0.0141423	-0.271228		8.45314	8.70983	8.6326	9.09075	8.90508	8.84254	8.90749	7.96306	8.37275	8.09671	8.64114	8.41429	8.62461	7.96652
RIBC1	-0.828304	6.37658	-5.31646	0.000645172	0.0141423	-0.27149		6.35857	6.30557	6.60395	7.0587	6.89601	7.11859	7.19376	5.61501	5.75824	6.47986	5.81963	5.75614	6.50254	5.80561
GPR137B	0.581951	9.60903	5.31636	0.00064525	0.0141423	-0.271618		9.66065	9.19822	9.69265	9.09159	9.34168	8.90296	9.33859	10.0567	10.0458	10.284	9.53909	9.44042	9.74186	10.1921
PIK3R2	0.700147	9.18722	5.31419	0.000646979	0.0141648	-0.274442		8.62365	9.05048	8.87067	9.05878	8.55739	9.43843	8.26065	9.11235	9.32498	10.0305	9.66031	9.79295	9.86797	8.97201
RASD2	1.73724	6.73369	5.31306	0.000647885	0.0141692	-0.275919		4.9144	5.249	6.41884	6.28412	5.1694	6.62893	6.39079	6.58886	7.39744	8.07402	7.94114	7.9695	9.135	6.11018
VWF	-0.957111	8.51642	-5.31191	0.000648806	0.014174	-0.277418		7.89313	9.12192	9.10862	9.35682	8.95726	8.8671	9.65998	7.05848	8.23254	8.13622	8.33218	8.84892	7.92055	7.73616
PHLPP2	-0.595068	7.53857	-5.3107	0.000649774	0.0141798	-0.278991		7.59201	8.04358	7.4967	7.98055	7.76739	7.75488	8.21759	6.80302	7.81689	7.02744	7.44059	7.15113	7.36764	7.0805
SCN3B	-0.797767	5.85459	-5.30959	0.000650662	0.0141839	-0.280432		5.79266	6.35863	5.66743	6.46412	6.94722	6.46513	6.07913	5.2002	5.63689	5.65775	5.21853	5.72741	5.42503	5.32415
PCBP2	-0.548641	9.74163	-5.3019	0.000656879	0.0143007	-0.290468		10.1619	10.102	9.78267	9.53316	10.1613	10.3826	9.988	9.50779	9.34342	9.68945	9.28034	9.38782	9.72655	9.33581
THAP9	-0.766121	6.5307	-5.30064	0.000657901	0.0143007	-0.292109		6.79954	6.7848	6.96965	6.84662	6.99464	7.50233	6.49873	5.71768	6.70321	5.71201	6.1935	6.25025	7.0366	5.42021
ZMYND11	-0.484088	9.8789	-5.30034	0.000658145	0.0143007	-0.292501		10.0176	10.1613	9.89914	10.4329	10.1666	10.2577	9.9113	9.11045	9.87742	9.48679	10.1083	9.78591	9.81687	9.27225
LINC01566	-0.383149	6.07953	-5.29894	0.000659281	0.01431	-0.294321		6.38478	6.58326	6.17711	6.24991	6.2218	6.08199	6.19892	5.85291	6.05043	5.93895	5.84354	5.76292	5.78755	5.97942
ATF3	-1.08603	10.2785	-5.29648	0.000661295	0.0143382	-0.297539		11.388	10.4921	10.0395	11.7384	11.3203	10.0914	10.6808	9.54429	9.32027	8.60042	10.1528	11.2532	9.27542	10.002
AIF1	0.641098	8.22603	5.29367	0.000663598	0.0143727	-0.301208		7.04952	6.95255	9.07844	8.13086	7.85968	7.76662	8.50069	8.28009	7.54791	9.27158	8.93455	8.41838	8.48191	8.89164
PPP1R9B	0.406264	7.79697	5.28969	0.000666876	0.0144225	-0.306408		7.73808	7.56883	7.97779	7.1868	7.73118	7.59072	7.3635	7.93572	8.07725	8.19756	7.65554	8.0819	8.07461	7.97816
EBF2	-0.771881	7.56531	-5.28852	0.000667842	0.0144225	-0.307935		7.66713	8.43522	7.58633	8.55107	8.10063	7.7885	7.52985	7.6184	7.56548	6.67872	7.26991	7.56029	7.18312	6.37965
RNASET2	-0.907054	9.13942	-5.28785	0.000668396	0.0144225	-0.308811		10.1597	9.60403	9.14154	9.37028	9.83991	9.96374	9.07139	8.90983	8.4681	8.49631	8.51082	8.55598	8.69926	9.16096
BASP1	0.789557	10.5438	5.28742	0.000668754	0.0144225	-0.309375		10.2125	10.3367	11.2508	9.57074	10.0309	9.3082	10.3334	11.0929	11.0826	11.1717	10.6214	11.0036	10.5645	11.0334
GAS5	0.68689	9.18785	5.2842	0.000671418	0.0144523	-0.313572		9.13837	8.90444	9.18563	8.73064	8.75579	9.01314	8.18281	9.26262	9.62425	9.70338	9.24468	9.69846	9.73496	9.4507
EIF5	-0.401624	10.8364	-5.28347	0.000672029	0.0144523	-0.314532		11.3695	11.269	10.8466	10.501	11.2532	11.0263	10.995	10.7621	10.9177	10.4721	10.1703	10.8273	10.87	10.4297
RCAN1	-1.28556	10.2411	-5.28316	0.000672283	0.0144523	-0.31493		11.6034	10.7958	9.52175	11.6478	11.8033	9.93377	10.881	10.0265	9.76577	9.03776	8.94421	10.7723	8.47515	10.1662
F2R	0.616313	6.26346	5.28143	0.000673725	0.0144527	-0.317192		5.71161	6.14703	5.08169	6.73515	6.02389	5.73873	6.24901	6.29499	7.23081	5.75432	7.11692	6.65197	5.84879	7.10349
RPS6KA2	0.556442	8.23591	5.28142	0.000673735	0.0144527	-0.317208		8.30625	8.2218	7.79514	7.49977	7.87456	8.2344	7.77192	8.55939	9.0629	8.49736	8.2246	8.59554	8.34862	8.31052
PGPEP1	0.69267	8.8765	5.27942	0.000675408	0.0144732	-0.319824		8.57728	8.64759	8.72296	8.36912	8.85899	8.62688	7.90835	8.82736	8.98397	9.71747	9.39006	9.21842	9.42933	8.99325
VEGFA	-0.352564	11.2934	-5.27727	0.000677208	0.0144833	-0.322634		11.3189	11.5151	11.2773	11.5798	11.555	11.6096	11.4323	11	11.1683	10.9786	11.1359	11.2787	11.3611	10.8974
SNHG22	0.378979	5.79156	5.27703	0.000677417	0.0144833	-0.322958		5.50551	5.79017	5.58022	5.49795	5.65296	6.04431	5.14339	5.86637	6.07373	5.86177	6.06547	5.91253	6.38559	5.70191
MLLT1	-1.09204	9.26261	-5.2763	0.000678028	0.0144833	-0.32391		9.10471	9.32319	9.39091	10.519	10.0254	10.4248	9.87236	8.01455	8.14253	9.54743	9.23165	8.8473	9.26574	7.96697
MAT2A	-0.327218	11.8218	-5.27529	0.000678873	0.014486	-0.325225		12.1911	12.1911	11.8529	11.7905	11.9203	11.896	12.0557	11.8842	11.761	11.5335	11.4557	11.6756	11.635	11.662
NT5C3B	-0.633731	8.91831	-5.27027	0.000683119	0.0145612	-0.331804		8.70204	9.23933	9.203	9.02391	9.19177	9.91618	9.37003	7.95109	8.35343	9.16694	8.26114	8.86747	9.14557	8.4645
PLA1A	-1.15535	7.48352	-5.26866	0.000684484	0.0145749	-0.333912		8.79332	6.71911	9.23527	8.38997	7.73699	7.42673	8.12699	7.19503	6.76228	7.29618	7.08351	6.48147	6.04865	7.4738
CD300LG	-1.1171	6.86382	-5.26773	0.000685271	0.0145763	-0.335124		6.64489	7.95488	7.24618	7.32462	7.3992	7.98221	7.40462	6.01327	6.49378	5.20885	6.10995	7.28327	7.10363	5.92412
CCL21	-2.08152	7.69964	-5.25937	0.000692424	0.0147129	-0.346083		7.54358	8.9998	9.77713	8.51371	9.62771	8.79029	7.93056	7.12033	6.13763	6.47257	6.50685	6.93891	5.87593	7.55993
FAM19A2	0.589697	6.07426	5.25708	0.000694389	0.0147391	-0.349073		5.74487	6.11303	5.30987	5.91166	5.88663	5.68914	5.80071	6.18889	6.72077	6.0832	6.24233	6.22647	6.85444	6.26769
CCNA1	0.476378	5.6689	5.25305	0.000697875	0.0147976	-0.354358		5.23661	5.53913	5.27613	5.42086	5.40502	4.97063	6.16659	5.91053	5.83894	5.84827	5.76989	6.1588	5.12475	6.69843
NPFF	-0.452459	6.9336	-5.25139	0.000699319	0.0148127	-0.35654		6.26576	6.86771	7.96337	7.34853	7.14714	7.7883	6.73797	6.06	6.17796	7.50542	6.63811	6.85759	7.47836	6.23412
GSTK1	-0.449592	10.029	-5.24877	0.000701603	0.0148455	-0.359981		9.63923	10.2503	10.6524	10.1754	10.1267	10.6808	10.2518	9.31638	9.61985	10.3802	9.50619	9.94038	10.0567	9.80989
MEF2C	-0.611103	9.81831	-5.24518	0.000704745	0.0148963	-0.364696		10.2985	10.3896	10.1656	9.12001	10.6554	9.93996	10.298	10.0779	9.22449	9.56288	8.64557	9.8988	9.60526	9.57439
ATP10D	-0.499723	7.45295	-5.24213	0.000707422	0.0149373	-0.368697		7.8385	7.8927	7.65003	7.7632	7.928	7.46741	7.37983	6.95139	7.22162	7.4739	7.27619	7.40066	7.17334	6.92451
SPP1	1.18883	7.0195	5.23906	0.000710133	0.0149788	-0.372734		5.75902	6.49118	7.21848	6.4836	5.48022	5.83191	7.71121	6.4654	9.03342	8.49703	7.87253	6.6354	6.3363	8.45736
LOC101928020	-0.511935	4.93974	-5.22917	0.000718933	0.0151381	-0.385731		5.25534	5.14039	5.20117	5.29189	5.3503	5.25961	4.87126	4.54	4.88231	4.96507	4.64597	4.50166	4.68875	4.56266
HSD11B2	-0.884167	6.07268	-5.22889	0.000719181	0.0151381	-0.386095		7.01932	6.24734	6.02668	5.98248	6.94449	6.95871	6.42436	5.36847	5.50392	5.84011	5.54539	5.95634	6.04712	5.15285
ABCC6P1	0.409848	5.3394	5.22582	0.000721939	0.0151758	-0.390134		5.00184	5.38447	5.21537	5.04801	4.94587	5.03106	5.3147	5.16532	5.73703	5.7459	5.64251	5.41251	5.5569	5.55009
GLI3	-1.05903	8.41034	-5.22467	0.000722978	0.0151758	-0.391652		8.708	9.24102	9.1996	8.77351	9.02601	8.95187	8.67897	8.43226	7.38044	8.65093	8.21937	7.49374	7.48136	7.50768
SCPEP1	-0.461728	9.2414	-5.22439	0.000723231	0.0151758	-0.392021		9.67936	9.67027	8.98015	9.19973	9.64634	9.58709	9.54289	9.33089	8.89238	8.75522	8.85042	8.94754	9.08772	9.20959
STAT6	0.388035	9.9666	5.2198	0.000727378	0.0152469	-0.398054		9.18915	9.65998	10.2624	9.27648	9.78806	10.1638	10.0682	9.87192	10.0069	10.5212	9.65469	10.1009	10.6092	10.3596
COMMD8	-0.698985	7.69746	-5.21897	0.000728129	0.0152469	-0.399144		8.13814	7.81148	8.29189	8.41249	8.10073	8.19137	7.38255	6.92422	7.61124	7.16573	7.98205	7.42846	7.74	6.58406
BMPR1B	0.540974	7.42799	5.21663	0.00073026	0.0152755	-0.402227		7.38979	7.13893	6.933	7.34853	7.00781	6.82674	7.45772	7.73616	8.1879	7.51881	7.70182	7.32604	7.2499	8.16873
ASAH1	-0.470613	11.5051	-5.21581	0.000731009	0.0152755	-0.403309		11.7742	11.9203	11.4954	12.0389	11.8266	11.699	11.4289	11.0063	11.7348	11.0937	11.6731	11.4129	10.9428	11.0254
VAT1	0.589705	9.3908	5.21057	0.000735804	0.0153561	-0.41021		9.10782	9.28422	8.76901	8.67106	9.35899	9.38169	9.09885	9.84407	9.99841	9.74365	9.26868	9.94263	9.37545	9.62668
TBL1X	-0.599586	8.95919	-5.20994	0.000736385	0.0153561	-0.411042		9.14313	9.30887	9.52817	9.55236	9.20531	8.8986	9.17642	8.2246	8.5845	9.35464	9.37101	8.52198	8.27928	8.27975
MREG	0.735209	8.51237	5.20749	0.000738642	0.0153607	-0.414271		8.44116	7.71029	8.8721	7.92495	8.09476	7.99658	7.97353	8.95534	9.09375	9.48579	8.80805	8.41796	8.33729	9.06165
SLC14A1	-1.26628	6.43921	-5.20709	0.000739011	0.0153607	-0.414798		6.61669	6.32303	7.26705	8.28859	6.74961	8.04178	6.21972	5.41561	5.08675	5.8202	5.97237	6.68597	6.18013	5.48147
SYNGR2	0.690929	8.05527	5.20694	0.000739152	0.0153607	-0.414999		7.30733	7.01962	8.49631	7.47999	7.84198	7.72434	8.0991	8.20043	8.32657	8.84688	8.45122	8.18336	8.23273	8.56399
GJB6	-1.62903	6.63262	-5.2064	0.000739652	0.0153607	-0.415713		6.94806	7.33231	6.56141	7.83517	6.98755	7.48008	8.98536	4.95448	5.98821	6.31465	5.61834	6.11749	5.92833	5.80521
TRA2B	-0.447916	10.6134	-5.20459	0.000741328	0.0153797	-0.418102		10.8153	10.6955	10.7114	10.9219	10.9162	10.8952	10.9064	10.2384	10.3443	10.3684	10.4795	10.4036	10.7495	10.1428
FZD4	-0.742488	8.59702	-5.20324	0.000742581	0.0153899	-0.419884		9.02304	9.53384	9.32753	9.02915	9.13199	9.59166	7.14066	8.64154	8.34121	8.70227	7.97258	8.32999	8.53617	7.05667
ITGA8	-0.949811	6.92977	-5.20138	0.000744304	0.0154098	-0.42233		7.03693	7.03238	7.53154	8.14517	7.72411	7.21221	7.15038	6.74194	6.1111	6.6839	6.54921	6.32943	5.85474	6.91371
SLC39A10	0.704466	9.89012	5.20041	0.000745206	0.0154126	-0.423608		9.50897	10.0391	8.69629	9.47713	10.1727	9.65612	9.21487	9.92209	11.0372	9.23165	10.3374	10.4483	10.1565	10.5633
TANC2	0.702358	8.13007	5.19917	0.000746369	0.0154209	-0.425254		7.28961	7.69458	7.96478	8.01988	7.77432	7.90702	7.80203	8.32946	8.0587	9.239	8.94496	8.28353	8.4428	8.07028
ZNF559	-0.578254	8.45148	-5.19788	0.000747566	0.0154298	-0.426945		8.4997	8.59323	9.14792	8.40149	8.825	9.35315	8.36374	7.87531	8.12087	8.03003	7.75517	8.18918	9.18591	7.97998
FOXF1	-0.804605	6.31582	-5.19618	0.000749159	0.0154469	-0.42919		6.1171	6.39361	6.88673	7.77772	6.99554	6.55037	6.30581	6.00108	5.81409	5.77068	6.39229	6.12138	5.43514	5.85999
DCUN1D4	-0.578042	8.81679	-5.19266	0.000752466	0.0154993	-0.433839		8.91693	9.0691	9.14823	9.14132	8.86944	9.26311	9.33253	8.62572	8.52198	8.32946	8.84985	8.33314	8.80873	8.2255
SCD	1.42937	8.47354	5.18843	0.000756459	0.0155656	-0.439424		6.89118	7.10172	9.32027	8.23987	6.57104	7.64365	8.54424	8.32999	8.7419	9.90175	9.77237	9.37576	9.40909	8.78666
HSPA1L	-0.523778	5.87383	-5.1871	0.000757727	0.0155758	-0.441191		5.91862	5.87125	6.20308	6.53299	6.19235	6.57791	5.65383	5.28592	5.47266	6.1583	5.83596	5.68016	6.04641	4.80417
DNAJB4	-0.93507	8.11037	-5.17905	0.000765401	0.0157176	-0.451825		9.29164	8.31352	7.54976	9.85309	9.04184	8.28859	7.70686	7.70773	7.6914	6.59885	8.36099	7.79321	8.04282	7.30483
SCNN1G	-0.534835	6.39577	-5.1745	0.00076978	0.0157903	-0.457845		6.94903	6.36804	6.32679	6.69862	6.83112	7.51398	5.95474	6.23279	5.66507	6.32692	6.05768	6.15133	7.15286	5.31183
FBXO22	0.667086	8.42885	5.17375	0.000770508	0.0157903	-0.458842		8.28591	8.00092	8.19339	8.33823	8.02662	7.97419	7.84788	8.27818	9.11428	8.93928	8.97416	8.59102	8.62162	8.8182
DCBLD2	0.7726	9.38905	5.16182	0.000782129	0.0160122	-0.47464		8.64434	9.1562	8.75688	9.81221	9.01267	8.78423	8.8527	8.67564	10.1087	10.179	10.3508	9.74073	9.55285	9.81969
UBR5-AS1	-0.576051	7.47032	-5.15913	0.000784777	0.0160502	-0.478206		7.98012	7.85213	7.7374	7.81213	7.83491	7.7337	7.35799	7.01932	7.73659	6.98477	7.5209	7.04336	7.22429	6.7468
LRRN3	-1.13644	8.28647	-5.15671	0.000787164	0.0160616	-0.481411		9.52524	9.13959	7.91852	8.76806	9.84407	9.05027	7.7371	8.90373	8.12032	7.59913	7.31272	8.80637	6.66838	6.61714
C3orf33	-0.643897	7.88593	-5.1562	0.00078767	0.0160616	-0.482088		7.94266	8.50623	8.05723	8.15324	8.10906	8.45789	8.22884	6.98587	8.01847	7.66204	7.73319	7.56096	8.04237	6.94499
SCRN3	-0.567516	6.94838	-5.15558	0.000788283	0.0160616	-0.48291		7.13204	7.07032	7.3964	7.65562	7.37061	7.41957	6.58042	6.21893	6.87433	6.57269	7.08986	7.16966	6.64649	6.0804
BBOF1	-0.913441	7.12331	-5.15464	0.000789216	0.0160616	-0.484159		8.05946	7.30716	7.11564	7.65476	7.82652	7.53074	7.5659	6.89572	6.77457	6.44503	7.09039	6.39368	7.20102	5.86569
FXYD6	-1.04053	8.87569	-5.15454	0.000789316	0.0160616	-0.484292		8.88432	10.0197	9.1491	8.81947	9.65952	9.85615	9.38346	8.03188	8.18736	9.04283	7.5677	9.19531	8.51245	7.95048
PPP6R3	-0.394305	10.6792	-5.15282	0.000791024	0.0160802	-0.486573		10.7025	10.9849	10.9587	11.3986	10.8394	10.7528	10.4979	10.0958	10.7846	10.599	10.9053	10.3154	10.3952	10.2792
AP1S1	0.486235	7.2827	5.14843	0.000795399	0.0161441	-0.492393		7.60654	6.96754	6.9893	6.75079	6.91206	7.16433	6.88652	7.72835	7.48955	7.36224	7.32786	7.35434	7.64258	7.77582
PFKFB2	-1.14329	9.47154	-5.14737	0.00079646	0.0161441	-0.4938		10.9436	10.6868	9.07107	9.72181	10.3539	10.2161	9.3091	9.46635	9.53448	8.444	8.69379	8.85167	8.0758	9.2332
AK1	0.755407	8.55478	5.14667	0.000797167	0.0161441	-0.494736		7.89415	7.91046	8.23254	7.95488	7.77226	9.03719	8.43805	8.90391	8.71644	9.24445	8.87525	8.96683	9.29993	8.52055
CLIP4	0.590405	10.3542	5.14647	0.000797368	0.0161441	-0.495002		9.85615	10.2871	9.83952	10.4123	9.78993	9.91767	10.3102	10.0563	11.0345	10.3789	10.9286	10.907	10.6337	10.6066
MYLK	-0.431646	10.7469	-5.13834	0.000805561	0.0162936	-0.505789		11.095	11.0563	11.1095	11.0322	11.001	10.7944	10.651	10.8847	10.3318	10.6721	10.4323	10.6868	10.3106	10.3995
TMEM79	0.721034	5.7416	5.13676	0.000807167	0.0162966	-0.50789		5.57595	4.87716	5.63473	5.38581	5.46236	5.95854	4.77304	6.10605	6.13779	6.59269	5.93542	5.99186	6.08464	5.86637
LINGO2	-0.966086	6.82082	-5.13661	0.000807321	0.0162966	-0.508092		8.38194	7.29584	6.5991	6.70785	7.54803	7.29044	7.30384	6.6827	6.15528	6.15556	6.24889	6.07363	6.06131	6.98705
SPATA2	-0.974846	8.17271	-5.13228	0.000811735	0.0163693	-0.513846		9.14496	8.36986	8.56528	8.43301	9.05075	8.80162	8.25546	7.13337	7.65723	8.42142	7.46062	7.87743	7.94558	7.30139
CHST11	0.919597	8.54388	5.12877	0.000815338	0.0164256	-0.518519		7.98773	7.24642	9.63963	7.48725	8.41319	7.4012	8.41319	9.6455	8.17443	9.73233	8.25093	8.97611	8.84649	9.39999
TNFRSF21	1.49771	8.8785	5.12189	0.000822434	0.0165336	-0.527663		7.54019	7.54849	8.71872	7.97141	7.72847	7.52463	9.87561	9.14154	9.691	10.0099	9.30945	10.0134	9.65088	9.57527
CAPN2	0.363428	10.6242	5.12077	0.000823599	0.0165336	-0.529157		10.1295	10.2111	10.0844	10.4628	10.6012	10.6494	10.9587	10.6841	10.5237	10.5297	10.8017	11.0271	10.9578	11.1171
AXIN2	-1.1793	8.01362	-5.12015	0.00082424	0.0165336	-0.529978		9.38628	9.18563	8.4643	8.95165	8.47145	8.82378	6.93982	7.82029	6.94896	8.28901	8.08818	7.0671	7.38255	6.37171
AHR	0.745166	9.51776	5.11999	0.00082441	0.0165336	-0.530195		8.81031	8.67664	9.45594	9.8206	9.29239	8.5237	9.43664	9.70819	10.2258	9.7749	10.646	9.96858	9.09396	9.81495
AMD1	-0.364389	10.611	-5.11962	0.000824794	0.0165336	-0.530687		10.7952	10.8106	10.5869	10.6962	10.7771	10.7986	11.0875	10.3186	10.6883	10.2087	10.4066	10.3641	10.4248	10.5902
SRSF7	-0.755229	9.74017	-5.11648	0.000828066	0.0165827	-0.534864		10.8612	9.58534	10.5362	9.84407	10.0545	9.97564	9.96759	9.53175	9.41203	9.29905	9.03424	9.32245	9.59754	9.34082
NRP2	1.31802	7.64793	5.10567	0.000839451	0.016794	-0.549272		6.18883	6.39833	6.94499	7.54775	7.18811	6.89725	7.75723	8.22514	7.49207	9.55285	8.19823	7.90642	8.44907	8.32482
CTTN	0.494893	9.72276	5.10268	0.000842627	0.0168409	-0.553257		9.14401	9.59035	9.21681	9.54188	9.37445	9.61407	9.84566	9.68945	10.1423	9.96469	10.1062	10.0407	9.98578	9.86243
APOL2	0.377697	9.62723	5.09613	0.000849638	0.0169642	-0.562		9.56492	8.97044	9.75272	9.39639	9.44749	9.11176	9.82497	9.80823	9.45974	10.1849	9.88158	9.64724	9.65768	10.0732
MAGEF1	0.366468	9.84898	5.09281	0.000853214	0.0170188	-0.566433		9.53481	10.0085	9.87818	9.65296	9.49542	10.0145	9.07586	9.78619	10.3106	10.3135	10.1074	9.97205	10.1673	9.56849
GCAT	-0.597342	7.27863	-5.09193	0.000854172	0.017021	-0.567616		7.03064	7.62234	7.34932	7.10542	7.89736	8.5677	7.46831	6.24565	7.11658	7.30871	6.49368	7.2965	7.47741	6.92118
PRSS2	2.47039	7.22407	5.08884	0.00085751	0.0170542	-0.571731		5.45709	5.74807	5.94744	5.77411	6.28576	6.92166	5.78802	6.56984	7.36893	10.4688	8.18464	10.2753	10.0601	6.28732
MAGEH1	-0.570629	9.67223	-5.08883	0.000857524	0.0170542	-0.571749		10.4842	10.152	10.149	9.43951	10.176	9.75392	9.54826	9.99283	9.21105	9.99958	8.99731	9.20643	9.36378	8.93739
LTBP3	0.623253	8.71719	5.0866	0.000859953	0.0170856	-0.574733		8.20585	8.18281	8.45314	8.35901	8.5506	8.90049	8.18705	8.93122	8.91905	9.51305	8.39698	9.11254	9.28519	9.04369
NFIA	-0.593793	10.6241	-5.08091	0.000866171	0.0171923	-0.582335		11.0104	11.1598	10.6337	10.8601	11.2807	10.8238	10.6787	10.513	10.5689	10.0617	10.3596	10.0288	10.3049	10.4538
BTNL9	-0.8783	7.71691	-5.07984	0.000867346	0.0171987	-0.583765		8.58319	8.69458	7.77411	7.60931	8.62162	8.11381	7.69583	7.71901	6.94702	7.00015	6.73726	7.37044	7.77396	7.3965
CAMK2D	0.496753	9.82357	5.07898	0.000868298	0.0172007	-0.584923		9.5679	9.54014	9.86429	9.83076	9.54883	9.38782	9.28659	10.1453	9.78539	9.97944	10.5678	10.0953	9.86265	10.0678
LIG3	-0.657723	8.94562	-5.07759	0.000869827	0.017214	-0.586779		9.49277	9.33923	8.97488	9.43312	9.54673	8.94964	9.18499	8.37433	8.93999	8.84101	8.65315	8.52442	8.54559	8.43882
S100A1	1.20998	9.2792	5.07419	0.000873587	0.0172683	-0.59133		8.39863	8.56699	8.48939	8.37475	8.97578	8.71286	9.20108	9.57861	10.5182	9.99813	9.96278	10.2671	8.40723	10.4573
CMTM3	0.886564	9.61763	5.07356	0.000874278	0.0172683	-0.592164		8.75235	8.94186	9.9512	8.74655	9.36124	9.02512	9.44214	10.6234	9.26707	10.5263	9.78453	9.8554	9.95033	10.4194
EFHD2	0.615814	10.0429	5.06831	0.000880127	0.0173668	-0.5992		10.0035	9.52347	10.2985	8.97201	9.56897	9.67376	10.1052	10.4741	10.3262	10.6919	9.30057	10.5307	10.7641	10.3684
PLVAP	-0.935493	8.25646	-5.06732	0.000881224	0.0173715	-0.600514		8.04317	8.9186	9.00238	9.04283	8.43473	8.91813	8.70958	7.52449	7.20772	8.46418	7.83532	8.07402	8.24621	7.16901
GPX4	0.734703	9.02826	5.06363	0.000885372	0.0174362	-0.605469		8.21168	8.23088	8.73314	8.33281	8.42209	9.5169	9.17886	8.61886	9.33066	9.69604	9.18738	9.65378	10.0063	9.27628
ROBO3	-0.906192	6.5637	-5.06166	0.000887585	0.0174566	-0.608103		6.63156	7.05424	7.15861	6.78277	7.34523	7.45027	6.69488	6.2832	5.94661	6.37306	5.53845	5.60369	6.54981	6.47939
CCSER2	-0.454777	9.46997	-5.06117	0.000888139	0.0174566	-0.608761		9.88195	9.98208	9.43146	9.82885	10.0316	9.28422	9.44138	9.21769	9.59471	8.81702	9.72617	9.43036	8.72438	9.18772
ADH1C	-0.578473	6.01497	-5.05919	0.000890373	0.0174717	-0.611412		6.13508	6.37561	6.33428	6.61768	6.43643	6.45309	5.77728	6.04956	5.79616	5.52737	5.81822	5.82802	5.54079	5.52004
FMO2	-0.80409	7.30858	-5.05896	0.000890634	0.0174717	-0.611721		8.38709	7.97244	8.48707	7.49041	7.85034	6.98755	6.79945	7.51064	6.47304	7.85003	7.14422	6.50535	6.45123	6.41121
WFDC6	-0.751404	6.97531	-5.05736	0.000892447	0.0174736	-0.613867		8.27199	6.96891	7.81241	6.79779	7.75806	7.15179	6.69615	6.73925	6.26021	7.10452	6.58655	6.7615	6.47153	6.27372
KLF2	-0.932067	8.44455	-5.05735	0.000892462	0.0174736	-0.613884		8.79924	8.46098	9.58909	9.91806	8.35729	8.76141	8.48802	7.9691	7.06666	8.07644	8.96391	8.39528	8.18873	7.1895
MAP4	0.529011	9.74738	5.05625	0.000893702	0.0174756	-0.615349		9.33943	9.65456	9.46436	9.41424	9.62529	9.47554	9.40672	10.3328	10.1336	10.0622	9.49242	10.1983	9.91305	9.95075
ATP8B4	-0.570717	6.20227	-5.05573	0.000894297	0.0174756	-0.616051		6.73706	6.5461	6.17911	6.79786	6.70378	6.47782	5.97167	5.99007	6.0463	5.77716	5.87468	5.88693	5.90279	5.94043
CACNA1D	-0.759802	7.82785	-5.05248	0.000897996	0.0175309	-0.620406		7.79258	8.01681	8.35842	8.70774	8.25394	8.36904	7.95571	7.09888	7.28916	8.03922	8.55326	6.93171	7.14652	7.07689
KIAA0895	-0.636292	7.44735	-5.0505	0.000900263	0.017544	-0.623067		8.49043	7.45716	7.39769	7.86484	7.84265	7.57355	7.73216	7.67351	7.2838	6.78689	7.53595	6.94637	7.11208	6.56584
MUM1L1	-2.26063	7.17266	-5.05037	0.000900405	0.017544	-0.623233		9.05673	8.68026	7.79655	8.47298	8.08065	8.89146	7.14218	5.25632	4.89631	7.61809	5.72586	7.268	6.55402	4.97778
HIVEP3	-0.835038	7.59791	-5.04824	0.000902852	0.0175747	-0.626096		8.70104	7.6144	7.53755	8.0516	8.48092	7.83254	7.88993	7.52238	7.46462	7.39965	6.87474	7.45405	6.8669	6.68037
TUSC3	0.647479	7.42483	5.04671	0.000904612	0.0175835	-0.62815		7.10084	7.55012	7.27814	6.87603	6.892	6.99644	7.01408	7.66799	7.53755	8.14726	7.63965	7.68954	8.0832	7.4748
HBD	-0.782796	6.37091	-5.04633	0.000905044	0.0175835	-0.628654		7.05597	6.81305	6.46311	6.07774	6.83936	6.50471	7.58224	6.495	6.14308	5.95294	5.24613	6.29723	5.90471	5.81752
ETV1	1.3226	7.18524	5.04542	0.000906097	0.017587	-0.629881		7.74524	7.04841	5.86911	6.38559	7.14598	5.70451	5.76877	8.59149	8.09597	7.34358	7.30821	7.42951	7.79171	8.36534
MAPKBP1	-1.04078	7.02567	-5.04446	0.0009072	0.0175915	-0.631166		7.34979	6.9542	7.06499	8.35426	7.46475	7.42664	8.20775	6.23634	6.70802	6.59785	6.77404	6.70727	6.30528	6.20813
EBF3	-0.933762	7.97486	-5.04142	0.000910723	0.0176429	-0.635255		8.13692	8.78666	9.10079	8.56676	8.33576	8.6739	7.4914	7.31111	6.82914	7.95235	7.54451	7.81067	7.84804	7.26004
SCGB2A1	-1.17061	5.77687	-5.03974	0.00091267	0.0176636	-0.637508		6.56018	5.06036	6.94093	6.46259	5.67448	7.43534	6.40135	5.11323	5.03835	5.89	5.14273	4.65668	5.07087	5.42909
GIHCG	-0.72798	8.16661	-5.03686	0.000916019	0.0177115	-0.641372		8.67186	8.58325	8.2807	8.44218	9.0822	8.75752	7.89651	7.90377	7.66928	8.05055	7.47773	7.73845	8.07156	7.70703
PKIA	-1.26598	8.76925	-5.0354	0.00091773	0.0177276	-0.643341		9.83501	9.59428	9.37247	9.29465	9.37644	9.27345	9.0694	8.49496	7.60615	9.14496	7.57442	8.56528	8.72475	6.84331
VTCN1	0.673879	5.13689	5.03338	0.000920089	0.0177436	-0.646049		4.68725	5.25216	4.80824	4.77177	4.50166	4.69013	4.88846	4.81488	6.18692	5.62349	5.37906	5.16678	5.01288	6.13281
F2RL2	2.34196	6.05249	5.03304	0.000920488	0.0177436	-0.646507		4.50166	5.00642	4.50166	4.91122	5.20859	4.50166	5.53939	9.54826	5.3837	7.55258	6.73047	7.113	6.44645	7.78983
ETS2	-0.566802	9.6055	-5.03244	0.000921196	0.0177436	-0.647318		9.88158	9.32753	9.54826	9.91733	10.2304	9.31455	11.0027	9.65684	8.78866	9.21559	9.23559	9.55825	8.92091	9.87889
MLLT3	-0.908508	8.29253	-5.02997	0.000924098	0.0177718	-0.650636		8.93289	9.25133	8.00076	9.08428	8.9121	8.72296	8.32314	7.59274	7.88553	7.6459	7.97353	7.43168	8.32962	8.00892
RTN3	-0.411341	11.2186	-5.02969	0.000924425	0.0177718	-0.651009		11.463	11.5478	11.539	11.388	11.5313	11.4224	11.0781	10.7479	11.1231	11.2946	11.0174	10.9486	11.1534	10.8052
TC2N	-1.41095	8.11312	-5.02769	0.000926787	0.0178003	-0.653702		8.37088	8.72043	8.91179	9.07077	8.89676	8.38853	9.37101	5.55849	8.2319	7.71121	8.44727	7.92724	6.16762	7.80981
CFAP410	-0.41254	8.058	-5.02558	0.00092928	0.0178312	-0.656536		8.22116	8.49154	8.78273	7.95368	8.19192	8.38709	7.82176	8.0022	7.93975	8.53595	7.39998	7.66621	7.79671	7.62131
ISCA1	-0.466423	9.72324	-5.0245	0.00093057	0.017839	-0.657999		10.0352	10.1572	9.85811	10.0011	10.0182	9.89682	9.72848	9.16787	9.71356	9.71234	9.53781	9.52453	9.60162	9.17249
TMEM173	0.477155	6.84967	5.02352	0.000931735	0.0178444	-0.659319		5.93015	6.08203	7.2806	6.54661	6.60064	6.85498	6.98261	6.62643	6.64158	7.80138	7.24018	7.08978	6.87596	7.34241
RALGAPA1	-0.331898	9.57525	-5.02083	0.000934938	0.0178888	-0.66294		9.57404	9.66653	9.53674	9.9938	9.68328	9.99841	9.73557	9.24774	9.3883	9.05818	9.73309	9.43534	9.72767	9.27478
ABHD6	-0.789905	7.73495	-5.02003	0.000935887	0.01789	-0.66401		8.08753	8.26214	8.01089	8.1049	8.51245	8.35475	7.57668	6.39688	7.75133	7.46922	7.61307	7.5223	7.46118	7.16603
HLA-A	0.454286	10.9329	5.01913	0.000936962	0.0178936	-0.665221		10.6928	10.4073	11.5798	10.747	10.2753	10.1173	11.121	11.1348	10.9854	11.699	11.1927	11.1013	10.4715	11.5357
RCBTB2	-0.460163	9.63652	-5.0172	0.000939274	0.0179208	-0.667821		10.0458	9.79696	9.79938	10.0894	10.0063	10.1098	9.21859	9.415	9.15913	9.45878	9.47744	9.49162	9.64957	9.19354
ZNF583	-0.42473	5.2912	-5.01579	0.000940966	0.0179361	-0.66972		4.89368	5.3839	5.76559	5.97041	5.39139	5.85474	5.26524	4.64283	5.16346	5.40827	5.44314	5.09442	5.24183	4.55789
C9orf16	1.06768	8.41219	5.01385	0.000943298	0.0179636	-0.672331		6.59085	7.15286	8.58006	8.27454	7.56369	8.48111	8.50535	7.29022	8.59493	9.84266	9.33889	9.66185	9.31767	8.57598
DNAJC27	-0.61186	7.71294	-5.01229	0.00094518	0.0179825	-0.674434		8.66174	7.65804	7.55871	8.14385	8.35783	7.91034	7.8416	7.70874	7.50929	7.15507	7.12478	7.48522	7.47143	7.39458
FGF14-AS2	-0.925032	7.48186	-5.01155	0.000946071	0.0179825	-0.675428		8.99731	7.7885	8.06814	7.46545	8.22475	7.6878	7.37866	7.62101	7.60213	7.67162	6.35283	6.7586	7.17286	5.95634
HMGXB3	0.438929	7.8729	5.01075	0.000947045	0.0179841	-0.676513		6.84123	7.57861	7.7195	7.76402	7.6914	7.97235	8.00694	7.46189	8.07502	8.50246	8.04641	8.01681	8.19743	8.34652
RCAN2	-1.50056	7.34983	-5.00883	0.000949366	0.018007	-0.679096		8.20544	8.31838	7.35653	8.06608	8.30405	8.50935	7.94092	7.8593	6.23118	6.89101	6.21414	7.35695	5.80565	5.83862
FXYD5	0.599125	7.28711	5.00766	0.000950788	0.018007	-0.680675		6.59849	6.53085	7.399	6.93765	7.08577	7.14453	7.21656	7.77208	7.19804	7.99294	7.37607	7.78426	7.23779	7.74555
SNTB2	-0.544454	9.52259	-5.00754	0.000950928	0.018007	-0.68083		9.84035	10.1485	10.132	9.74864	9.51472	9.9314	9.24803	9.19664	9.21706	9.26379	9.54619	9.27376	9.47843	8.77663
VASN	0.918734	8.41781	5.00605	0.00095274	0.0180244	-0.682839		8.54696	7.08266	7.94139	7.44179	8.1884	7.54129	8.96659	9.73233	8.7005	8.88617	8.57406	8.53764	8.69755	9.01196
GABRB3	-1.05769	6.60957	-5.00362	0.000955704	0.0180635	-0.686115		6.68482	7.06485	6.94277	7.5058	6.57499	7.33657	7.85909	5.7845	5.88609	6.69166	5.91842	6.25996	6.14176	5.88266
SACM1L	-0.407899	10.2562	-4.99872	0.00096172	0.0181602	-0.692735		10.5304	10.6106	10.382	10.3802	10.5969	10.6025	10.1183	9.96159	10.1817	9.81102	10.1699	10.0035	10.3009	9.93707
SOCS3	-0.53563	11.1155	-4.99775	0.000962905	0.0181656	-0.694035		11.7366	10.6635	11.4533	11.6201	11.463	10.8209	11.9255	11.3314	9.74365	11	10.932	11.4323	10.1638	11.3304
MACC1	1.17995	6.44451	4.99602	0.000965035	0.018176	-0.696366		5.59198	5.5588	5.66656	6.07578	6.04515	5.58181	6.46167	6.00347	8.08857	6.34828	7.17979	7.2086	7.19006	7.22261
KLK11	2.22327	6.12768	4.99566	0.000965488	0.018176	-0.69686		4.50166	4.79409	4.83666	5.08457	5.21374	6.17781	4.50381	7.40077	7.77492	4.94822	7.60883	9.01196	8.91228	5.01824
ANK2	-1.72374	9.1158	-4.99509	0.000966193	0.018176	-0.697631		9.6331	9.56819	10.1844	10.2406	10.2651	9.66154	10.2908	9.81125	7.38774	8.27032	8.14175	8.1704	6.58525	9.4108
GRB14	-1.2719	7.04969	-4.99439	0.00096706	0.018176	-0.698576		8.06426	7.76094	6.41929	7.88498	8.21634	8.19061	7.26309	6.58474	6.75072	5.61719	5.7159	6.99633	5.99354	7.23779
KCNS3	1.36799	7.78955	4.99238	0.000969545	0.0182058	-0.701284		7.95048	7.246	7.50763	6.70807	7.38596	7.05597	5.88478	9.56849	7.27994	9.25473	8.23635	8.49997	7.88901	8.58632
RAP2A	0.48297	10.2958	4.991	0.000971258	0.018221	-0.703147		9.70551	9.99958	10.8343	10.3605	9.8608	9.85856	9.761	10.2461	10.582	10.8361	10.8419	10.5796	10.5297	10.1457
ZFYVE19	0.808935	6.95713	4.9869	0.000976379	0.0183001	-0.708693		6.37387	6.45703	6.62019	6.14033	6.84028	7.21246	6.2245	7.0756	7.40089	7.69444	6.69919	7.14096	7.62361	7.89651
TRIM16	-0.803739	9.42169	-4.98539	0.000978262	0.0183184	-0.710726		9.52132	9.66031	9.87603	9.89406	9.19611	9.80301	10.8141	9.03457	8.91831	9.26903	8.8046	9.07877	8.76937	9.26407
SKA2	-0.367335	9.49746	-4.97869	0.0009867	0.0184521	-0.719786		9.60268	9.64155	9.87087	10.2844	9.69336	9.77302	8.90206	9.18211	9.35379	9.41382	9.87932	9.11648	9.49724	8.75379
SYNDIG1	-0.821591	6.899	-4.97827	0.000987232	0.0184521	-0.720355		7.44322	7.47836	7.28543	7.34458	7.53723	7.40548	6.67426	6.88032	6.31887	6.62026	6.6771	6.38683	5.91317	6.62088
TANC1	0.547577	9.58945	4.97691	0.000988958	0.0184673	-0.722197		9.50835	9.68177	8.78866	9.34566	9.60199	9.18179	9.10138	9.70951	10.3618	9.2332	9.98208	9.99001	9.57183	10.1942
PTPRU	0.416872	6.62934	4.97071	0.000996841	0.0185973	-0.730573		6.43018	6.33452	6.62008	6.02643	6.44418	6.56463	6.52633	6.70238	6.51011	7.0935	6.49739	7.19249	7.03718	6.83141
ID3	-0.791688	8.62308	-4.96931	0.000998633	0.0186135	-0.732468		8.84413	9.05699	8.72335	9.00653	9.16399	9.46406	8.87339	7.56355	8.24478	8.26798	8.18081	9.00422	7.99789	8.33141
FHDC1	-1.42237	8.48801	-4.96776	0.00100063	0.0186335	-0.734574		8.97442	9.21173	8.92228	9.24445	9.93529	9.79475	8.31142	6.77651	8.51099	8.09766	8.67266	7.29771	7.63355	7.44869
PELI2	-0.830851	7.28508	-4.96678	0.00100189	0.0186398	-0.735902		7.53249	7.40875	7.19691	8.4324	8.09188	7.62675	7.6144	7.15167	7.19531	6.74615	7.51867	6.85922	6.4884	6.1282
CNIH3	0.389362	6.62222	4.96593	0.00100297	0.0186428	-0.737044		6.44781	6.39796	6.7455	6.26662	6.42475	6.38416	6.32598	7.02533	6.50502	7.25316	6.79356	6.75836	6.68302	6.69988
TBCE	-0.679136	8.55402	-4.96183	0.00100827	0.0187226	-0.7426		8.87781	8.85831	8.72979	8.87807	8.9702	9.4287	8.51221	8.18006	8.31052	8.0514	8.11858	7.94139	8.32049	8.57871
FREM2	-1.78833	8.81926	-4.96117	0.00100913	0.0187226	-0.743493		10.0737	9.81169	9.49834	9.68797	9.82497	9.54619	9.55116	7.84652	8.91087	7.17581	8.7334	7.94215	5.83023	9.03672
TNS1	-0.738981	10.2335	-4.95665	0.00101501	0.0188145	-0.749623		10.7621	10.7063	10.2993	10.6849	10.7846	10.8687	10.115	10.5487	9.8928	9.92829	9.8996	9.46406	9.63886	9.67569
CBLN4	0.532319	7.54367	4.95511	0.00101702	0.018827	-0.751712		8.33351	6.61659	7.78474	7.01234	6.79519	7.13767	7.26252	8.59747	7.18728	8.26656	8.10451	7.25757	7.39988	7.85552
LINC01539	-1.47055	6.18509	-4.9547	0.00101755	0.018827	-0.752261		8.03894	6.53134	6.95082	6.77737	6.59584	7.51404	6.03424	5.15818	4.96539	4.86857	5.2912	6.50523	6.01267	5.34746
SLC7A2	0.734571	9.07792	4.95326	0.00101944	0.0188303	-0.754222		8.16394	8.94056	8.70333	8.82522	8.38734	9.08924	8.86479	9.03424	9.72848	9.17397	8.99298	9.87889	9.96959	9.33827
RAB17	-0.533599	8.10657	-4.95314	0.00101959	0.0188303	-0.754379		8.37676	8.65911	8.20856	8.18081	8.34389	8.8567	7.98773	7.78017	8.04688	7.97525	7.80755	7.78942	7.78426	7.69485
GIMAP6	-0.724959	8.59369	-4.95225	0.00102077	0.0188325	-0.755593		9.01112	9.12517	10.0812	8.77779	8.88512	9.02732	7.78543	8.36358	7.72411	9.18297	8.23847	8.04774	8.29276	7.76884
AFAP1L2	-0.65794	9.76735	-4.95163	0.00102158	0.0188325	-0.756428		10.5005	10.1127	9.93804	9.50058	10.2142	9.9938	10.4145	9.53253	9.47531	9.87775	8.97468	9.29049	9.61407	9.30383
SUSD5	-0.948041	6.59354	-4.95017	0.0010235	0.0188403	-0.758408		6.58247	6.47368	6.85294	7.5943	7.45535	7.57066	6.94353	5.95766	5.88622	6.64713	5.9883	6.76352	5.87156	5.72225
FKBP4	-0.491837	8.38363	-4.94989	0.00102387	0.0188403	-0.758793		8.50729	8.45139	8.5029	8.61428	8.57381	9.04605	8.71108	7.89541	8.34486	8.1477	8.1128	8.14949	8.12083	8.19285
SFXN3	0.644874	9.53153	4.94748	0.00102705	0.0188816	-0.76206		8.42895	9.12903	9.68379	9.38573	9.18623	9.15242	9.49749	9.59821	9.35062	10.3631	10.0439	9.88573	10.087	9.64918
SC5D	0.557875	9.32124	4.94598	0.00102903	0.0189009	-0.764099		9.575	8.86613	8.9357	9.01353	9.08121	8.96334	8.8612	9.71444	9.94886	9.35379	9.44513	9.52132	9.68066	9.53703
CPQ	-1.22313	9.05982	-4.94418	0.00103142	0.0189055	-0.766543		9.61919	9.69676	9.13856	9.81969	9.54707	10.012	9.86648	7.87872	8.42416	8.97314	8.40406	9.03516	8.95392	7.46866
SQOR	0.485709	8.55744	4.94408	0.00103154	0.0189055	-0.766667		8.13622	8.28477	8.73869	8.01526	8.19509	8.56239	8.26966	8.75579	8.90564	9.34119	8.49288	8.58074	8.54633	8.97947
SCARA5	-2.15046	7.2699	-4.94367	0.0010321	0.0189055	-0.767233		7.75583	7.57519	7.54129	9.33552	9.14154	8.43396	8.6326	7.56298	5.77119	6.74776	6.14596	6.16437	4.50166	6.46879
PLXDC1	1.39418	8.05199	4.94202	0.00103428	0.0189283	-0.769463		6.31251	7.30384	8.49946	7.67921	7.3438	7.29395	7.05151	9.53149	8.10179	9.08865	8.91014	8.76003	8.55477	8.29666
PIAS1	-0.539393	9.18784	-4.93653	0.00104163	0.0190455	-0.776929		9.65717	9.57038	9.77825	9.5454	9.41722	9.4184	8.81594	8.83323	9.22814	8.78892	9.39639	8.83832	8.98621	8.3558
CYYR1	-0.661442	7.97013	-4.93571	0.00104272	0.0190484	-0.778041		8.59294	8.17123	8.66549	8.11398	8.27449	8.33176	7.95605	7.99383	7.5103	7.61092	7.74813	8.01421	7.91591	6.68254
PLAC8L1	-0.458379	5.88395	-4.93139	0.00104855	0.0191248	-0.783913		6.05127	6.18391	6.16614	5.87248	6.15301	6.61178	5.75339	5.72068	5.41455	5.76451	5.34734	5.76124	5.92485	5.65013
LYVE1	-1.46745	5.89161	-4.9312	0.0010488	0.0191248	-0.784172		5.28839	6.93094	5.82901	7.57995	7.62661	6.90687	6.21558	5.5895	5.52146	4.74482	5.32962	5.59323	4.59858	4.72802
C1orf198	-0.459487	9.2252	-4.93008	0.00105031	0.019135	-0.78569		9.41	9.50581	9.10138	9.4028	9.94375	9.1314	9.68945	9.16752	8.83983	9.00088	8.86831	9.21966	8.73274	9.13925
RALGPS1	-0.639592	7.19167	-4.92827	0.00105276	0.0191624	-0.788149		7.81093	7.50751	7.34143	7.68013	7.40205	8.06624	6.77197	6.6156	7.15551	7.01889	7.39536	6.84256	7.05099	6.02421
SKIDA1	-0.494186	7.60356	-4.92656	0.00105509	0.0191873	-0.79047		7.8216	7.85675	7.82652	8.03399	7.83532	8.57309	7.00728	7.0271	7.76187	7.45372	7.36271	7.23679	8.30585	6.34722
HLA-DQA1	0.912997	9.68339	4.92203	0.00106127	0.0192654	-0.796632		9.70502	8.20098	11.8164	10.1909	9.64228	8.69261	6.33998	10.9155	9.30361	11.5618	11.0792	11.0452	9.85483	7.21905
SCUBE3	-1.62072	8.90033	-4.92202	0.00106129	0.0192654	-0.796651		9.42184	9.76642	9.31122	9.52423	9.87647	10.4928	9.58185	8.4583	8.27883	8.98339	7.86423	7.49581	7.1028	8.44643
CRYAB	-0.777227	10.9345	-4.92112	0.00106252	0.0192704	-0.797874		11.4954	11.0437	10.7253	11.6756	11.4978	11.3542	11.4697	10.9093	10.5304	9.75431	10.9814	10.6906	9.69731	11.2579
ZBTB2	-0.43902	9.67912	-4.91747	0.00106753	0.0193276	-0.802841		10.0791	10.0953	10.1721	9.05152	10.2099	10.09	9.59247	9.46909	9.65717	9.58185	8.97369	9.52582	9.77713	9.2325
TIFA	-0.751903	8.99722	-4.91743	0.00106759	0.0193276	-0.802895		9.69731	9.56987	9.91585	8.98397	9.40199	9.11384	8.92937	8.244	9.01048	9.37062	8.56849	8.24847	8.19851	8.70831
STON2	-0.840622	8.21469	-4.9149	0.00107109	0.0193737	-0.806348		8.72415	8.7423	7.99456	8.93035	8.86172	8.59039	8.60151	7.77685	7.83473	7.19908	7.99156	7.67799	7.26448	8.81594
KLHL26	0.547494	8.49874	4.91138	0.00107596	0.0194444	-0.811136		8.74573	8.33198	8.31897	7.40917	8.08655	8.53595	8.14663	8.83752	8.81545	9.23992	8.30139	8.63844	9.10753	8.4672
FAM161A	-0.513035	8.52404	-4.91028	0.00107749	0.0194546	-0.812635		9.00945	8.45851	8.96865	9.48538	8.95269	8.67329	7.91591	8.32217	8.36676	8.31861	9.08924	8.04056	8.14487	7.59044
WASF1	0.672035	8.07903	4.90702	0.00108203	0.0195191	-0.81707		7.9907	7.80373	8.02487	7.45862	7.94769	7.55993	7.41557	8.95466	8.10009	8.48466	8.12432	8.14401	8.41206	8.68554
MIR9-3HG	-0.541253	7.31603	-4.90515	0.00108465	0.0195489	-0.819621		7.59764	7.63571	7.58777	7.51932	7.71548	7.71764	7.33302	6.44367	7.10216	7.25396	7.19892	7.25081	7.34794	6.72036
RNF181	0.434635	8.30053	4.90287	0.00108785	0.0195891	-0.82273		8.24813	8.01526	7.58213	7.50374	8.39238	8.41016	8.43066	8.55661	8.68082	8.37062	7.81526	8.67455	8.81947	8.70758
MAGI2	-1.15506	7.26509	-4.90057	0.0010911	0.01963	-0.825869		7.9572	7.9392	7.03218	8.04738	8.77868	7.99246	7.15121	6.10447	6.73241	7.01155	7.36533	6.6659	6.67453	6.25872
GALNT10	-0.792189	8.16226	-4.89962	0.00109244	0.0196366	-0.827162		9.31638	8.42839	8.12969	8.01203	8.81671	8.7976	8.40765	8.25531	7.435	7.70386	7.80981	7.39594	7.68041	8.08281
JDP2	-0.602922	8.21024	-4.89872	0.00109372	0.0196422	-0.828398		8.95165	8.29775	8.47563	8.72153	8.84336	7.8627	8.42928	8.7532	7.91203	7.81859	7.76451	8.63473	6.9631	7.51528
RFK	0.526678	8.81624	4.89787	0.00109492	0.0196463	-0.829559		8.6731	8.71606	8.57709	8.40633	8.59365	8.34436	8.55974	9.27126	9.67601	8.80414	9.12136	9.22863	8.71125	8.74443
KDM1B	-0.546236	7.60765	-4.89678	0.00109646	0.0196565	-0.831042		7.9009	8.25591	7.26676	8.31393	7.87311	7.80223	7.75253	6.82553	8.03701	6.6822	8.01384	7.51094	7.26585	7.00635
NDUFV2-AS1	-1.18484	5.58819	-4.89	0.00110613	0.0198122	-0.840299		5.81257	5.02107	6.39881	6.22663	6.14995	6.5581	7.09712	4.72186	4.91045	5.15107	5.09603	5.04624	5.54304	4.50166
GRHL3	0.582453	4.96163	4.88811	0.00110883	0.0198366	-0.842875		4.59956	4.86689	4.71388	4.79013	4.50166	4.50166	4.71906	4.82865	5.07694	5.35497	5.14765	5.54801	5.29301	5.52078
ACADL	0.402833	8.21715	4.88768	0.00110946	0.0198366	-0.843466		8.29479	7.90731	7.93004	7.91243	7.95747	7.94974	8.15838	8.50535	8.50224	8.2057	8.47966	8.32916	8.54806	8.35982
ZRANB1	-0.534977	9.12587	-4.88698	0.00111046	0.0198369	-0.844417		9.60199	9.11779	9.47503	9.30976	9.30457	9.72147	9.22291	9.22639	8.78746	8.93739	9.04813	8.56991	8.63726	8.80214
ALDH9A1	-0.526458	10.2318	-4.88605	0.0011118	0.0198433	-0.845694		10.5212	10.5779	10.2906	10.6883	10.3473	10.7044	10.3356	9.64228	9.69364	10.1961	10.2012	9.98578	10.1666	9.89442
BMPR1A	-0.497237	8.86818	-4.88173	0.00111804	0.019933	-0.851594		9.18364	9.03516	8.70204	9.41993	9.27811	9.12517	9.07359	8.77636	8.8901	8.40128	8.94164	8.58057	8.18962	8.55739
CRABP2	1.20955	8.32274	4.8812	0.0011188	0.019933	-0.852309		7.55308	7.13521	7.47133	8.51958	7.19431	8.04774	8.10451	9.13678	8.05611	9.48921	9.00907	7.44022	9.05439	10.3069
KITLG	-0.8742	7.24649	-4.87475	0.0011282	0.0200827	-0.861132		7.1869	7.22441	7.88662	8.00239	7.7185	8.05848	7.70787	7.18173	6.51034	6.63391	7.49987	6.88887	6.7699	6.18114
TMEM87B	0.528208	8.50432	4.87312	0.00113059	0.0201076	-0.863365		8.21747	8.17726	8.51555	8.39642	8.09639	8.09086	8.18756	8.6731	9.00928	8.53764	9.18316	8.64941	8.79064	8.53574
ATF2	-0.330572	9.91323	-4.86945	0.00113598	0.0201857	-0.868385		9.96722	10.2801	10.1202	10.5091	9.90214	10.0439	9.72692	9.57527	9.77929	9.73423	10.2807	9.70707	9.78724	9.3718
LINC01936	-0.790743	5.66356	-4.86856	0.00113729	0.0201912	-0.8696		5.90844	6.53813	5.33306	6.16794	6.20197	6.77878	5.4842	5.11425	5.6927	5.17609	5.13092	5.37358	5.20238	5.18739
SIN3A	-0.642764	8.44112	-4.86583	0.00114133	0.020245	-0.873335		9.12383	8.4036	9.17029	8.65601	8.80414	8.68578	8.49387	8.26767	8.01089	9.04318	7.88422	7.97507	8.34811	7.30902
CFAP70	-0.511713	9.05312	-4.85895	0.00115157	0.0204088	-0.882756		8.9925	9.40143	9.42933	9.43875	9.38605	9.74806	8.76675	8.85991	8.68384	8.72595	8.8623	8.52345	9.43499	8.49043
RMDN1	-0.568943	8.96506	-4.85603	0.00115595	0.0204685	-0.886763		9.26488	9.42637	9.05267	9.55157	9.40388	9.29339	8.75396	8.41982	8.71451	8.57142	8.94785	8.44605	8.93543	8.72904
ZNRF2	0.872609	8.84688	4.85466	0.00115801	0.0204869	-0.888634		7.81981	7.93956	8.52104	9.13199	8.16966	8.3337	8.95827	8.72475	9.50232	9.47232	9.96995	9.19177	9.3581	8.76307
LOC100507564	-0.963567	9.01303	-4.85348	0.00115979	0.0205004	-0.890252		8.82316	10.6256	9.39123	8.63607	9.28136	10.1833	9.52304	8.12892	8.65552	8.6624	8.58504	8.19971	9.23299	8.25414
COQ2	0.458918	8.35323	4.84868	0.00116705	0.0205969	-0.896834		8.01364	8.05479	8.222	8.48732	8.07502	7.99806	8.01554	8.19528	8.85234	8.51467	8.70417	8.62231	8.62397	8.56606
FAM89B	0.700179	8.22553	4.84852	0.00116729	0.0205969	-0.89705		6.98477	7.70386	8.21937	7.82473	7.67127	8.35729	8.36676	8.00204	8.39419	9.22688	8.37223	8.85752	8.81252	8.36394
SLC51A	-0.477759	5.86813	-4.8439	0.00117434	0.0207032	-0.903397		5.95966	5.96026	6.55841	5.78867	6.38936	6.40417	5.68854	5.61012	5.68803	5.93812	5.62686	5.65634	5.58759	5.29772
NIPSNAP2	-0.430799	10.3453	-4.84143	0.00117811	0.0207483	-0.906786		10.9775	10.6451	10.5549	10.5672	10.5423	10.573	10.0649	10.4628	10.1453	9.99001	10.346	10.0969	9.8853	9.98319
LOC100506990	-0.808169	7.93251	-4.84088	0.00117895	0.0207483	-0.907536		8.11924	7.94191	8.05456	8.41002	8.30805	8.60474	8.91765	7.24486	7.50869	7.77291	7.6866	7.4638	7.89901	7.12312
TEAD4	-0.742953	6.84426	-4.83955	0.001181	0.0207501	-0.909365		7.18575	6.97185	6.51329	6.87343	8.14576	7.19571	7.62439	6.72579	6.35151	6.42964	6.17615	6.70741	6.06641	6.8526
TEK	-0.709465	8.7122	-4.83948	0.00118111	0.0207501	-0.909461		9.56015	8.76937	9.01856	8.97189	9.40944	9.01634	8.7228	9.31897	7.5386	8.8313	7.93614	8.5769	8.01402	8.28635
DSP	0.537347	10.5197	4.83742	0.00118427	0.0207876	-0.912283		10.3076	10.4682	9.4378	10.1561	10.3699	10.2461	10.7715	10.5016	11.1625	10.3876	10.4836	10.9836	11.0113	10.9883
C2CD4A	2.15052	6.90153	4.83309	0.00119098	0.0208758	-0.918236		5.24301	5.81732	5.60218	6.39415	5.55869	5.51658	6.65197	8.36514	8.97676	9.10242	9.04236	7.63076	5.4996	7.2205
LPAR1	-1.32834	7.83923	-4.83284	0.00119137	0.0208758	-0.918581		7.87872	7.9955	9.17272	8.63063	7.96509	8.25806	9.62303	7.72536	6.82422	7.54924	7.97029	6.98193	5.84053	7.33385
FMOD	-1.40971	8.63699	-4.83189	0.00119283	0.0208834	-0.919877		8.81575	9.29114	9.02537	8.81637	10.2434	9.65233	9.54859	8.54216	7.41029	8.72867	7.18173	8.45684	6.91821	8.28701
IFI44	-0.604038	8.02327	-4.83047	0.00119505	0.0209041	-0.921836		8.54938	8.75539	8.25546	8.35694	8.39179	8.26624	7.70182	7.85014	7.64049	7.5349	7.76155	7.61426	8.10802	7.53939
MICAL3	-0.772455	8.08804	-4.82651	0.00120123	0.0209789	-0.927275		8.88321	8.59179	8.61568	8.36843	8.92487	8.25377	7.68214	7.64787	7.34306	8.31675	7.58952	7.70773	7.95368	7.3541
EPPK1	1.52481	9.14401	4.82612	0.00120184	0.0209789	-0.927807		8.06162	7.96027	8.23708	8.89096	7.71901	8.00892	9.79338	9.17297	10.1119	10.6751	10.7604	9.67708	9.59428	9.35315
RBM20	-1.38716	6.38035	-4.82574	0.00120245	0.0209789	-0.928341		7.92154	7.41336	6.86205	7.6175	7.2004	7.42127	5.08136	5.80849	6.0028	5.7845	5.20912	5.58008	6.03829	5.38408
FYN	0.932098	8.57128	4.82449	0.0012044	0.0209948	-0.930049		7.45784	7.52995	8.79433	8.02599	7.91086	8.31303	8.70465	8.68315	8.67247	9.7602	8.81252	9.23992	9.66892	8.42416
FBXO41	1.20396	7.88629	4.81887	0.00121326	0.0211311	-0.937784		6.82072	6.81148	9.33047	7.45726	6.70238	6.9974	6.87047	8.408	8.19954	9.06826	8.23031	7.96636	8.63171	8.91372
HK2	0.867424	9.928	4.81789	0.00121482	0.02114	-0.939137		9.25946	8.90929	10.0486	9.12721	9.12136	10.2876	9.7066	10.1749	10.4682	10.8821	9.97145	10.4807	10.2052	10.3496
DERA	0.413525	9.31879	4.81435	0.00122044	0.0212195	-0.944001		9.0117	9.11021	8.99567	9.21237	9.17804	9.39962	8.87656	9.30945	9.58909	9.6527	9.53843	9.5128	9.53568	9.54068
TIMM21	-0.401001	8.03755	-4.81345	0.00122188	0.0212262	-0.945245		8.18401	8.60339	8.32636	8.16055	8.29548	8.37349	7.72304	7.83972	8.01081	7.89128	8.06814	7.64504	8.00757	7.39675
TBX22	-1.39712	5.33671	-4.81143	0.00122511	0.0212619	-0.94803		5.72134	6.03276	5.05096	6.24039	7.69997	6.1879	5.31356	4.50166	5.0999	4.50166	4.50166	4.50166	4.85881	4.50166
FUCA1	0.623567	9.22234	4.81085	0.00122604	0.0212619	-0.948829		9.62388	8.71125	8.69857	8.6613	9.03205	9.10978	8.53709	9.59526	9.53481	9.3689	9.40786	9.44406	9.73001	9.65799
EFHC2	-0.692324	5.71918	-4.80822	0.00123025	0.0212989	-0.952444		5.8156	5.88579	5.59477	6.63098	6.14024	5.97441	6.41564	5.26909	5.65464	5.23601	5.38818	4.92072	5.53265	5.60986
USP16	-0.640909	8.72629	-4.8082	0.00123029	0.0212989	-0.952473		8.99774	8.60042	9.03752	9.48353	9.05584	9.03752	9.11464	8.77905	8.24792	7.67653	8.84044	8.33067	8.58413	8.38211
DOK7	1.38439	5.93121	4.80171	0.00124077	0.0214621	-0.961422		4.97279	4.59081	6.10385	4.77837	4.88519	6.16798	5.17413	5.49967	6.50483	7.47202	6.50663	6.83822	8.49	5.05249
ACOT7	0.477582	6.89411	4.79803	0.00124674	0.0215419	-0.966483		6.40069	6.25755	7.1362	6.60389	6.65419	6.7311	6.80362	6.92328	6.6925	7.5652	7.26621	7.55244	6.96817	6.96251
ATF4	-0.43953	10.6038	-4.79756	0.00124752	0.0215419	-0.96714		10.9497	10.4428	10.5218	10.3391	11.377	10.806	11.3289	10.5347	10.3802	10.1829	9.59498	10.9687	10.3429	10.6841
TCIM	1.11418	9.96702	4.79483	0.00125198	0.021588	-0.970903		9.20959	8.53548	9.60462	10.4732	9.59382	8.24763	10.2052	10.037	10.4119	10.8302	11.7051	11.6372	8.67735	10.3699
CLTA	0.533817	9.87941	4.79462	0.00125233	0.021588	-0.971199		10.3227	9.68039	9.81765	8.78449	9.75603	9.62631	9.29993	10.5833	10.291	10.2876	9.61883	9.92065	10.0463	10.2767
TMEM132C	-1.10621	5.16415	-4.79324	0.0012546	0.0216086	-0.973102		5.44956	5.48327	6.35816	5.74417	6.17003	5.93262	4.883	4.66655	4.50166	4.50166	4.50166	4.50166	4.50166	5.10247
CD47	0.626938	11.0411	4.79223	0.00125624	0.0216185	-0.974486		10.9053	10.6836	10.919	10.6808	10.6906	10.9379	10.2759	11.5986	11.3739	11.0473	11.2498	11.0614	11.5645	11.5862
CCL28	-0.95551	8.6953	-4.79151	0.00125744	0.0216207	-0.975488		8.72979	9.27906	9.0694	9.3983	9.17076	9.60684	8.95726	6.75231	8.94338	8.54282	9.03656	7.9406	8.45986	7.84731
TG	-0.386008	12.6403	-4.78928	0.00126112	0.0216494	-0.978567		12.749	12.8323	12.6844	12.8323	12.8882	12.9587	12.8882	12.2962	12.535	12.5229	12.2601	12.564	12.7001	12.2527
GIGYF2	0.372206	9.28573	4.78919	0.00126125	0.0216494	-0.978683		9.31963	9.45594	8.62677	9.18132	8.98651	8.84713	9.28006	9.78971	9.62849	8.91423	9.53104	9.31941	9.16483	9.9551
ZNF431	0.709688	9.68488	4.78551	0.00126735	0.0217356	-0.983767		9.37344	9.51421	8.56149	8.76459	9.59166	9.62742	9.87742	9.87157	10.6534	9.56969	9.46709	10.5268	10.4364	9.75312
TSPYL5	-0.608787	8.65514	-4.78116	0.0012746	0.0218413	-0.98978		9.31301	8.76742	9.00873	9.34342	8.7546	9.06233	8.4672	8.41658	8.64239	8.43882	9.13743	8.16821	8.26821	7.38358
SLFN11	-0.601779	8.67354	-4.77732	0.00128103	0.0219329	-0.995082		9.32916	8.73217	8.71208	9.03489	8.64	8.94056	9.43212	8.46182	8.1904	8.4997	8.53923	8.23785	7.6914	8.98815
MT1G	-1.73501	10.1341	-4.77544	0.00128418	0.0219682	-0.997675		11.3629	10.862	9.47767	10.7386	11.3957	11.3914	11.783	8.5302	10.3857	9.25802	8.62912	9.65088	8.18362	10.2287
PRKD1	-0.437409	7.36522	-4.77452	0.00128574	0.0219762	-0.998949		7.56267	7.7202	7.45009	7.4519	7.68233	7.79542	7.42487	7.16654	7.03118	7.04661	7.12705	7.42326	7.59405	6.63692
ZNF217	0.72769	9.5757	4.77296	0.00128837	0.0220025	-1.0011		8.72819	8.98498	9.15317	10.008	9.48433	8.49454	9.62977	8.68922	10.2617	9.93954	10.8202	9.9852	9.64692	10.234
CNOT4	-0.381844	8.78935	-4.772	0.00129	0.0220117	-1.00244		8.7469	9.08428	9.08492	9.11139	9.01634	9.33614	8.48191	8.30405	8.60068	8.71829	8.96048	8.34883	9.10339	8.15324
VIT	-1.08847	5.97396	-4.7659	0.00130037	0.0221534	-1.01088		5.86272	5.81822	7.14525	6.9595	6.78288	6.55683	6.50196	5.86829	5.46118	5.40441	5.80741	5.39972	4.71713	5.34995
DPYSL3	1.04631	8.6209	4.76582	0.00130049	0.0221534	-1.01098		7.20919	8.16786	8.43918	8.34598	8.29223	8.05747	8.17229	9.45915	8.44165	9.84164	8.98839	9.24401	9.27704	8.75648
HYOU1	-0.907441	7.4759	-4.76488	0.0013021	0.0221621	-1.01228		6.75894	7.67955	7.84683	8.43787	8.04866	8.57006	8.16545	5.82002	7.01256	7.8031	7.15716	7.48018	7.53132	6.35093
ERLIN1	0.447481	9.14909	4.76229	0.00130654	0.0222189	-1.01587		8.80546	9.04716	8.98145	8.82708	8.78628	9.26262	8.76742	9.02666	9.57038	9.73755	9.41179	9.26828	9.75475	8.84044
MAP2	0.636607	10.3678	4.75906	0.00131209	0.0222945	-1.02034		10.1829	10.3975	9.63923	9.82291	10.1162	9.67796	10.5095	10.6836	10.8085	10.2268	10.6152	10.8546	10.991	10.6227
ZDHHC20	0.593526	8.45781	4.75838	0.00131327	0.0222957	-1.02128		7.94834	8.08939	8.16709	8.73686	8.13937	8.1527	7.89359	8.05887	9.19485	8.44186	9.33369	9.01112	8.86996	8.37167
VSTM2L	1.05103	6.32098	4.75082	0.00132639	0.0224996	-1.03176		5.67761	5.53694	6.11201	5.98439	5.76278	5.90257	5.59198	6.43951	6.92762	6.92122	7.27759	7.67514	5.73691	6.94748
IFITM10	0.854605	6.84539	4.7489	0.00132973	0.0225136	-1.03441		6.84161	6.26201	7.24422	6.18299	6.31871	6.05303	6.02405	8.5479	6.49515	7.87655	7.47805	6.78953	6.58345	7.13821
DOCK3	0.85408	8.29048	4.74767	0.00133188	0.0225136	-1.03611		8.49766	8.12107	6.87051	8.02977	8.06598	7.98453	7.47455	8.98259	9.06764	8.56926	8.3666	8.68666	8.44186	8.90803
IDS	0.414139	10.2887	4.74762	0.00133198	0.0225136	-1.03619		10.0265	10.0673	10.3009	10.1593	9.90483	10.0361	10.0762	10.5875	10.3009	10.6543	10.7479	10.2245	10.7283	10.2268
ZDHHC16	0.470906	8.19539	4.74716	0.00133277	0.0225136	-1.03682		7.40626	7.78452	8.11033	7.88913	8.10608	8.41658	8.00668	8.08388	8.09867	8.98839	8.18826	8.2519	8.8641	8.54072
NFASC	-0.964674	7.94228	-4.74664	0.0013337	0.0225136	-1.03755		9.05641	8.56199	8.58313	8.08388	8.98701	7.84328	7.85661	8.66942	7.55207	7.57633	6.30107	8.29523	6.16211	7.66337
NEXMIF	-0.663692	6.60256	-4.74652	0.00133391	0.0225136	-1.03772		6.79253	7.53848	6.96045	7.35181	6.38753	6.88016	6.62985	6.26879	6.83391	5.59426	6.35867	5.94892	6.50258	6.38784
TMEM116	-0.505446	7.68033	-4.7436	0.00133903	0.0225732	-1.04176		8.46163	8.28612	7.45938	7.95109	7.90771	7.8431	7.62234	7.45743	7.69699	7.26883	7.46294	7.29886	7.64049	7.16771
GLCE	0.436534	7.59321	4.74324	0.00133968	0.0225732	-1.04227		7.05848	7.81557	7.70612	7.95031	7.5645	7.27975	6.24988	7.25898	8.20949	8.2062	8.5607	7.69836	7.72835	7.01827
KLHDC8A	1.94004	6.62566	4.74255	0.00134088	0.0225747	-1.04322		5.28508	5.67923	5.49028	5.50313	5.28604	6.09418	6.25157	7.15218	6.94539	9.17698	7.3607	7.7145	8.86831	5.95174
IGFBP5	0.442726	11.017	4.73893	0.0013473	0.0226638	-1.04825		10.7944	10.9732	10.781	10.8126	10.8995	11.0424	10.266	11.2807	11.198	11.3831	11.3855	11.2971	11.7761	10.3479
DSG2	0.43904	10.5145	4.73579	0.00135287	0.0227221	-1.05259		10.2785	10.6721	9.78453	10.1401	10.2624	10.4573	10.4699	10.5854	11.0122	10.2077	10.9436	10.9554	10.7704	10.6635
DKFZP586I1420	0.428987	7.16025	4.73571	0.00135302	0.0227221	-1.05271		6.84893	6.6539	6.84795	6.89884	7.11373	7.17846	7.07849	7.23835	7.30111	7.02278	7.39795	7.27759	7.90525	7.48018
CCDC173	-0.978998	5.84508	-4.73436	0.00135542	0.0227436	-1.05458		6.6742	5.61595	5.77964	7.01521	7.11357	6.20057	5.94291	5.74824	4.9405	5.43791	5.51247	5.0186	5.39515	5.43618
PRMT9	-0.716122	6.83596	-4.73238	0.00135897	0.02276	-1.05734		7.57038	6.99237	6.68463	6.90118	7.75025	7.50183	6.95752	6.18126	6.85791	5.85112	6.41313	6.65213	6.79646	6.5933
PKM	0.562765	9.00096	4.73168	0.00136022	0.02276	-1.05831		8.20817	8.13326	8.92957	8.35319	8.72715	9.27628	9.40944	8.832	8.84857	9.80262	9.09501	9.37062	9.72339	9.30421
THBD	-1.01866	8.91623	-4.73053	0.00136227	0.02276	-1.0599		9.15158	8.41982	9.19238	10.0159	9.64772	8.94902	10.6025	8.66693	7.34653	8.77558	8.65911	9.07531	7.97258	8.3523
SPATA4	-0.648249	5.83867	-4.73022	0.00136283	0.02276	-1.06033		6.20974	6.15889	5.63507	6.6287	6.35203	6.46748	5.68764	5.44075	5.75352	5.51888	5.55637	5.4	5.49714	5.43514
LZTS2	0.54788	8.05568	4.73005	0.00136315	0.02276	-1.06057		7.98571	7.54715	7.62796	8.10933	7.83125	7.90823	7.46257	8.53484	8.07353	8.28438	8.85234	7.97043	8.09794	8.49387
TRIM45	-1.04612	7.80732	-4.73004	0.00136316	0.02276	-1.06059		8.85697	8.79859	7.68115	8.13189	8.32407	8.82147	7.69852	7.99751	7.16991	7.43687	7.34488	7.21897	6.64833	7.17334
KCNK1	0.92273	7.91089	4.72699	0.00136864	0.0228326	-1.06482		6.87042	6.99032	6.92001	8.08836	7.9926	7.54544	7.73955	8.04124	8.23365	8.46315	9.21105	7.79479	8.08475	8.77718
GLIS3	-0.692933	7.93286	-4.72615	0.00137017	0.0228392	-1.06599		8.19061	8.31022	7.6014	9.04318	7.80043	8.74509	8.26436	7.29855	7.88498	7.3925	8.50246	7.44968	7.60615	6.97045
CD44	0.84483	10.2286	4.72534	0.00137164	0.0228448	-1.06712		9.62567	9.58211	9.94822	9.75892	9.28056	9.6776	10.7704	10.6294	10.6043	10.9554	10.6112	10.5572	10.7394	10.4604
PDGFA	0.594023	9.85213	4.72439	0.00137335	0.0228499	-1.06843		9.06672	8.74483	10.19	10.3564	9.68066	8.8006	10.0467	10.2177	9.58363	10.8394	10.8986	10.2356	8.85899	10.4101
BCAS4	0.97007	8.55542	4.72376	0.0013745	0.0228499	-1.06931		8.43741	7.68407	9.12001	7.68758	8.06269	7.75764	7.74333	8.26474	9.45009	9.87818	9.07469	8.98311	8.99804	8.63437
SEMA3G	-0.49508	7.38479	-4.72323	0.00137546	0.0228499	-1.07005		8.17058	7.87829	7.80367	7.25349	7.84015	7.26653	7.21358	7.91111	6.87335	7.63197	6.69991	7.32256	6.87269	6.64914
ADIRF	-0.974604	10.125	-4.72267	0.00137647	0.0228499	-1.07083		10.0844	10.1736	10.5027	10.6817	10.8788	11.3957	10.5693	9.00833	10.2939	9.32916	9.94703	9.38573	9.63605	9.86382
USP31	0.518842	7.3938	4.71917	0.00138285	0.0229202	-1.0757		6.91049	6.74857	7.37413	7.63166	7.21538	6.96931	7.09109	7.35996	7.67628	7.78103	7.99939	7.61382	7.13611	8.00594
RDX	-0.443492	10.1268	-4.7191	0.00138298	0.0229202	-1.0758		10.2147	10.6362	10.3027	10.6397	10.2853	10.2836	10.0779	9.38226	10.4476	9.66412	10.3154	10.0563	9.83662	9.63335
SPECC1	0.997188	7.75296	4.71825	0.00138452	0.022922	-1.07697		7.6348	6.95749	7.62683	7.20055	7.74318	7.34509	6.27265	8.48235	8.16873	8.97389	7.86252	8.03569	7.82176	8.41594
KRT80	1.26768	7.31155	4.71779	0.00138536	0.022922	-1.07761		6.57258	6.29583	6.08603	6.46436	6.90392	5.97794	8.44333	7.61269	8.278	7.60916	8.049	8.47158	7.62246	7.97488
MICALL2	0.700984	6.59769	4.71439	0.0013916	0.0230064	-1.08235		5.39651	5.43964	6.49825	6.06802	6.40565	6.649	7.2733	6.18983	7.04187	7.0365	6.72032	6.85453	7.20251	7.59169
STC1	-0.707563	10.6261	-4.71224	0.00139555	0.0230529	-1.08533		11.1905	10.6787	9.92954	11.6418	11.3269	10.0852	12.0068	10.6168	10.035	9.96823	10.5268	10.3161	9.60916	10.8343
CPED1	-0.909972	8.1107	-4.70703	0.00140519	0.0231931	-1.09259		8.78574	8.47205	8.53997	9.05203	8.59198	8.22599	8.29202	9.00422	7.4324	7.70787	7.43075	7.5995	6.93607	7.47915
EIF2AK3-DT	-0.580775	6.50885	-4.70608	0.00140695	0.0232031	-1.0939		7.14079	6.75454	6.92959	6.62229	6.95707	6.88719	6.30322	5.99112	6.38256	6.51359	6.15882	6.01746	6.36399	6.10171
ARHGEF3	-0.382192	9.40056	-4.70235	0.0014139	0.0232988	-1.0991		9.67972	9.58185	9.79615	9.48179	9.37476	9.63206	9.59526	9.14973	8.98285	9.50969	9.05699	9.09195	9.16379	9.51125
FAM241A	-0.863064	8.0082	-4.70046	0.00141744	0.023338	-1.10173		8.07659	8.54013	8.5267	8.61645	8.05557	8.22278	9.03989	7.06673	8.08655	7.53687	7.95885	7.50217	7.80755	7.07795
GNG11	-0.832856	8.8722	-4.69769	0.00142264	0.0234046	-1.1056		9.35062	9.23799	9.13385	9.65482	9.57005	9.39639	8.67664	9.27478	7.63624	8.85623	8.894	8.52756	8.27199	7.7296
CDH11	1.26956	7.28538	4.69678	0.00142436	0.0234138	-1.10687		6.20116	5.99243	7.32447	7.33126	6.42156	6.47741	6.80595	9.02646	6.22543	8.70921	8.77948	7.34653	7.15531	8.19871
CFAP20	-0.73049	8.42654	-4.69606	0.00142571	0.0234169	-1.10786		9.16894	8.8413	8.31429	8.72135	8.82975	8.91087	8.756	8.01773	8.10802	8.28555	7.851	8.34862	8.41982	7.39832
RHOU	0.734533	9.03943	4.69466	0.00142836	0.0234371	-1.10982		9.05482	8.90267	8.34436	8.70442	8.36011	8.26994	9.0688	8.84569	9.8501	9.16483	9.70757	9.42637	9.24102	9.61127
PAQR7	0.590805	9.96559	4.69418	0.00142926	0.0234371	-1.11048		9.59428	9.80353	9.76836	9.4339	9.60487	10.1114	9.37497	9.7155	10.0447	10.8508	9.82497	10.3328	10.9021	10.1561
GSTM2	-0.623675	9.08829	-4.69288	0.00143172	0.0234584	-1.1123		8.71932	9.2869	10.3646	9.10955	8.89517	10.115	9.31041	8.79744	8.34532	9.97145	8.53811	7.99789	9.18772	8.59727
APOD	-1.80467	8.35131	-4.69226	0.00143289	0.0234585	-1.11316		9.23356	7.57377	7.92847	10.284	10.1374	10.0338	9.5845	8.38222	6.32625	7.44485	7.30182	7.92918	6.36871	8.38974
OLR1	0.673886	7.12526	4.69073	0.00143581	0.0234761	-1.1153		6.57485	6.26014	7.19937	7.22792	6.33918	6.25953	7.65723	6.99224	7.51268	7.74422	7.8166	7.58808	6.52845	8.05315
ABCC6	0.346396	7.15289	4.69001	0.00143717	0.0234761	-1.1163		6.83531	6.92818	6.92397	6.80423	7.30322	7.10884	6.95411	7.17544	7.19571	7.36707	7.08917	7.42507	7.51467	7.51551
HECTD4	-0.452854	8.38913	-4.68965	0.00143786	0.0234761	-1.11681		8.73247	8.80805	8.65601	8.84946	8.53408	8.78746	7.94139	8.27032	8.51082	8.45039	8.35729	7.73472	8.06999	7.7454
LIMCH1	-0.660458	10.1714	-4.68925	0.00143862	0.0234761	-1.11736		10.7863	10.7233	10.5468	10.238	10.6701	10.6367	9.90996	10.2416	10.012	9.45677	9.99935	9.99841	9.41925	9.76065
DOCK5	-0.950243	9.07646	-4.68674	0.00144341	0.0235277	-1.12087		8.75774	9.53895	10.1401	10.3102	8.86587	9.53077	9.71747	7.29433	8.74466	9.32245	9.57667	8.87035	8.5901	7.81082
SPRY2	-0.819426	7.74257	-4.68567	0.00144546	0.0235277	-1.12236		8.2344	8.18705	7.55276	8.93356	7.78056	7.46856	8.90906	7.26209	7.5352	7.33815	8.01632	7.18575	6.91432	7.07815
ARHGAP6	-0.725418	10.2153	-4.68499	0.00144677	0.0235277	-1.12331		10.4876	10.5441	10.7733	10.7172	10.2235	10.7502	10.5504	10.0003	10.1798	9.70819	9.83357	9.98394	9.25521	10.0075
CKS2	0.944669	7.23621	4.68476	0.0014472	0.0235277	-1.12363		6.93804	6.25781	7.82473	6.56755	6.56596	6.64118	6.55187	7.94649	7.65855	7.55566	7.43986	7.35612	8.13141	7.87173
TRIM47	0.767804	7.11878	4.68422	0.00144823	0.0235277	-1.12438		6.04752	6.2128	7.28763	6.46754	6.66742	6.892	7.56921	7.43141	7.49618	7.77208	7.5144	7.34944	7.17633	7.77892
GSTM5	-0.883254	6.75229	-4.68341	0.00144979	0.0235277	-1.12551		6.54522	7.09091	8.04069	7.55464	6.40848	7.54307	7.17439	6.60565	6.07811	7.06137	6.23314	5.80807	5.87271	6.51557
SDHD	-0.460856	9.15882	-4.68333	0.00144994	0.0235277	-1.12562		9.56864	9.30692	8.78853	8.96462	9.81536	9.73187	9.54883	9.09075	8.99835	8.64256	8.76307	9.06383	9.09075	8.84946
APOE	0.804717	10.1382	4.67939	0.00145754	0.023632	-1.13113		9.12486	9.64877	10.5389	9.42234	9.42464	10.0486	9.94305	10.4721	10.54	10.8506	10.19	10.6787	11.1332	9.91963
SNAP91	-0.411489	6.49727	-4.67492	0.0014662	0.0237535	-1.13738		6.8009	6.86619	7.21814	6.68011	6.37695	6.34302	6.63581	6.59541	6.2929	6.49337	6.30401	6.13068	6.13056	6.09377
ABCC1	-0.508203	10.3329	-4.67239	0.00147113	0.0238142	-1.14091		10.4175	10.8778	10.715	10.6381	10.534	10.5256	10.4008	9.39306	10.1783	10.3585	10.0997	10.3842	10.0747	10.0627
DANCR	-0.710942	7.84833	-4.6705	0.00147482	0.0238492	-1.14355		8.16709	7.9918	7.77825	7.82684	8.70005	8.54013	8.42245	7.10024	7.62732	7.78371	6.91425	7.8274	8.01576	7.18135
CRNDE	0.957854	8.05203	4.67007	0.00147566	0.0238492	-1.14415		7.33645	7.56044	7.82493	7.81134	7.73235	6.97843	7.76778	9.28491	7.65919	8.90087	8.41711	8.25659	8.35426	8.84378
APEX1	0.366224	8.90265	4.66211	0.00149134	0.0240833	-1.15528		8.44894	8.2854	9.10339	8.94964	8.56421	9.14341	8.54178	8.63825	8.71037	9.59428	9.19013	9.20108	9.36296	8.90326
PDE9A	1.11757	6.68633	4.65899	0.00149753	0.0241526	-1.15965		6.05181	5.58177	5.83986	6.06313	6.17749	6.9129	6.26583	6.32586	7.66741	6.93175	6.76443	8.31548	7.76964	6.94122
CST6	2.32528	9.46555	4.65871	0.00149807	0.0241526	-1.16003		7.36857	7.23797	7.55258	7.86775	7.91285	8.83695	11.3437	10.4974	10.6654	11.5092	9.51767	10.5042	11.0563	10.6471
PAIP2B	-0.776646	6.78981	-4.65814	0.00149921	0.0241526	-1.16083		7.44652	7.14659	6.7659	7.2203	7.58792	7.48604	6.59363	6.25203	6.76661	6.66686	6.44242	6.2838	6.23784	6.16082
LRP8	-0.964281	8.67968	-4.65682	0.00150184	0.0241756	-1.16268		8.48492	10.3069	9.05246	8.37726	8.81014	9.83991	9.2612	7.90702	8.36374	8.45506	8.27561	7.79246	8.83013	7.75877
TMEM44-AS1	-0.643823	6.46748	-4.65255	0.00151038	0.0242937	-1.16865		6.89088	7.07194	6.20022	6.64375	6.78402	7.59832	6.3366	6.0284	6.10327	6.28236	6.03829	5.97286	6.6122	5.98158
MRPL9	0.421673	9.82735	4.65183	0.00151183	0.0242976	-1.16966		9.01433	9.58318	9.7879	9.38721	9.4378	10.189	9.91618	9.76519	9.9314	10.2406	9.8501	9.95175	10.2191	10.3091
FBXL3	-0.798002	9.17667	-4.6482	0.00151915	0.0243959	-1.17475		8.80043	9.55374	9.29078	10.1036	9.92792	9.7155	9.63778	7.33732	9.08865	8.48423	9.81562	9.25219	9.33552	8.13018
WWTR1	-0.628977	10.2034	-4.64758	0.00152041	0.0243966	-1.17562		10.5595	10.4446	10.1387	10.5815	10.804	10.0757	11.0209	10.3116	9.49471	9.94703	10.1939	9.81687	9.54254	9.9154
LONRF2	1.18007	10.5123	4.64497	0.00152569	0.024462	-1.17928		9.50265	9.5991	8.92444	9.43445	10.4878	10.3168	11.1905	10.9248	11.188	11.0767	10.7057	11.3099	11.6264	10.8847
DUSP4	0.424145	7.41229	4.64391	0.00152784	0.0244733	-1.18076		7.40278	6.64328	6.81519	7.5886	7.30892	7.14287	7.49987	7.92084	7.39022	7.249	8.04232	7.78485	7.45579	7.52749
CDK5RAP2	0.912153	9.04027	4.64343	0.00152882	0.0244733	-1.18144		8.85531	8.36783	8.406	8.7334	8.79433	8.88292	8.04954	10.1074	8.70244	9.78246	9.56593	9.12116	10.6937	8.50137
RPGR	-0.64901	7.61982	-4.64263	0.00153045	0.0244799	-1.18256		7.96325	7.48681	7.30871	8.44605	8.70304	7.73443	7.96802	7.12926	7.28153	6.53569	7.71934	7.44186	7.63842	7.32114
ARFGAP3	-0.573056	8.9446	-4.64185	0.00153204	0.0244859	-1.18365		9.18796	9.45635	8.82584	9.56116	9.25008	8.84892	9.48757	8.26175	9.1736	8.62588	8.90461	8.69971	8.53709	8.40385
MAP1LC3A	-0.558585	5.98036	-4.63696	0.00154204	0.0246263	-1.19051		6.54967	6.08501	6.04486	5.88063	6.82039	6.27083	6.16619	5.89208	5.85844	5.89974	5.45227	5.99254	5.20028	5.61213
ENO1-AS1	-0.504429	4.8621	-4.63527	0.00154553	0.0246625	-1.19288		5.14267	4.86503	5.04925	4.96474	5.42846	5.60768	4.74235	4.50166	4.50166	4.8184	4.50166	4.89106	4.55307	4.50166
TYROBP	0.788597	9.06658	4.63245	0.00155134	0.0247357	-1.19684		7.34098	7.88784	10.1572	8.71606	8.59524	8.31743	9.69123	8.63278	8.76236	10.5382	9.35599	9.65327	9.62977	9.65378
SDR16C5	0.986348	5.43594	4.63079	0.00155477	0.0247707	-1.19916		4.67612	4.96753	5.39923	5.02634	4.95974	4.68348	4.88691	5.59612	6.74261	5.6437	6.649	6.26765	4.81395	5.79075
SCAMP1-AS1	-0.411678	6.98437	-4.62353	0.0015699	0.0249921	-1.20937		7.11185	7.37359	7.44307	7.23853	7.0366	7.5971	6.53069	6.65648	6.76745	7.48101	6.82888	6.59857	7.12571	5.99158
TRIM35	0.391717	7.92416	4.62002	0.00157726	0.0250896	-1.2143		8.278	7.67777	7.95005	7.24936	7.79813	7.69936	7.44547	8.36339	8.25906	8.40523	7.6387	8.01976	8.0785	8.07551
PAX1	-0.640078	6.35622	-4.61893	0.00157955	0.0251061	-1.21582		6.34292	6.57808	6.4149	6.48442	7.18941	7.16181	6.56225	6.14905	5.79542	6.20618	6.01763	6.09589	6.00365	5.98542
PPP1R14D	0.471929	6.13425	4.6174	0.00158277	0.0251375	-1.21797		5.64202	6.00601	5.92611	5.94763	5.89036	6.36776	5.50812	6.03527	6.38775	6.39163	6.47257	6.20085	7.38423	5.71922
ALDH2	-0.973852	9.40741	-4.61577	0.00158623	0.0251727	-1.22027		9.53448	9.96374	9.93497	9.93451	9.56969	10.4634	9.85956	8.89022	8.62051	9.42524	9.59754	8.84811	8.29296	8.76878
LRRC6	-0.647988	7.60624	-4.6148	0.00158828	0.0251854	-1.22162		8.44444	7.8593	7.44641	8.131	8.08254	8.02883	7.5191	7.25043	7.32666	7.19635	7.25673	7.02477	7.8389	7.08186
RBP7	-0.846713	7.94923	-4.61215	0.00159391	0.0252549	-1.22535		8.40318	8.12463	8.0991	8.15765	8.48622	8.74371	8.59365	7.10762	7.59575	7.93117	7.14517	7.98453	8.07052	6.84637
ATXN1L	-0.433404	9.28504	-4.6085	0.0016017	0.0253583	-1.23049		10.1977	9.20509	9.60199	9.21938	9.53149	9.2202	9.53635	9.77395	8.92571	9.31188	8.79513	8.71147	9.06588	8.89435
SNX11	-0.581392	8.60503	-4.60295	0.00161363	0.0255272	-1.2383		8.88638	8.42928	9.01048	8.73156	8.87339	9.2578	9.08121	8.17443	8.31731	8.8484	8.06839	8.2057	8.63075	7.95538
EPB41L3	-0.717502	8.61403	-4.6002	0.00161957	0.0256011	-1.24217		9.29239	8.75623	9.72054	8.58504	9.36527	8.02487	9.06511	9.29315	7.6387	8.68643	8.25359	8.37815	6.92852	8.6084
PSMG3-AS1	-0.557558	6.32614	-4.59879	0.00162261	0.0256291	-1.24415		6.25589	6.39738	6.44635	6.68256	6.73647	7.27529	6.44051	5.82901	5.81752	6.41412	5.75572	5.83463	6.98325	5.69728
DSEL	-0.755034	6.71347	-4.59645	0.00162771	0.0256896	-1.24746		6.29719	7.08176	7.15915	7.89616	7.071	7.29366	6.838	6.56493	6.37699	6.3653	7.06014	6.03737	6.22316	5.7238
MANF	-0.605558	10.0736	-4.59342	0.00163432	0.0257738	-1.25172		10.2671	10.325	10.4935	10.2773	10.491	10.8508	9.92995	9.82554	9.32609	10.2753	9.23122	9.77929	10.1267	9.83152
AGPAT4	-1.05798	6.95593	-4.5928	0.00163567	0.0257749	-1.2526		7.6855	8.05173	7.07194	7.23773	7.8372	7.30236	7.20793	7.20115	5.67321	6.57745	6.37341	6.26223	6.34722	6.55389
CFAP69	-0.547872	7.22515	-4.58528	0.00165223	0.0260047	-1.2632		7.69066	7.18889	6.93778	7.76827	7.87331	7.51444	7.52025	7.02953	7.00054	6.55921	6.93274	6.78765	7.13759	7.21124
PLEKHH1	-0.730695	11.0237	-4.585	0.00165283	0.0260047	-1.26358		11.1652	11.6315	11.284	11.6463	11.7132	11.711	10.572	10.7394	10.6765	10.5207	10.5405	10.5353	10.8743	10.7216
GARS	0.778795	9.45393	4.58431	0.00165437	0.0260086	-1.26456		8.51029	8.72799	9.26433	9.07014	8.94902	9.29787	9.63206	9.86588	9.45704	9.63178	9.33066	10.3397	10.3605	9.91767
CARNS1	1.07079	8.07365	4.58186	0.0016598	0.0260737	-1.26802		6.57958	7.71494	7.12422	7.15944	8.11763	8.29644	7.7755	8.25305	9.42464	8.98776	7.45018	8.78708	9.40199	7.9586
DZIP3	-0.693254	8.37972	-4.57851	0.00166726	0.0261665	-1.27274		8.97189	8.75058	8.72269	9.01602	8.82316	8.5845	8.21556	8.23835	8.50989	7.42359	8.24775	7.63166	8.21491	7.96548
PLP2	0.728365	8.70874	4.57751	0.00166952	0.0261665	-1.27416		8.09346	7.86505	8.50111	8.54238	8.13776	8.14726	9.12486	8.92266	8.6386	9.52382	9.26357	9.13343	9.17768	8.85068
ARPC3	0.370762	9.73027	4.57747	0.0016696	0.0261665	-1.27421		9.52281	9.74696	9.81399	8.61618	9.76208	9.53282	9.81937	9.75338	10.1966	9.87409	9.07961	10.1295	9.96597	10.4104
TLR3	-0.842921	6.38387	-4.57179	0.00168235	0.026346	-1.28223		6.74742	6.46561	6.53886	7.44082	7.14284	7.04647	6.25528	5.17557	6.38085	6.02409	6.77593	5.98205	5.649	5.74936
MOB3B	-0.581526	6.74526	-4.57075	0.0016847	0.0263623	-1.2837		7.13378	6.9096	6.76038	7.26416	7.60883	6.48575	7.08966	6.24795	6.48245	6.63799	6.68853	6.4836	6.23102	6.40993
KIAA0556	-0.752121	7.72678	-4.56879	0.00168914	0.0263706	-1.28647		7.30175	7.76788	8.10906	8.87689	7.61913	8.80414	8.24102	6.42164	7.13269	8.06426	8.06249	7.12879	8.03171	6.61345
GDAP1	-0.648119	8.16338	-4.56878	0.00168917	0.0263706	-1.28649		8.90123	9.22538	7.99638	8.41681	8.69296	8.26254	7.91678	7.86863	8.80637	7.24766	7.7605	7.43726	8.1096	7.64523
CDH5	-0.46852	9.63587	-4.56823	0.00169041	0.0263706	-1.28726		10.3255	9.81906	10.0932	9.06607	9.94886	9.98006	9.85811	10.0145	8.84363	9.68797	8.90906	9.56969	9.53964	9.24675
PGGHG	-0.756669	8.1204	-4.56821	0.00169046	0.0263706	-1.28729		8.15194	9.08302	9.4467	7.89882	7.34731	8.65751	8.90584	7.64746	7.97855	7.7692	7.12883	6.89756	8.28272	8.49015
CTHRC1	2.13725	8.15897	4.55896	0.00171157	0.0266415	-1.30036		6.02755	7.23567	8.31639	8.03136	7.04413	6.7332	6.24409	10.5936	8.20409	9.55968	10.0911	8.65769	7.55207	9.93497
FOXD4	0.361549	8.90089	4.5589	0.0017117	0.0266415	-1.30044		8.96916	8.28052	8.43326	8.21084	9.08514	9.22251	8.83935	9.26621	8.7532	9.02073	8.4672	9.58363	9.32217	9.15849
HCP5	0.728836	7.39141	4.55887	0.00171178	0.0266415	-1.30049		6.24639	6.35675	8.30986	7.45948	6.3877	7.12016	7.30863	7.07449	7.68954	8.39301	8.15421	7.15734	7.32486	8.49736
CTGF	-0.701595	11.5472	-4.55787	0.00171408	0.0266567	-1.3019		12.0721	12.0693	11.4089	12.1568	12.1161	11.6315	11.8312	11.7454	10.6868	11.3365	11.233	11.443	10.6262	11.3038
FOXQ1	2.07205	9.33198	4.55683	0.00171649	0.0266736	-1.30338		8.36358	6.90392	7.41601	8.4856	7.80972	9.12689	9.96597	9.46054	10.8071	10.4207	10.4305	11.1095	10.4155	9.93225
DNAJC3	-0.34444	10.768	-4.55414	0.00172269	0.0267424	-1.30718		11.1082	11.1241	10.7816	10.9786	11.1309	10.9083	10.5497	10.7078	10.8092	10.5069	10.4832	10.7404	10.4297	10.4935
LOC101929497	0.527184	5.99252	4.55367	0.00172378	0.0267424	-1.30784		5.32884	6.19182	5.69229	5.52702	5.67514	5.67501	6.01236	6.44621	6.78704	5.98133	6.22034	5.87961	6.03558	6.44267
CHI3L2	0.955102	5.82558	4.55295	0.00172546	0.0267424	-1.30887		4.64902	5.26259	6.78037	6.20489	5.18635	4.50166	4.8513	5.71904	6.61586	6.95852	7.25386	6.61311	4.50166	6.45985
LINC02544	0.286017	6.11685	4.55262	0.00172621	0.0267424	-1.30933		5.8766	6.10589	5.85506	6.26021	5.8798	5.90837	5.93097	6.13572	6.24346	6.18126	6.62381	6.17525	6.19806	6.26146
CYB5D2	-0.766941	6.21525	-4.55083	0.00173038	0.0267863	-1.31186		6.75522	6.56159	5.97204	6.5721	6.9495	6.96865	6.41197	5.80988	5.97153	6.05187	5.77824	5.56516	6.46352	5.18228
LCAT	-0.673914	7.09018	-4.55008	0.00173213	0.0267929	-1.31293		6.34029	7.11537	7.38808	7.15854	8.00892	8.03305	7.94573	6.13139	6.92838	7.01089	6.32042	7.24486	6.87917	6.75747
PERM1	0.357932	7.28024	4.54749	0.00173817	0.0268657	-1.31659		7.38445	7.03094	7.42983	6.83382	6.99579	7.01456	7.01952	7.46019	7.35275	7.96306	7.27003	7.20898	7.50571	7.45372
SLC26A9	-0.524128	6.17381	-4.54501	0.00174398	0.0269349	-1.32011		6.47153	6.25066	6.15889	6.37794	6.20608	6.35662	7.22939	6.05866	5.69073	6.08225	5.93753	5.66843	5.83216	6.11245
TEP1	0.466372	8.66448	4.54325	0.00174811	0.026978	-1.3226		7.97941	8.3794	9.077	8.62838	8.50266	8.47761	7.97463	8.42245	8.97813	9.28735	9.01856	8.89676	8.72105	8.95939
GPER1	-0.558002	7.60421	-4.54226	0.00175044	0.0269934	-1.324		7.89511	7.85245	8.11874	7.7266	7.72304	8.67158	7.19495	7.36427	7.03551	7.92008	6.59433	7.46268	8.03054	6.86904
LOC100506885	-1.20314	5.81269	-4.53852	0.00175926	0.0270412	-1.32929		6.88574	6.02011	6.66546	6.52151	5.80797	5.71856	7.28051	5.12441	5.89461	6.30596	4.8535	4.80032	4.61114	4.88789
PRDM16	-1.27929	9.03895	-4.53811	0.00176023	0.0270412	-1.32987		10.5545	10.1479	8.80298	9.29574	10.3403	10.1315	8.47731	8.46855	8.73718	8.69539	8.20423	7.72359	9.07621	7.89
ARHGAP21	-0.525383	9.03036	-4.53789	0.00176076	0.0270412	-1.33019		9.23992	9.18866	9.14736	9.73148	9.21005	9.18623	9.34767	9.30342	8.43396	8.45159	9.04032	8.59827	8.45432	9.0918
TPTE2P5	-0.705903	6.7876	-4.53704	0.00176278	0.0270412	-1.3314		7.01169	7.43297	7.3281	7.3371	7.409	7.84899	5.61601	6.14846	6.67456	6.77093	6.51791	6.3933	6.70442	5.83295
CALML4	-0.622137	7.09286	-4.53697	0.00176295	0.0270412	-1.3315		7.81896	7.58224	7.71654	7.41233	7.36049	7.34488	6.59206	6.68526	7.1921	6.67435	7.39823	6.897	6.71515	5.91044
TGFBI	1.2558	9.07017	4.53689	0.00176313	0.0270412	-1.33161		7.47974	7.80981	9.0733	8.5506	8.51763	8.33823	9.32662	10.4732	8.36394	10.5504	9.79567	9.04184	9.35173	10.3097
ANKS6	0.683085	9.25502	4.53673	0.00176351	0.0270412	-1.33183		9.14736	9.13426	8.59554	8.56828	9.10079	9.51846	8.32962	9.52074	9.35208	9.86487	9.3286	9.34254	10.2498	9.51732
RTN1	-0.967471	7.46428	-4.53642	0.00176426	0.0270412	-1.33228		7.90377	6.79396	8.61041	8.6422	7.25323	7.76739	8.66514	6.62502	6.54417	8.48453	7.69509	6.47253	5.98038	7.06207
GSTM1	-0.613157	9.0651	-4.53431	0.00176926	0.0270973	-1.33526		8.74892	9.29787	10.3723	9.05699	8.83371	10.0357	9.25626	8.83633	8.36358	9.96959	8.523	7.83344	9.16655	8.61715
DHRS12	-0.555435	7.58204	-4.53214	0.00177445	0.0271532	-1.33835		8.01788	7.16637	7.88913	7.9029	7.92746	8.52501	7.58952	7.19495	6.94425	7.83613	7.409	7.26931	7.50159	6.97502
SUCLG1	-0.452318	10.0963	-4.53112	0.00177689	0.0271532	-1.33979		10.0682	10.3753	10.0016	10.2362	10.4287	10.7057	10.4412	9.68428	9.97345	9.99593	9.81058	9.88912	10.1379	9.59946
FZD5	-0.610837	7.65459	-4.5311	0.00177694	0.0271532	-1.33982		7.92025	8.31156	7.49149	8.3763	8.04752	7.93644	7.63649	6.49101	8.00594	7.08106	7.77377	7.46475	7.54098	7.08669
TUB	-0.823615	7.36601	-4.5297	0.00178028	0.0271836	-1.3418		8.2223	7.99156	6.9336	7.70796	8.32697	7.36515	7.89716	6.90326	7.78356	6.60294	7.17623	6.8246	6.7991	6.58971
MRC1	0.790642	9.56308	4.52471	0.0017923	0.0273349	-1.34888		8.97813	9.7602	8.79179	9.50354	9.51876	8.75478	8.8671	10.0298	9.54406	10.0706	9.99122	10.3496	9.70819	10.0154
UBE2W	0.383181	8.7499	4.52446	0.00179289	0.0273349	-1.34923		8.97249	8.31629	8.44857	8.77847	8.38789	8.04401	8.96048	9.43843	9.07912	8.66439	9.00684	8.67329	8.45759	9.27081
IGF2BP2	0.970658	10.3895	4.52241	0.00179786	0.0273759	-1.35214		9.5637	9.8807	9.3365	9.52132	9.97564	10.0574	10.9936	10.8952	10.6485	11.0143	10.9341	10.6672	11.218	10.7461
SYNM	-1.21614	8.69567	-4.52178	0.0017994	0.0273759	-1.35304		9.23631	9.87409	8.97646	9.25811	9.76253	8.85831	9.1604	9.69941	8.27358	7.31587	7.2834	8.12012	7.85261	8.06821
ENDOD1	0.962543	8.86628	4.52167	0.00179965	0.0273759	-1.35319		8.10906	8.14795	7.75335	8.39698	8.38753	8.19155	9.70865	9.05482	9.28909	9.23385	9.35659	9.58118	9.60992	9.30744
MYADM	-0.834678	10.8666	-4.51576	0.00181406	0.0275539	-1.36159		11.3914	10.8248	10.5916	11.6731	11.6601	10.9093	11.9373	11.0553	10.3942	10.4305	10.3178	10.8256	9.34215	10.7794
HNRNPA3P1	-0.383208	5.735	-4.51575	0.00181409	0.0275539	-1.3616		5.82901	6.16734	5.85445	6.04304	5.82544	5.76889	5.99804	5.59496	5.47946	5.65074	5.60723	5.55929	5.50385	5.40822
PIK3C2A	-0.357856	9.19326	-4.51168	0.00182408	0.0276849	-1.36738		9.20385	9.43252	9.24038	9.67482	9.34566	9.41993	9.28813	8.86727	8.98093	8.63311	9.5679	9.15661	9.02217	8.87232
MLEC	-0.687612	9.35439	-4.50974	0.00182886	0.0277366	-1.37014		9.67252	9.76602	9.10808	9.32473	10.0049	10.2221	9.78895	8.70687	8.72438	9.35252	8.54266	9.25836	9.62341	8.86587
MIR4435-2HG	0.43654	5.45976	4.50748	0.00183445	0.0278005	-1.37335		5.57321	5.04435	4.87511	4.50166	5.9049	5.41837	5.37283	6.02611	5.6418	5.27356	5.34898	5.97754	5.75413	5.72411
HLA-C	0.446925	10.7318	4.50518	0.00184017	0.0278522	-1.37663		9.98394	10.3076	10.9849	10.7224	9.98256	10.6069	10.9702	10.6337	10.8394	11.1251	11.1283	10.8366	10.9177	11.2061
KMT2E-AS1	-0.575232	6.9087	-4.50445	0.00184198	0.0278522	-1.37766		7.82584	6.70537	7.15038	7.13321	7.0539	7.45125	7.05428	6.51562	6.23386	6.60208	6.44225	6.79314	7.07212	6.68853
SLC33A1	-0.523852	8.59883	-4.50444	0.001842	0.0278522	-1.37767		8.91391	9.01135	8.8623	8.76605	9.00907	9.19425	8.26837	8.05652	8.29358	8.20683	8.25906	8.42232	8.73436	8.38568
HSPA5	-0.667686	10.0432	-4.50113	0.00185026	0.0279562	-1.38238		10.4297	10.2535	9.32997	10.881	10.9276	10.8546	9.96318	9.52044	9.73755	9.1083	9.50897	10.1624	10.1015	9.82655
LURAP1L	1.42751	7.62096	4.50011	0.00185282	0.0279738	-1.38383		6.81747	6.68322	7.21014	7.463	6.16275	6.4593	7.55455	8.24792	8.2751	8.15444	9.09692	9.43951	6.5814	8.54767
BAIAP3	0.452775	8.32702	4.4983	0.00185736	0.0280214	-1.38641		8.1482	8.25377	8.19775	7.56437	8.1042	8.32586	8.11026	8.42267	8.35475	8.77079	8.13086	8.67106	9.16722	8.35649
BICDL1	-0.304171	7.40972	-4.49732	0.00185981	0.0280375	-1.3878		7.54803	7.33105	7.77175	7.37749	7.46019	7.7979	7.6462	7.12633	7.00323	7.68511	7.07718	7.16103	7.49197	7.25856
ERG	-0.755019	7.35587	-4.49467	0.00186648	0.028117	-1.39157		7.57816	7.27579	7.93106	7.51727	8.0304	7.46257	8.33842	7.73597	6.50225	7.11477	7.00247	7.01918	6.56322	6.91066
CDC27	-0.403959	10.0374	-4.4925	0.00187196	0.0281786	-1.39466		10.3746	10.488	10.2646	10.1817	10.1252	10.3069	9.93451	9.6206	9.86869	10.0049	9.93954	9.80665	9.86122	9.7462
FABP5	-0.716463	7.45808	-4.48921	0.00188033	0.0282834	-1.39935		7.90144	7.26108	7.954	8.68947	7.52684	7.54849	7.83289	6.94295	7.09166	6.82771	7.61625	6.81152	6.55409	7.85479
TSPAN5	-0.907938	8.00388	-4.48791	0.00188364	0.0283114	-1.4012		8.36168	8.93715	7.80601	8.4083	8.4968	8.40723	8.78776	6.70704	7.6402	7.46963	7.54835	7.94009	8.2865	7.25757
HLA-DPB1	0.728513	9.64368	4.48699	0.00188599	0.0283114	-1.40251		8.84101	8.36168	11.339	9.44214	9.10652	8.5317	9.33393	10.0702	9.3727	11.2133	10.3027	10.1638	8.88473	10.0482
SRPX	-1.16547	7.08295	-4.48683	0.00188639	0.0283114	-1.40274		7.31314	7.34559	6.79772	8.94361	7.56369	8.00111	7.69497	6.51457	5.66409	7.10696	7.6905	6.50363	5.84438	6.17739
ACO1	0.567557	8.78696	4.48416	0.00189324	0.0283625	-1.40655		9.08328	8.58527	8.60273	8.26882	8.13557	8.35821	8.48838	9.31566	9.52281	9.28991	9.22616	8.86613	8.70921	8.56528
HLA-J	0.704156	8.45028	4.48406	0.00189348	0.0283625	-1.40668		8.35694	7.24161	8.88432	8.11348	7.4141	7.64386	9.03311	9.03989	8.84084	9.04477	8.61645	8.20683	8.06685	9.80088
ZEB1	-0.688337	9.11313	-4.48339	0.00189519	0.0283625	-1.40763		9.22791	9.40244	9.67896	10.1315	9.39186	9.04497	9.32343	9.44617	8.45299	8.49524	9.36663	8.76107	8.21191	8.6487
CPNE4	1.86109	6.1407	4.4833	0.00189542	0.0283625	-1.40776		4.77626	4.96437	4.69449	4.93195	6.39395	5.35021	5.35988	6.67589	8.30423	5.53584	6.65096	6.21146	7.38205	8.73833
ERO1A	0.388457	8.43564	4.48194	0.00189892	0.0283938	-1.4097		8.41528	8.19871	8.01274	8.37062	8.16	7.88334	8.64921	8.72649	8.91486	8.26767	8.83454	8.25414	8.39225	9.01915
YIPF1	-0.651969	9.62216	-4.47928	0.00190577	0.0284751	-1.41349		9.78724	9.87192	10.0338	9.65131	10.2207	10.3345	9.73755	9.35599	9.14154	9.49471	9.23356	8.89164	9.31301	9.6428
EMID1	-0.861106	7.96509	-4.47833	0.00190824	0.0284909	-1.41485		7.82617	8.11894	8.55182	8.4643	8.0667	9.49019	8.25139	7.59566	6.70304	8.48819	7.70238	7.30821	8.08583	6.85848
ROBO4	-0.827502	8.40566	-4.47721	0.00191112	0.0285128	-1.41644		8.25617	8.80142	8.64777	8.22754	9.06533	9.58909	9.14853	7.89511	7.37236	8.22884	7.41527	8.58852	9.03489	7.40833
MLF1	-1.32374	7.21626	-4.47218	0.00192419	0.0286662	-1.42362		8.0832	6.94845	6.82746	8.53859	7.93533	7.39547	9.4184	6.71673	6.62719	6.48575	6.6842	6.50476	6.35482	6.50727
C11orf45	-0.390288	6.26475	-4.47217	0.00192424	0.0286662	-1.42364		6.86433	6.31765	6.51062	6.56115	6.51038	6.48018	5.97495	6.31245	5.92849	6.50181	6.14821	5.8653	6.06469	5.6663
STMN2	0.439948	6.80821	4.47054	0.00192847	0.0287081	-1.42595		6.74615	6.51393	6.88039	6.23736	6.57251	6.38494	6.78236	7.04269	6.56531	7.31099	6.79346	7.10268	7.23159	7.15056
CHST15	0.492959	9.80005	4.46696	0.00193786	0.0288266	-1.43106		9.38681	9.63632	9.64408	9.4378	9.45974	9.32319	9.98708	9.78267	9.96042	10.3328	10.0891	10.0717	10.1432	9.94583
SDC4	1.60611	10.3242	4.46528	0.0019423	0.0288714	-1.43347		9.38922	8.79787	8.43805	9.74476	9.97901	9.08081	11.218	10.8353	11.3116	11.3986	11.2366	11.235	11.1162	10.7572
EYA3	-0.391729	8.5977	-4.4642	0.00194514	0.0288923	-1.43501		8.69539	8.66995	8.83832	8.75261	8.96544	9.03023	8.60302	8.05593	8.5677	8.63473	8.28791	8.42109	8.77779	8.0677
MYH14	0.566609	8.18141	4.46186	0.00195134	0.0289426	-1.43836		7.66751	7.7002	7.74038	8.17804	7.89007	8.21223	7.89829	8.06948	8.47361	8.69951	9.0117	8.37835	8.12064	8.4997
LRP2BP	-0.531252	5.87995	-4.46183	0.00195141	0.0289426	-1.43839		6.12837	5.97801	5.67896	6.45555	6.35791	6.37939	6.04084	5.51718	5.68132	5.75974	5.78332	5.55386	5.54782	5.457
COQ10A	-0.370877	7.58992	-4.46129	0.00195283	0.0289426	-1.43916		7.79514	7.76063	7.84763	7.39562	7.95555	8.08137	7.59155	7.50794	7.49732	7.63828	7.03956	7.19937	7.79057	7.15831
KCNK5	0.702795	8.13351	4.45967	0.00195713	0.028985	-1.44147		7.77582	7.32143	7.76481	7.60179	7.5954	7.78181	8.63375	8.6874	8.01384	8.90774	8.35368	8.5178	8.55017	8.36374
LRP11	0.387364	9.40561	4.45669	0.00196506	0.0290812	-1.44573		9.48679	9.41301	8.85936	9.18623	9.34833	9.31767	8.8721	9.68328	9.66154	9.63237	9.44907	9.7066	9.84123	9.22096
PARP14	0.586801	10.5016	4.45473	0.0019703	0.0291374	-1.44853		10.4451	10.0162	10.8974	9.66995	9.80301	10.2063	10.4194	11.0305	10.8476	10.6883	10.2836	10.4688	10.9593	11.2869
2024-09-11	0.3966	8.83716	4.45111	0.00198004	0.0292599	-1.45372		8.90296	8.58413	8.6422	8.35293	8.90611	8.68221	8.40149	9.61378	8.73514	8.92839	8.92292	9.0822	9.05566	8.91014
NUDT7	-0.963827	6.84916	-4.44951	0.00198433	0.0293011	-1.456		8.2579	8.31372	7.09138	6.70437	7.57114	7.20838	6.17061	6.2729	6.99397	6.32598	6.23555	6.46771	6.06374	6.21087
WWTR1-AS1	-0.556202	6.07671	-4.449	0.00198572	0.0293011	-1.45674		6.49627	6.30873	6.26944	6.26449	6.51562	6.46131	6.16783	6.01567	5.52459	5.8749	5.73139	5.57772	5.6236	6.24238
IFIT3	0.481381	7.40504	4.44728	0.00199035	0.029342	-1.45919		6.89714	7.16522	7.93805	7.51281	6.74914	7.4846	6.4035	6.99454	7.71407	8.24416	8.1672	7.54621	7.67699	7.17697
SLC52A2	0.413549	7.57734	4.44689	0.00199141	0.029342	-1.45974		7.327	7.28092	7.35398	6.94911	7.54439	7.61799	7.52056	7.867	8.07103	7.79566	7.15452	8.03071	7.73755	7.83232
TUSC1	-0.448295	10.2825	-4.44591	0.00199407	0.0293598	-1.46115		10.4814	10.3592	10.6808	10.3559	10.4702	10.8256	10.3733	10.3049	9.81969	10.4396	10.1597	9.98256	9.97421	9.72767
SPATS2L	0.638828	8.86742	4.44414	0.00199888	0.0294092	-1.46368		7.93682	8.15986	9.01737	8.78853	8.04738	9.05152	8.83454	8.8721	8.96492	9.52212	9.19999	9.23705	9.74939	8.76223
DDR2	-0.719111	7.59113	-4.44272	0.00200275	0.0294446	-1.46572		7.89128	7.954	7.85759	7.9375	8.08509	8.14525	7.7841	7.96194	6.91316	6.74011	7.19362	6.97632	7.26705	7.56883
MFAP4	-1.18591	7.26867	-4.4415	0.00200606	0.0294719	-1.46746		7.28072	7.49169	7.61971	8.14742	8.16985	8.17966	8.14236	7.57066	5.57242	6.91632	6.53508	7.1597	6.12877	6.84707
PPP4R3B	-0.605726	9.45197	-4.43339	0.00202832	0.0297772	-1.47906		10.0434	9.52778	9.41203	9.54148	9.83918	9.54188	10.3781	9.33115	9.54582	8.51411	8.80931	9.4108	9.19264	9.23992
TLR2	0.448788	6.39914	4.43266	0.00203034	0.0297852	-1.48011		5.88595	5.53654	6.24142	6.69774	6.08274	6.12936	6.64948	6.1672	6.20007	6.77521	7.56652	6.40309	6.23892	7.01375
RNASE2	0.332357	5.66757	4.43166	0.0020331	0.0298041	-1.48154		5.67007	5.68226	5.6851	5.44462	5.3318	5.29745	5.3984	6.12172	6.11636	5.72613	5.74473	5.79401	5.58771	5.74555
EPB41L4B	-0.746632	9.72318	-4.431	0.00203493	0.0298092	-1.48249		10.2599	10.6381	9.34279	10.2461	10.1771	10.5297	9.48179	8.56625	10.22	8.92362	9.62953	9.72594	9.38495	8.99876
CMTM6	0.522103	9.81525	4.42967	0.00203862	0.0298416	-1.48439		9.90871	9.61657	9.32969	9.82348	9.85902	8.91765	9.42424	10.0085	10.1534	9.87709	10.3729	10.0075	9.69977	10.415
PDCD2L	0.465238	7.33749	4.42657	0.00204725	0.0299352	-1.48884		7.05679	6.95241	7.95538	6.8722	7.00108	7.52684	6.3694	7.17959	7.62101	7.97796	7.52127	7.58876	8.10557	6.99661
SFTA3	0.482251	9.77513	4.4258	0.00204941	0.0299352	-1.48995		9.62036	9.93176	8.88446	9.28813	9.82554	10.1311	9.05673	9.99759	10.0472	9.77774	9.8408	9.99092	10.6593	9.80017
DEPDC1B	1.95668	6.46704	4.42546	0.00205036	0.0299352	-1.49043		5.50198	4.53579	6.54712	5.323	6.10859	4.67113	5.73329	7.64675	8.26682	6.42612	8.44133	7.01049	5.87984	8.44628
BHMT2	-0.805218	7.04428	-4.42486	0.00205203	0.0299352	-1.49129		7.33196	7.67674	7.63231	7.72536	6.78662	7.93736	7.03786	7.06954	7.68743	6.23743	7.05562	5.94669	6.62284	5.87214
CANX	-0.274898	12.1334	-4.42454	0.00205294	0.0299352	-1.49175		12.2835	12.4791	12.1423	12.267	12.29	12.2601	12.174	12.0721	12.0978	11.9344	11.9494	12.0389	12.0337	11.8455
ISM1	-1.65975	8.18911	-4.42347	0.00205594	0.0299352	-1.49329		8.93739	9.23527	9.65456	9.24704	9.24065	9.50199	7.31594	7.36524	7.18278	8.86996	8.76742	7.25605	5.63075	6.44242
ZNF658	-0.946661	6.01329	-4.4232	0.00205667	0.0299352	-1.49367		6.67473	6.72994	6.61843	6.56723	7.05501	7.13936	4.62162	4.8409	5.52334	5.55019	5.90825	6.03944	6.03149	4.8861
EPAS1	-0.710654	10.8309	-4.4231	0.00205697	0.0299352	-1.49382		10.8743	11.0826	11.1115	11.5109	11.0291	11.443	11.2522	9.84266	10.2095	10.8847	10.7394	10.9775	10.8294	9.84566
CKB	-0.95627	8.11589	-4.4222	0.00205949	0.0299352	-1.49511		8.00497	8.53633	7.8017	8.71058	8.46232	9.38495	9.25736	7.33839	7.83003	7.63243	7.91766	7.7892	7.36844	7.58818
CTSD	0.713599	7.71461	4.42207	0.00205984	0.0299352	-1.49529		7.26004	7.24893	7.17206	7.10438	7.47798	7.69115	7.55012	7.17553	8.15717	8.336	7.92611	8.71562	8.28701	7.9024
RPS6KC1	-0.309298	7.61223	-4.42117	0.00206237	0.0299503	-1.49657		7.66859	7.66811	7.62519	7.97278	7.80228	7.86188	7.76932	7.23744	7.28438	7.24618	7.78529	7.47961	7.7627	7.40748
HSP90B1	-0.848742	10.872	-4.42036	0.00206466	0.0299621	-1.49775		11.6237	11.284	10.4682	11.6902	12.0141	11.2342	10.7604	10.5136	10.0774	9.9446	10.8743	10.2441	10.7733	10.7063
GAP43	1.74951	6.25935	4.41771	0.00207213	0.0300489	-1.50154		4.70235	5.28079	4.91804	4.50166	4.95307	8.06269	5.27356	6.35321	5.46381	8.48838	5.93276	6.63827	11.1405	5.92182
NOVA1	-0.993489	6.97842	-4.41665	0.00207514	0.0300709	-1.50307		7.41989	6.39908	8.56721	8.28813	7.42418	7.51254	6.71515	6.39156	4.50166	7.721	7.81351	5.52746	7.34177	6.07479
MTA3	-0.290912	6.39747	-4.41404	0.00208252	0.0301562	-1.5068		6.35068	6.41945	6.64323	6.48227	6.7518	6.74241	6.41067	6.03958	6.19619	6.39688	6.14542	6.41007	6.60169	5.9743
CPNE8	-0.585125	7.02925	-4.41348	0.00208412	0.0301577	-1.50761		7.36573	7.11321	7.25923	7.78887	7.54558	6.96525	7.21484	6.79851	7.09566	6.19647	7.43465	6.51335	6.36395	6.75423
FPGS	0.355898	7.33958	4.41152	0.0020897	0.0302168	-1.51042		7.36949	7.21994	7.52684	6.66005	6.98951	7.08421	7.28137	7.85456	7.21983	7.98638	6.96632	7.46991	7.52382	7.60188
PLCD3	0.422899	9.9268	4.40997	0.00209412	0.0302591	-1.51265		9.82348	10.004	9.12255	9.8807	9.78693	9.42293	9.9669	10.4634	10.4134	9.66355	10.129	9.77302	9.91618	10.6092
CHST2	1.29954	8.21193	4.40793	0.00209997	0.0303218	-1.51558		6.89128	7.12543	7.75596	7.48874	7.33755	7.95522	8.38093	7.99164	8.69171	9.32609	8.70166	8.80186	10.5497	7.9692
PHLDB2	0.605325	9.85472	4.40565	0.0021065	0.0303945	-1.51885		9.39962	9.23559	9.45974	9.79696	9.99958	9.3026	9.67027	10.1079	10.2999	9.71141	10.561	11.0174	9.36124	10.0428
NAV2	0.834456	10.3482	4.40457	0.00210962	0.0304105	-1.5204		10.2651	10.24	9.47588	9.98624	9.88158	10.1993	9.46881	11.0826	10.2544	11.3422	10.9505	10.4222	10.8841	10.4222
ZFAS1	0.42817	10.3751	4.40422	0.00211063	0.0304105	-1.52091		10.5362	10.0997	10.5557	10.0197	10.0439	10.1754	9.69676	10.6025	10.5827	10.6793	10.4538	10.6444	10.8126	10.3492
INPP5F	0.509232	8.08314	4.4036	0.00211242	0.0304114	-1.5218		7.22785	7.89716	7.83972	8.08208	7.97111	7.90025	7.8815	7.21994	8.82772	8.20652	8.78087	8.28009	8.58167	8.46749
KMT5A	-0.607691	9.78973	-4.40316	0.0021137	0.0304114	-1.52243		10.1194	10.1369	9.98107	10.115	10.0458	10.2958	9.96105	8.91372	9.57439	9.53077	9.63269	9.93176	9.91963	8.89821
TIGD7	-0.590576	6.71864	-4.40183	0.00211753	0.0304448	-1.52434		7.5209	6.70244	7.13547	7.18333	7.07652	7.24249	6.23634	6.72195	6.81795	6.43684	6.50922	6.04383	6.52151	5.91217
F8	-0.694477	7.61244	-4.40121	0.00211933	0.030449	-1.52523		8.30503	8.00005	7.6116	7.55491	8.14624	7.96436	8.13557	7.59108	6.93231	6.93373	7.26236	7.03243	8.053	7.05151
C1orf43	0.365659	9.91438	4.3982	0.00212807	0.0305528	-1.52956		9.44442	9.79199	9.55337	9.36378	9.86338	10.1374	9.96654	9.70865	10.2807	10.1479	9.90256	10.1927	10.4086	10.0395
TOB1	-0.661369	10.5257	-4.39747	0.00213018	0.0305613	-1.5306		11.1162	10.8881	10.5283	11.4002	11.1438	10.743	10.1749	9.93903	10.2099	9.96002	10.7733	10.9044	9.50024	10.0779
MICAL2	1.03619	8.56695	4.39676	0.00213226	0.0305616	-1.53163		7.32613	7.59566	7.57262	8.57436	8.30749	7.78343	9.18231	9.16694	8.56888	9.22898	9.35252	9.65612	8.74746	8.87441
ICAM4	0.593053	5.76468	4.39643	0.00213322	0.0305616	-1.5321		5.45207	5.17266	5.41618	5.99828	5.45955	5.56203	5.2163	5.87435	5.99438	5.82077	5.96777	6.18071	6.73002	5.86043
DHX32	0.431496	8.02147	4.39224	0.00214547	0.0307152	-1.53812		8.06535	7.82903	7.41864	7.46674	8.13662	7.84521	7.87843	8.57449	8.235	7.97449	7.90206	8.09821	8.22532	8.65093
KIAA0895L	-0.502668	7.31741	-4.39098	0.00214916	0.0307463	-1.53993		7.12107	7.83156	7.23342	7.40833	7.70927	8.10191	7.57561	6.95266	6.95481	7.16726	6.81681	6.89575	7.51528	7.15995
SALL2	-0.60745	7.76576	-4.39029	0.00215121	0.0307537	-1.54093		8.1754	8.22406	8.24889	8.50989	7.77312	9.00506	6.54999	6.99233	7.4735	8.11414	7.52856	7.42583	8.40047	6.29941
NUP62	0.3619	8.14325	4.38744	0.00215961	0.0308088	-1.54503		7.27192	7.60088	8.89238	8.13311	7.68073	8.60966	7.54745	7.41001	8.0819	9.418	8.49237	8.17262	8.6885	8.00603
DIPK2A	-0.554952	8.51549	-4.38731	0.00215998	0.0308088	-1.54521		8.80873	8.47298	8.61447	9.47125	9.02217	8.78892	8.37223	7.93975	8.56575	8.19528	8.83851	8.05013	8.32281	7.75388
FBXO16	-0.737918	6.97978	-4.38709	0.00216065	0.0308088	-1.54554		6.7778	7.4957	7.10515	7.84839	7.4596	7.93697	6.81757	5.72533	7.30523	7.155	6.87096	6.39648	6.69531	6.12744
OTULINL	0.358071	7.38297	4.38691	0.00216116	0.0308088	-1.54579		7.39943	7.34751	7.40548	7.02042	7.04757	6.93527	7.27188	8.00497	7.66144	7.51487	7.42621	7.43678	7.45043	7.43936
APTR	-0.673596	7.17173	-4.38589	0.00216418	0.03083	-1.54726		7.62058	7.49549	6.75446	7.48592	7.96216	8.04451	7.19657	6.45528	7.53529	6.29032	6.23225	7.22503	7.54439	6.56196
JUNB	-0.399128	11.0039	-4.38501	0.00216681	0.0308406	-1.54853		11.6478	10.7933	11.1296	10.9578	11.4109	11.0018	11.4828	11.0727	10.5042	10.5633	10.3564	11.2275	10.9365	10.9695
GFER	0.461666	7.33287	4.38461	0.00216798	0.0308406	-1.5491		7.14774	6.76165	7.62571	7.00917	7.04661	7.26748	6.85592	7.23444	7.61269	8.00017	7.35314	7.76206	7.51763	7.46581
CHDH	-0.618403	7.42526	-4.38383	0.00217029	0.0308518	-1.55022		7.4329	7.72753	7.71163	8.15706	7.63548	7.86371	7.61292	7.07673	6.90795	7.67969	7.90888	6.78241	6.82396	6.63278
ADSS	0.415989	9.92682	4.38213	0.00217537	0.0309021	-1.55268		9.59754	9.73557	9.69676	10.0302	9.6727	9.24704	10.052	9.71868	10.4554	9.88021	10.4931	10.1238	9.9314	10.341
DSC2	0.958097	8.43126	4.38157	0.00217703	0.030904	-1.55348		7.22325	7.23303	8.01493	8.48607	7.71764	7.99219	8.99835	8.1442	9.28561	8.55537	9.31909	9.29673	8.6527	9.11843
MT1E	-1.03764	10.6471	-4.37741	0.00218946	0.0310586	-1.55947		11.4002	11.3831	10.0471	10.9896	11.3018	11.539	11.5009	9.88489	10.8859	10.0774	9.18866	10.6765	9.7041	10.4807
NAPRT	0.414764	8.9513	4.37496	0.00219682	0.0311411	-1.563		7.68978	9.14615	9.508	8.21471	8.3471	9.39154	8.91014	8.48126	9.36243	9.69564	8.85463	8.78012	9.60723	9.32945
GPX1	0.618332	9.76965	4.37126	0.00220799	0.0312775	-1.56833		8.7521	9.22002	10.0206	9.37344	9.04401	10.0282	9.78499	9.25109	10.021	10.7424	9.78993	10.4066	10.4591	9.88176
PODXL	-0.480966	9.66219	-4.3707	0.00220968	0.0312795	-1.56913		10.2005	10.0375	9.67185	9.37755	10.2478	10.0069	9.77656	9.91504	9.27444	9.66995	8.54157	9.82348	9.3718	9.35564
MAST3	0.409108	7.35196	4.37008	0.00221157	0.0312843	-1.57003		7.15244	7.0409	7.52759	7.18157	7.05315	7.20277	6.87343	7.30061	7.2232	8.08995	7.54011	7.5464	7.99975	7.1956
LEPROTL1	0.624459	9.42885	4.36875	0.00221561	0.0312882	-1.57195		9.7126	9.4184	9.29484	8.71918	9.27126	8.83521	8.56488	9.98855	10.2489	9.70217	9.31455	9.50118	9.45746	9.97475
DOP1B	0.379513	6.65431	4.36875	0.00221562	0.0312882	-1.57195		6.42365	6.57846	6.20543	6.43285	6.26805	6.34087	7.00257	6.63168	7.20525	6.54244	6.82905	6.91104	6.68439	7.10462
GRASP	-0.450151	6.75045	-4.36846	0.00221649	0.0312882	-1.57237		7.18639	6.51946	6.70525	6.77966	7.65171	6.93162	7.05459	7.11441	6.30828	6.36711	6.09864	6.82833	6.37065	6.59018
FGF11	-0.539097	6.65612	-4.3663	0.00222305	0.0313588	-1.57548		6.94282	6.57867	7.09401	6.7839	6.91623	7.43861	6.72547	6.62614	6.16744	6.6184	6.17877	6.15002	6.31393	6.65134
DNASE1L3	-1.51872	7.49748	-4.36457	0.00222834	0.0314115	-1.57798		7.8271	7.85591	8.97981	8.77733	7.99143	7.91373	8.4526	5.27261	6.2969	6.58694	7.34391	7.82054	7.87843	5.96751
EDA	-1.08018	6.94218	-4.36404	0.00222994	0.0314122	-1.57873		7.47915	7.69115	6.62332	7.74696	7.62812	8.17664	7.03056	6.72544	5.656	6.79719	6.8744	6.61301	7.03504	5.11355
LDLRAD3	0.560915	8.05434	4.36345	0.00223177	0.0314159	-1.57959		6.88016	7.40795	8.40149	7.80936	8.18102	7.64049	8.09671	7.69026	8.50535	8.53428	8.48802	8.87928	7.94633	8.30007
LINC00667	-0.512911	7.71528	-4.36205	0.00223606	0.0314544	-1.58161		8.53161	7.83589	8.2011	7.98525	7.98619	7.81489	7.4472	8.23481	7.16753	7.61356	7.60314	7.08607	7.03532	7.47133
KLK6	0.648587	5.98234	4.3594	0.00224419	0.0315468	-1.58543		5.32958	5.89573	5.22844	5.99448	5.71486	5.54514	5.8981	6.58516	7.09422	5.59008	6.16558	6.17599	5.94038	6.59503
DMKN	0.388056	7.45481	4.3574	0.00225037	0.0316117	-1.58832		7.06781	6.84477	6.85697	7.0879	7.53629	7.89144	7.54027	7.12578	7.35598	7.55993	7.57596	7.77598	8.30208	7.84614
C3	1.05446	9.69074	4.35642	0.00225339	0.0316321	-1.58973		7.83961	8.28973	10.4921	8.94032	8.93854	9.72257	9.92169	9.86983	8.21759	11.4747	10.2039	9.24704	11.3476	11.1652
ACP2	0.323031	7.99099	4.35279	0.00226466	0.0317567	-1.59498		7.25124	7.60283	8.24775	7.70073	7.85644	8.44661	7.70073	7.6133	7.89087	8.77199	7.75006	8.23835	8.75284	8.05013
RFTN1	-0.394328	10.1417	-4.35226	0.00226631	0.0317567	-1.59574		10.7078	10.189	10.8506	9.8543	10.3125	10.1479	10.3097	10.2753	9.76602	10.4554	9.74073	9.71699	10.0277	9.62926
FTH1	0.592787	11.7121	4.35204	0.00226699	0.0317567	-1.59605		11.8145	11.1427	11.0239	11.0122	11.6504	11.6463	11.6201	12.0105	12.3217	11.7668	11.6708	12.1568	11.699	12.434
RTP1	0.472513	6.75514	4.34796	0.00227974	0.0319071	-1.60195		6.48332	6.36031	6.04399	6.74402	6.254	6.51574	7.23081	7.29766	6.9893	6.20625	6.8867	7.06868	6.84904	7.64215
PRELID3A	0.74682	6.01365	4.34759	0.00228089	0.0319071	-1.60248		5.3431	5.46446	5.82065	5.7113	5.61712	6.00816	5.51689	5.79775	7.07141	6.73574	5.99098	6.79213	6.33414	5.98726
GINS1	0.590558	6.87994	4.34626	0.00228505	0.031922	-1.6044		5.94258	6.64655	6.87355	6.8301	6.42783	6.58233	6.78968	7.20766	7.44794	6.92242	7.3088	6.93009	6.94737	7.46226
FOXRED2	-0.555059	6.75342	-4.34599	0.00228592	0.031922	-1.6048		7.16807	6.46625	7.22751	6.89556	7.00988	7.2757	7.17366	6.14562	6.23934	6.92852	6.76038	6.4697	6.33043	6.45722
SCRN1	0.501343	7.21485	4.34574	0.00228669	0.031922	-1.60515		6.7643	6.60746	7.37538	6.95987	7.04566	7.24335	6.75326	7.3453	7.56363	7.33436	7.41997	7.68817	7.55746	7.34979
ZHX2	0.360899	10.9116	4.34455	0.00229043	0.0319521	-1.60687		11.0614	10.6928	11.0875	10.2099	10.7404	10.689	10.6373	11.1717	11.182	11.2857	10.4826	11.1783	11.339	11.0053
TIMM17B	-0.431086	7.48452	-4.34177	0.00229921	0.0320524	-1.61089		7.05984	7.9171	8.08583	7.34731	7.52148	8.13896	7.82994	6.66107	7.43619	7.80745	7.08851	7.33702	7.20391	7.3487
SORD	-0.296714	11.4676	-4.3387	0.00230895	0.0321417	-1.61533		11.8266	11.7454	11.3679	11.5223	11.7207	11.6756	11.4533	11.5198	11.5313	11.0079	11.4403	11.3353	11.2946	11.1055
FAM230I	-0.373622	7.2965	-4.33865	0.00230908	0.0321417	-1.61539		7.2066	7.71139	7.38145	7.30265	7.31099	7.76522	7.70491	6.84105	7.17189	7.34335	6.81406	7.10157	7.39369	7.10224
GGTLC1	1.09395	7.63761	4.33824	0.00231039	0.0321417	-1.61599		7.04231	7.12068	6.98131	6.70109	7.57861	7.31087	6.89961	8.13311	8.11924	8.03171	6.99446	8.42928	7.98234	9.60199
LGMN	-0.884655	9.2584	-4.33706	0.00231414	0.0321716	-1.61769		9.18975	10.014	9.48953	9.72594	9.47531	9.88339	10.1272	8.32168	8.81416	9.15242	8.99275	9.44163	8.74573	8.24416
TAP1	0.724981	8.55673	4.33642	0.00231618	0.0321779	-1.61862		7.52169	7.03917	9.9669	8.71583	7.46062	8.01632	8.63914	8.68384	8.43602	9.94886	9.23838	8.20794	8.36085	9.55863
SLC46A1	-0.527466	8.85321	-4.33254	0.0023286	0.0323281	-1.62424		9.33614	9.11139	9.37545	9.05027	8.99477	9.27586	8.67472	8.33842	8.22884	9.30887	8.82316	8.42859	8.84378	8.15467
LINC01023	-0.360415	6.46223	-4.33126	0.00233269	0.0323627	-1.62609		6.97836	6.70831	6.65121	6.31579	6.39325	6.96854	6.48163	6.44986	6.23401	6.62907	5.98991	6.1379	6.60329	5.93015
MAOB	-0.590737	6.13146	-4.32987	0.00233716	0.0324013	-1.6281		6.06893	6.77143	6.42713	6.87657	5.96454	6.30752	6.57166	5.67456	5.67883	5.77571	5.99123	5.8801	6.13338	5.71881
PLXNA3	0.503761	6.56832	4.3294	0.00233868	0.0324013	-1.62878		5.64786	5.97674	6.77011	6.47698	6.18598	6.60395	6.5535	6.37688	7.00924	7.24554	6.96102	6.5765	6.9936	6.57865
MIB2	-0.678028	9.4627	-4.32564	0.00235081	0.0325469	-1.63422		10.0044	9.70151	9.56209	9.86156	9.73871	10.0799	9.66392	9.1314	8.75182	9.77237	9.1491	8.86471	9.66995	8.52649
RBBP8	0.618359	9.51442	4.32349	0.00235777	0.032621	-1.63733		9.68039	9.09746	9.29414	8.87379	8.99126	9.04673	9.45288	10.1932	9.90214	9.06254	9.81857	9.92995	9.74736	10.1114
UBE2I	0.331477	9.7508	4.3207	0.00236685	0.0327242	-1.64137		9.54582	9.32473	9.85956	9.24821	9.65378	9.55157	9.91178	9.84851	9.75751	10.1311	9.80989	9.87561	9.98364	10.0096
SDC1	1.36034	8.78307	4.31911	0.00237208	0.0327739	-1.64368		8.94448	8.01929	7.86213	7.57231	8.45478	8.05946	7.80786	10.3963	9.96858	8.76616	9.31375	9.57861	7.70238	10.5169
RERG	-0.738499	5.687	-4.31659	0.00238032	0.0328509	-1.64733		5.96376	5.73231	6.84508	6.65757	6.38235	6.31099	4.50166	5.75457	4.6345	5.96904	5.59575	5.81789	4.95082	4.50166
MPP6	-0.825141	5.94366	-4.31641	0.0023809	0.0328509	-1.64758		5.48619	5.50004	6.47913	7.19196	6.48257	6.62437	6.72933	5.1461	5.5814	5.75011	6.03928	5.51973	4.97199	5.70901
TMEM100	1.36734	7.65752	4.31528	0.00238463	0.0328799	-1.64923		8.22015	6.36282	6.59111	7.43312	6.7647	6.7492	6.69583	10.2134	6.52923	9.61753	9.19859	7.45654	7.9081	7.46496
ZFP3	-0.775828	6.54055	-4.31457	0.00238694	0.0328893	-1.65025		7.33096	6.66988	7.07294	6.91907	7.12953	7.32993	6.04695	5.55418	6.46228	6.21745	6.55904	6.11086	6.56382	5.60082
NDRG1	-0.565908	10.0716	-4.3115	0.00239708	0.0330064	-1.6547		10.3416	10.6208	9.96995	9.84164	10.6135	10.0508	11.0437	9.87709	9.61657	9.84566	9.09789	9.83437	10.0049	10.2441
USB1	0.46705	8.31937	4.31081	0.00239936	0.0330154	-1.6557		8.22694	8.49773	8.05754	7.6243	7.89023	8.12337	8.18081	8.66575	8.36514	8.70267	8.2207	8.57006	8.75041	8.59554
CCDC85B	0.496333	7.15375	4.31014	0.0024016	0.0330185	-1.65668		7.09494	6.37176	7.44547	6.50379	7.01561	7.35543	6.55208	7.32752	7.50501	7.88474	6.78968	7.51984	7.65171	7.1349
ITPR3	0.815156	9.07158	4.30975	0.00240286	0.0330185	-1.65723		7.64107	8.07755	9.07758	9.16177	8.28206	9.37945	9.02854	8.69971	9.34712	9.73947	10.0817	9.85576	9.53405	9.09633
GSS	0.464956	8.54415	4.30914	0.00240489	0.0330239	-1.65812		7.82193	8.05535	8.63946	8.3364	8.12741	8.75096	8.4502	8.42895	8.66642	9.40334	8.54033	8.85623	9.05173	8.48939
ARC	-2.1454	6.31931	-4.30817	0.0024081	0.0330416	-1.65952		6.83806	4.57845	6.3146	8.19382	8.22015	6.54368	11.0553	5.00712	4.74741	4.86543	4.50166	5.96212	5.04761	6.59492
SUN1	-0.300486	9.92277	-4.3073	0.002411	0.0330416	-1.66079		10.0134	10.3293	9.8206	9.83745	10.1972	9.94703	10.3661	9.78993	10.0159	9.67252	9.61059	9.74405	9.67296	9.90175
ESD	-0.507863	10.3804	-4.30728	0.00241109	0.0330416	-1.66083		10.2939	10.5423	10.747	10.7826	10.7291	10.8302	10.5148	10.0494	9.87561	10.3883	10.689	10.1721	10.263	9.44749
LOC105374419	-0.785672	5.54663	-4.30512	0.00241827	0.0331174	-1.66395		6.20881	6.22105	5.59398	5.63925	5.99909	5.7877	6.12638	5.30383	6.15437	4.69346	4.50166	4.50166	5.7305	5.19107
CDK15	0.286353	6.2685	4.30417	0.00242146	0.0331367	-1.66534		6.1467	6.26714	6.15628	6.24091	5.9975	5.90749	6.16127	6.41518	6.63424	6.41555	6.68005	6.11512	6.16713	6.45449
DIRC1	0.62003	5.64368	4.30372	0.00242296	0.0331367	-1.66599		4.95307	5.77694	4.69226	5.52321	5.44501	5.01525	5.92988	6.05123	6.68025	5.11338	5.63212	5.55732	5.73775	6.90379
CELF2-AS1	-0.641657	4.89225	-4.30071	0.00243305	0.0332315	-1.67036		5.58063	4.89198	4.7348	5.86861	5.26042	5.25291	4.90224	4.51025	4.50166	4.50166	4.50166	4.9185	4.56459	4.50166
TRAF6	-0.39102	6.8153	-4.30067	0.00243318	0.0332315	-1.67041		6.52629	7.27772	7.14846	7.07889	7.24869	7.58757	6.20805	6.13725	6.71925	6.87588	6.98493	6.52796	7.09547	5.99781
LTBP4	-0.816025	7.59524	-4.29964	0.00243664	0.0332563	-1.6719		7.20046	8.21519	7.91752	8.10401	8.03648	8.90373	7.64534	6.69287	7.43571	7.61765	6.53525	7.81987	7.31824	6.89098
ZFP36	-1.11509	9.67267	-4.29911	0.00243842	0.0332581	-1.67267		10.0503	9.44138	9.63371	11.339	10.1379	9.81125	11.198	8.74466	8.15171	8.2632	9.73461	10.53	9.19301	9.18866
PADI4	0.47724	7.50945	4.29669	0.00244661	0.0333145	-1.67619		7.20468	7.17286	6.432	7.70386	7.21623	7.3003	7.86588	8.11707	8.01247	6.6678	7.94834	7.57651	7.51801	8.39628
SPINK5	-0.905057	5.32369	-4.29627	0.00244802	0.0333145	-1.6768		6.03585	5.94089	4.94012	5.60746	6.28771	4.97431	6.64716	4.59885	4.90925	4.88434	4.89583	5.17073	4.77368	4.86543
ALOX15B	1.82597	6.56009	4.29604	0.00244878	0.0333145	-1.67712		5.45893	5.33904	5.78378	5.65213	6.18381	5.69818	5.41385	5.87369	7.70254	6.79326	7.76492	8.12195	6.38624	9.66892
NIPAL3	0.604036	10.1319	4.29593	0.00244916	0.0333145	-1.67729		9.55007	9.87157	9.70551	9.75151	9.61127	10.5715	9.74736	9.65768	10.3496	10.7678	10.2427	10.6808	11.4182	9.92045
CSPP1	-0.663586	7.40227	-4.29423	0.00245493	0.0333705	-1.67976		7.80138	7.64647	7.2591	7.7296	7.85847	7.6708	8.17262	6.88808	7.60773	6.51595	7.46397	7.12126	7.12651	6.76984
HMGN5	-0.411033	6.33941	-4.29297	0.00245922	0.0334008	-1.68159		6.31268	6.7275	6.19902	6.87944	6.56276	6.76214	6.37097	5.74819	6.53592	5.5619	6.74098	6.15042	6.5511	5.64878
PEX12	-0.462512	6.60421	-4.29173	0.00246342	0.0334008	-1.68339		6.63753	6.99149	6.50989	7.09566	7.17092	7.29706	6.14575	6.00779	6.48279	6.42168	7.01234	6.32625	6.79261	5.56726
RFT1	-0.753858	7.58823	-4.29169	0.00246355	0.0334008	-1.68344		8.52252	8.03484	8.62631	7.47756	8.06092	8.34644	6.68756	7.11886	7.26585	8.3016	6.96423	6.67213	7.50757	6.64891
ARPC1B	0.541655	8.15915	4.29148	0.00246428	0.0334008	-1.68375		7.6813	7.82652	8.44727	7.34979	8.04154	7.87615	7.99569	8.45235	8.75003	8.5089	7.83289	8.736	7.95616	8.77351
SYBU	-1.60729	5.8483	-4.29101	0.00246588	0.0334008	-1.68444		6.10245	6.39204	6.19115	7.45849	5.6826	6.68572	8.05116	4.66363	4.5819	5.46785	5.69691	5.81292	4.58775	4.50166
SLC30A2	1.56674	7.34354	4.29066	0.00246708	0.0334008	-1.68495		6.12108	6.16388	6.69369	7.24486	6.59819	6.37612	6.72338	7.43735	9.27811	8.71247	8.71629	8.5267	5.77931	8.43819
HLA-DPA1	0.751336	10.3168	4.28844	0.00247467	0.0334489	-1.68817		9.01707	9.27675	11.5739	10.9418	9.00873	9.34566	10.424	10.2275	9.92092	11.6009	11.7761	10.5848	9.82655	10.9105
PLEKHA2	-0.532895	10.5168	-4.28797	0.00247627	0.0334489	-1.68885		10.8385	10.8448	11.2297	10.4956	10.9219	10.7874	10.3649	10.288	9.99759	10.5125	10.2613	10.1463	10.0914	10.4554
SIPA1L1	0.454036	8.70449	4.2878	0.00247686	0.0334489	-1.6891		7.99096	8.50662	8.26065	8.6571	8.80361	8.49997	8.62338	8.6885	8.82259	8.71781	8.90508	8.90726	9.41051	9.0688
LYST	0.656199	8.29973	4.28768	0.00247727	0.0334489	-1.68928		8.31659	7.79239	8.11228	7.85088	7.92509	7.5645	8.23966	8.51332	8.67063	8.02788	8.76584	8.68166	8.72979	9.00567
AKT2	-0.472468	9.59091	-4.28714	0.00247909	0.0334512	-1.69005		9.79738	9.92302	9.80545	9.54014	9.52817	10.3615	9.83437	9.59471	9.35345	9.04652	9.16096	9.41925	9.45107	9.45677
ADAP2	0.341083	6.86532	4.28513	0.00248599	0.0335219	-1.69297		6.18329	6.68623	7.55227	6.68431	6.60353	6.56959	6.58422	6.55244	6.98268	7.74409	7.21934	6.97029	7.11361	6.66858
DAAM2	-0.775908	7.1576	-4.28355	0.00249145	0.033573	-1.69527		7.00817	7.57617	7.54422	7.74371	7.35653	8.34032	7.24971	6.84961	6.28605	7.49012	6.66084	6.85602	7.32267	5.92218
SLC6A1	0.800961	5.52852	4.28172	0.00249777	0.0336357	-1.69794		5.61575	5.54967	5.29667	4.67898	5.64142	4.50166	4.6121	6.59303	6.44401	6.32907	4.50166	6.08368	5.33519	6.21635
PLXND1	0.674013	8.90112	4.28071	0.00250124	0.0336383	-1.6994		9.14853	8.40502	9.03311	7.90771	9.0026	8.6613	7.79057	10.1238	8.56828	9.93996	8.31659	9.33805	9.13706	9.24314
CBL	0.425621	8.04427	4.2807	0.0025013	0.0336383	-1.69942		7.73145	7.89964	8.0361	7.76694	7.72265	7.48357	8.1799	8.51113	8.2941	8.25706	8.40523	8.03283	8.05192	8.24732
TMEM50B	-0.476271	10.781	-4.27841	0.00250923	0.0337226	-1.70275		11.443	11.134	10.8353	10.817	11.2703	11.0415	10.5929	10.9341	10.311	10.7233	10.2478	10.4861	10.5779	10.5199
ARMCX1	-0.431164	8.9399	-4.27575	0.00251847	0.0338043	-1.70661		9.15368	9.42783	9.08924	9.40708	9.18132	9.21105	8.61819	8.92616	8.70983	8.93393	9.16206	8.3538	8.79191	8.19254
ACADM	-0.397659	9.38877	-4.2757	0.00251866	0.0338043	-1.70669		9.66221	9.63407	9.52778	9.99571	9.46373	9.59671	9.23299	9.29993	9.31094	8.96604	9.92995	9.17029	9.20352	8.44894
STMP1	-0.624346	9.07512	-4.2742	0.00252391	0.0338291	-1.70888		9.33974	8.99375	9.54509	10.0187	8.86471	9.80545	9.14361	8.53042	8.37966	9.40909	9.45974	8.63607	9.18297	7.74268
PGM5-AS1	-0.498555	6.28012	-4.27395	0.00252478	0.0338291	-1.70924		6.87453	6.44	6.82227	6.20673	6.59324	6.59522	6.1738	6.49122	5.74859	6.28623	6.03585	5.77579	5.74748	6.13074
TMEM134	0.467896	9.16768	4.27373	0.00252553	0.0338291	-1.70955		8.18336	9.09227	9.3829	8.93543	8.43281	9.46537	9.04401	8.87192	9.33285	10.013	9.20846	9.3727	9.80545	9.207
LDHB	-0.370076	10.2207	-4.27285	0.00252861	0.0338479	-1.71083		10.3049	10.3233	10.2318	10.4622	10.5243	10.7264	10.2671	9.95418	10.0482	9.92302	10.2898	10.2484	10.306	9.47979
SOX7	-1.0958	7.72931	-4.26883	0.00254273	0.0340143	-1.71668		7.81689	7.28459	7.88931	9.10916	8.61131	7.29606	9.93317	7.48367	6.57009	7.38633	7.76429	7.55917	6.23934	7.26701
MROH2A	-0.352621	5.69733	-4.2659	0.00255311	0.0341305	-1.72096		5.78038	6.07081	6.03871	6.00354	5.83707	5.78341	5.60155	5.66636	5.69525	5.59153	5.52004	5.28916	5.36533	5.51944
MAPRE2	-0.73274	8.23786	-4.26064	0.00257177	0.0343572	-1.72861		8.50935	8.19954	9.0059	8.67592	8.19382	8.56183	9.08328	8.46635	7.44803	8.4083	7.56211	8.02262	7.52419	7.66884
CIAO2A	0.391512	10.2191	4.25991	0.00257439	0.0343694	-1.72968		10.1784	9.98855	10.5651	10.1673	9.68743	10.1678	9.4089	10.3539	10.3631	10.8283	10.4994	10.1881	10.428	10.2434
MPPE1	-0.405214	8.97403	-4.25691	0.0025851	0.0344897	-1.73404		9.3258	9.4196	9.096	9.12821	8.97555	9.30661	8.98467	8.89238	8.58751	8.95236	8.80142	8.69013	8.73193	8.74423
SLC39A11	-0.722575	8.84826	-4.25641	0.00258692	0.0344911	-1.73478		8.93024	9.66775	8.98467	9.25008	9.15158	9.4796	9.00292	7.47143	9.0728	8.86788	8.84282	8.71493	8.15507	8.28386
TMEM218	-0.519277	7.68923	-4.25539	0.00259056	0.0345169	-1.73625		7.94802	8.21375	7.93596	8.32281	7.83254	7.8227	7.56626	7.01354	7.65671	7.89616	7.67141	7.42271	7.6416	6.70499
CBLB	-0.503031	8.78403	-4.25332	0.00259803	0.0345936	-1.73928		8.92021	9.09483	9.36002	9.06357	8.77279	8.77582	9.26155	8.82975	8.37062	8.51976	9.00165	8.36415	8.07367	8.56798
NHEG1	0.363737	5.765	4.25206	0.00260257	0.034619	-1.74111		5.24931	5.30772	5.91124	5.71836	5.38279	5.79218	5.72032	5.79779	5.80797	6.07359	6.15572	5.93335	6.06864	5.79102
REXO2	0.278635	10.1283	4.25184	0.00260337	0.034619	-1.74143		10.0622	10.1025	10.0423	9.62977	10.2245	9.82655	10.0352	10.4207	10.2384	10.2058	9.90522	10.5875	10.1347	10.3811
SLC25A15	-0.876418	7.37585	-4.24898	0.00261373	0.0347339	-1.74561		7.54579	7.92065	8.20775	8.55404	7.01277	7.99076	7.46664	6.65508	7.41476	6.83374	6.86463	6.79567	6.65471	7.34488
ZNF334	-0.287298	6.85583	-4.24699	0.00262095	0.0348069	-1.7485		7.06901	7.10345	6.88202	7.16802	7.01799	7.68727	6.06859	6.62038	6.83746	6.70304	6.90283	6.59265	7.48249	5.84644
VPS18	0.459462	7.27343	4.245	0.00262823	0.0348806	-1.75141		6.5049	6.85144	6.99279	6.97926	7.17617	7.61182	7.1895	7.21032	7.56785	7.78695	7.24042	7.50853	7.64802	7.56003
DCUN1D1	-0.39506	7.94156	-4.24419	0.00263116	0.0348966	-1.75259		7.80361	8.55827	8.14599	8.75297	8.02894	7.87531	7.80855	7.26748	7.98441	7.51867	8.61664	7.50542	7.80665	7.50895
FTH1P5	0.40887	11.6234	4.24327	0.00263453	0.0349183	-1.75393		11.2869	11.2677	11.4315	11.4345	11.2971	11.5862	11.629	11.6756	12.0224	11.7416	11.8422	11.9434	11.6096	11.96
SLC35C2	0.425013	8.42155	4.2423	0.00263808	0.0349424	-1.75534		7.74605	8.24954	8.31303	7.80344	8.24026	8.77165	8.33931	8.41042	8.64434	9.12088	7.8846	8.71181	8.96106	8.70527
HYAL2	0.533632	6.81739	4.24112	0.00264241	0.0349768	-1.75707		6.41959	6.57455	6.39113	6.26962	7.14771	6.77579	6.27563	7.49361	7.55955	6.8167	6.52192	7.3997	7.17612	6.62184
DPPA5	0.489295	5.79096	4.23753	0.00265564	0.0351289	-1.76231		5.95517	5.18441	5.63419	5.44648	5.75063	5.61765	5.23565	6.23918	6.13818	6.32577	5.86366	5.96588	5.74209	5.97448
ADCY9	-0.574981	9.31186	-4.23677	0.00265846	0.0351432	-1.76343		9.95777	9.84566	9.5637	9.03176	9.80202	9.83918	9.15535	8.92736	9.47269	9.1266	8.71562	9.00369	8.81389	9.1107
NUDT16	-0.757415	8.18704	-4.23382	0.00266939	0.0352646	-1.76773		8.70527	9.09934	8.50176	7.89651	8.80604	8.45965	8.49168	8.33297	7.28543	8.01667	7.48314	7.70949	7.86021	7.97043
RASGRF2	-0.552074	7.47661	-4.23299	0.00267246	0.035282	-1.76894		8.16349	7.81164	7.89806	7.37212	7.80992	7.44446	7.76884	7.81943	6.53035	7.62493	7.14603	7.10542	6.95956	7.21828
LAMP3	1.55646	7.60474	4.22936	0.00268599	0.0354376	-1.77425		6.41531	6.21365	8.94565	6.95255	6.41736	5.71125	7.12978	8.73402	8.11348	8.40467	8.04523	9.48325	7.11304	8.78708
GBP2	1.08187	8.60187	4.22632	0.00269738	0.0355614	-1.77869		7.04508	6.79103	8.65844	8.87759	8.27404	7.48751	9.29285	9.13323	8.609	9.11531	9.43445	8.61158	9.2788	9.81727
ABHD17C	0.628493	6.873	4.22549	0.00270049	0.0355614	-1.7799		6.05546	6.76268	6.53299	6.98275	5.86507	6.53834	7.17397	6.5116	7.62439	7.05286	7.17705	7.1143	7.54621	7.28431
SFXN2	-0.660138	8.5597	-4.22545	0.00270066	0.0355614	-1.77996		9.2202	9.01433	8.82693	9.03628	8.52961	9.11512	8.4859	8.07148	8.01759	9.03962	8.09249	7.958	8.50598	7.92227
ANKRD27	-0.41556	8.92492	-4.22453	0.00270411	0.0355835	-1.7813		9.36296	9.62341	9.25594	8.94785	9.03575	8.90837	8.79462	8.76675	9.35629	8.80328	8.71967	8.52325	8.11992	8.73083
PNPLA4	-0.97305	7.45241	-4.22308	0.00270956	0.035632	-1.78342		7.87173	8.16966	7.73327	8.26598	7.87804	8.08995	7.5639	5.89375	7.43358	7.72493	7.53615	6.96543	7.45224	5.75509
RBAK	-0.488533	7.47112	-4.22173	0.00271469	0.0356762	-1.7854		7.48286	7.74052	8.05946	7.84652	7.63675	8.14385	7.09775	6.89722	7.24633	6.94715	7.71825	7.31869	7.77838	6.68197
MED13L	-0.440499	10.2093	-4.22082	0.00271811	0.035698	-1.78673		10.4402	10.5618	10.5473	10.4699	10.6072	10.281	10.0992	10.1666	10.0914	9.84407	10.1493	9.81169	9.76577	10.0943
MTUS1	0.734743	8.66843	4.21957	0.00272286	0.0357371	-1.78856		8.7536	8.87826	7.57773	8.32745	8.23645	8.1279	8.20599	9.82348	8.88064	8.53446	8.88473	8.71829	9.70338	8.70561
FSTL3	0.911614	7.21545	4.21613	0.00273595	0.0358855	-1.79359		6.07283	6.12809	6.48879	6.93315	7.00913	7.24172	7.44379	6.92877	7.53195	8.06472	7.45569	8.52851	7.95522	7.23394
RAPGEF5	0.722088	7.03835	4.21542	0.00273863	0.0358974	-1.79462		6.07705	6.12346	6.5839	7.23477	6.72312	7.09653	6.90234	7.05327	7.60855	7.3349	7.72331	7.75659	7.44163	6.87753
MAPKAPK3	0.703313	9.51304	4.21459	0.00274179	0.0359156	-1.79583		9.39999	9.34279	8.72475	9.02357	8.90803	9.34767	9.3829	9.5777	9.81804	10.278	9.80178	10.0162	9.87853	9.68267
HEXB	0.359501	9.49015	4.21293	0.00274815	0.0359698	-1.79826		9.58909	9.23631	8.57142	8.83695	9.63744	9.73042	9.57114	9.74213	9.89799	9.08652	9.28006	9.99164	9.87236	9.81857
KCNQ1	-1.00709	8.98195	-4.21258	0.0027495	0.0359698	-1.79878		8.16842	9.71356	9.88816	9.32185	8.50337	10.7653	10.0379	6.87108	8.75522	9.6401	8.23365	8.57286	9.25877	8.01719
LOC101928303	-0.534907	5.91117	-4.21167	0.002753	0.035982	-1.80012		6.3825	6.22761	5.9116	5.73736	6.38898	6.41395	6.18837	5.71125	5.45705	5.86632	5.55446	5.62484	6.08813	5.20397
FHIT	-0.762524	6.45637	-4.21141	0.002754	0.035982	-1.8005		6.47206	6.19985	6.78104	7.13382	6.8751	7.41094	6.9906	5.35112	6.13583	6.53194	6.51742	6.11362	6.53265	5.34318
LINC00893	-0.458502	7.67283	-4.2074	0.00276944	0.0361604	-1.80637		7.73427	7.95505	7.78949	7.91357	7.5099	8.59127	7.82105	7.29116	7.9926	7.3346	7.51743	6.78116	8.22406	6.96407
AOC3	-0.768215	6.65565	-4.20536	0.00277733	0.03624	-1.80935		7.53256	7.05597	6.45762	6.80113	7.69699	7.23932	6.49475	7.62661	5.80926	6.04879	5.70437	6.30489	6.34019	6.06672
A2M-AS1	-0.7179	5.81347	-4.20429	0.00278147	0.0362706	-1.81092		5.74728	6.27329	6.36912	6.02541	6.78704	6.60039	5.40441	5.4549	5.45077	5.96405	5.40888	5.03439	5.84179	5.02686
PDZK1IP1	1.06923	6.4979	4.20206	0.00279012	0.0362951	-1.81418		5.98589	5.55367	5.89926	6.16646	5.88424	6.23371	6.01973	6.51355	7.20135	6.95062	6.9712	7.40287	6.05584	8.13217
PRMT1	-0.567128	6.95904	-4.20139	0.00279276	0.0362951	-1.81517		7.69613	6.9823	6.77258	6.9811	7.3118	7.4698	7.4845	6.82919	6.71206	6.82983	6.62893	6.49965	6.66943	6.55921
S100B	1.27367	6.10098	4.20097	0.0027944	0.0362951	-1.81578		5.19699	5.30162	5.68069	6.15954	5.47603	5.29094	5.14321	7.78614	5.57238	7.12449	8.12092	5.62593	5.98866	6.94618
ZC2HC1C	-0.505517	7.09728	-4.20084	0.00279489	0.0362951	-1.81597		7.25023	7.62467	6.838	7.32201	7.38542	7.65723	7.37272	6.4749	7.24012	6.9792	6.54756	6.86107	7.18878	6.62004
LINC00472	-0.787064	7.29371	-4.20033	0.00279688	0.0362951	-1.81672		7.86553	7.72738	7.33196	7.79455	7.77164	7.19237	8.12725	7.21376	7.29755	5.92254	6.91974	6.84063	7.36235	6.74467
ARHGAP20	-0.740846	7.67721	-4.20031	0.00279695	0.0362951	-1.81674		7.92886	8.19285	7.07795	8.48274	8.24044	7.93975	8.47082	6.84978	7.09138	7.03494	8.37042	7.67907	7.03708	7.08481
PHF21B	-1.61186	6.49062	-4.20027	0.00279713	0.0362951	-1.81681		8.67967	7.23365	7.22586	6.24844	7.64092	7.47339	6.57392	5.36269	6.8127	7.22272	4.92427	4.92151	5.8795	4.66943
WDR86	0.633827	9.06331	4.20011	0.00279774	0.0362951	-1.81704		8.48732	8.71542	8.40633	9.24919	9.05503	9.39123	7.92025	9.57372	9.33757	9.14386	10.2245	8.97416	9.57752	8.83027
RUNX1T1	-1.29543	9.09999	-4.19824	0.00280505	0.0363666	-1.81978		10.5689	10.2406	10.1473	9.82957	10.2352	9.64816	7.56421	9.24265	8.11589	8.78134	8.09617	8.63375	7.98139	8.31475
C16orf45	0.773069	6.87462	4.19545	0.00281602	0.0364853	-1.82387		6.14905	6.17275	6.97275	6.83524	6.45918	6.58214	6.24548	6.83428	6.85988	7.79424	6.95687	7.28763	8.444	6.65117
NPR3	-1.56923	7.87097	-4.19429	0.00282057	0.0365209	-1.82557		9.50869	8.73833	8.38437	9.06652	8.64986	8.52914	7.71217	6.46933	6.94342	7.49844	7.98963	7.49498	5.46537	7.74333
ZFP28	-0.448587	6.25871	-4.1937	0.00282291	0.0365277	-1.82644		6.22584	6.54297	6.2474	6.83078	6.90874	6.4041	6.22119	5.69978	5.7693	6.07412	6.58084	6.14984	5.8367	6.13032
PHACTR2	-0.479914	9.56515	-4.18965	0.00283891	0.0366986	-1.83237		9.56626	9.70452	9.76284	10.7007	9.60296	9.67252	9.62597	9.02036	9.54826	9.3718	10.2484	9.24919	9.33193	8.50638
FAM224A	0.419305	6.01503	4.18944	0.00283975	0.0366986	-1.83268		5.97584	5.92522	5.69737	5.84747	5.7068	5.75058	5.73436	6.64168	6.53046	5.8244	6.14514	5.99999	5.93575	6.49534
CWC25	-0.620625	7.0414	-4.18723	0.00284853	0.0367738	-1.83592		7.37499	6.91137	7.53256	7.66491	7.22631	7.22611	7.52571	6.30101	6.89008	7.0184	7.30595	6.44682	6.8404	6.31493
CASC1	-0.805975	6.28462	-4.18682	0.00285017	0.0367738	-1.83653		7.09784	6.62462	6.32673	7.0517	6.92981	6.95476	5.82779	6.21005	6.12138	5.31622	6.01967	5.27603	6.18997	6.03811
APLN	-0.687436	8.06123	-4.1866	0.00285104	0.0367738	-1.83685		8.22903	8.61568	8.2906	8.01023	8.21875	8.88214	8.58821	7.35985	7.79084	8.14278	7.56262	7.91752	8.24763	7.00134
IL17RD	0.780657	6.99849	4.18354	0.00286325	0.0368953	-1.84133		6.40579	6.83382	6.43206	6.608	6.25105	6.82246	6.90392	7.36548	7.77559	7.20519	7.51524	7.484	7.89616	6.48005
SEC11C	-0.489019	9.28765	-4.18333	0.00286411	0.0368953	-1.84165		9.56704	9.76519	9.08994	9.34527	9.89341	9.5094	9.55487	8.77023	9.10753	9.19973	8.80585	9.18231	9.25166	8.98467
LINC00886	-0.678901	5.94826	-4.18164	0.00287087	0.0369526	-1.84412		6.85315	6.26335	5.80657	6.26531	6.5323	6.57742	5.7159	5.64769	6.1241	5.85013	5.52224	5.50101	5.57003	5.04648
PRXL2C	-0.461597	6.07741	-4.18131	0.00287222	0.0369526	-1.84461		6.25577	6.10964	5.85263	6.73574	6.38042	5.9824	6.84088	5.99354	5.72694	5.77501	6.0557	5.90476	5.60148	5.86888
SHMT2	0.747548	8.92226	4.17788	0.00288602	0.0371064	-1.84964		8.69629	8.10739	9.50639	8.15018	8.81947	8.39318	8.16652	9.66526	8.97611	9.68039	8.41489	10.1453	8.62365	9.56667
PTGFRN	0.672948	8.61507	4.17604	0.00289347	0.0371684	-1.85235		9.17616	8.33107	8.24596	7.90536	8.44308	7.97612	7.8724	10.0541	8.55598	9.06588	8.60022	8.7532	8.23031	9.40111
NUP62CL	-0.677665	6.42736	-4.17578	0.00289452	0.0371684	-1.85273		6.61418	7.08707	6.11245	7.31894	6.78685	6.3656	7.07826	5.65864	6.9227	5.87688	6.11971	5.67261	6.20726	6.16188
LYSMD3	-0.613416	8.48291	-4.17346	0.00290391	0.0372653	-1.85613		8.62162	8.23601	8.60302	9.49906	8.81575	8.53971	9.21214	8.1242	8.21728	7.91373	8.94032	8.131	8.10718	7.7997
PRDM2	-0.582713	9.30645	-4.17293	0.00290606	0.0372693	-1.85691		9.7155	9.70367	9.46788	9.90522	10.028	9.10271	9.26167	8.71606	9.30187	8.8958	9.29465	8.92937	9.18866	8.77927
FAM3C	0.444551	10.1599	4.1669	0.00293071	0.0375513	-1.86577		10.0673	9.90996	9.50199	10.0439	9.95732	9.95777	10.1252	10.1604	10.4688	10.0646	10.6817	10.6156	10.5641	10.1202
TNFRSF11A	-0.494619	6.1347	-4.16664	0.00293178	0.0375513	-1.86615		6.12925	6.80553	6.55048	6.61942	6.73047	6.07683	5.76206	5.8333	6.05981	5.98149	6.66391	6.1111	5.15318	5.40893
SFN	0.970791	8.60145	4.16588	0.00293489	0.0375673	-1.86727		8.11325	8.35862	8.15986	7.6025	7.7301	7.55689	9.29114	8.3364	8.40027	8.97865	9.44042	9.55264	8.65949	10.24
GUCA1B	-0.519291	6.56989	-4.1638	0.00294348	0.0376534	-1.87033		7.27453	6.72304	7.05913	6.87826	6.97613	6.93821	5.95745	6.75072	6.21164	6.46464	6.52476	6.01069	6.14308	6.06619
MED14OS	-0.603335	5.91997	-4.16284	0.00294743	0.0376579	-1.87174		6.37472	5.57725	6.27974	6.18462	6.87535	6.33872	5.92104	5.44138	5.42942	6.25924	5.48278	5.72567	5.86384	5.12578
MMRN1	-0.868318	4.96554	-4.16281	0.00294756	0.0376579	-1.87179		4.50166	5.51543	5.0849	6.32788	6.09087	5.38641	4.89074	4.50166	4.50166	4.50166	4.50166	4.66339	4.54797	4.50166
SYNPO2	-0.597009	9.9716	-4.16156	0.00295271	0.0376772	-1.87362		9.92209	10.2514	10.6095	10.0172	10.8099	9.96909	10.3116	9.95732	9.41656	9.39677	9.37877	10.0052	9.64047	9.91654
COLCA2	-0.737218	7.66925	-4.16154	0.0029528	0.0376772	-1.87365		8.15812	8.01538	8.15018	8.53548	7.63031	8.28103	7.49451	7.65723	7.74503	6.40035	8.01773	7.23943	7.17409	6.8706
MCUB	1.14463	7.89342	4.16031	0.00295791	0.0377185	-1.87547		6.42547	6.5327	8.88543	7.89541	6.79378	6.7551	7.95985	8.70333	8.59449	8.71493	8.63671	8.10191	7.58514	8.92362
TSPAN12	-0.94698	7.64171	-4.15967	0.00296055	0.0377283	-1.8764		8.14487	7.85661	7.36113	8.79591	8.50024	8.14874	7.99889	5.90722	7.93723	6.25633	7.99485	7.68307	7.24124	7.15759
SUSD4	0.801105	6.24778	4.15839	0.00296585	0.0377527	-1.87828		5.59637	5.60023	6.10589	5.90257	5.52615	5.98144	6.21795	6.5877	5.52979	7.54842	7.01392	5.85362	7.33105	6.67383
SMIM10	-0.973432	6.90316	-4.15831	0.0029662	0.0377527	-1.8784		7.68894	7.30858	7.17799	7.84763	8.01759	7.22004	6.46835	7.34718	6.40431	6.39319	6.78327	6.05187	5.47222	6.46304
GSTM3	-1.13711	7.87958	-4.15536	0.00297851	0.0378855	-1.88275		7.77312	7.86566	7.78426	8.97044	8.77023	9.51012	8.46308	6.63375	7.51182	7.97669	7.39868	7.71879	7.48506	6.4524
ISM2	0.292557	6.04411	4.15459	0.0029817	0.0378919	-1.88387		6.04515	5.79591	5.92371	5.99112	5.78931	5.93797	5.80167	6.30499	6.10711	6.29892	6.12564	6.19046	6.0698	6.23582
FLI1	-0.419889	9.13007	-4.15434	0.00298277	0.0378919	-1.88425		8.89996	9.27013	10.426	9.66447	9.10178	8.9454	9.07232	8.69513	8.62822	9.63744	9.1314	9.0117	8.725	8.61197
MPP7	0.582775	8.53652	4.15361	0.00298583	0.0379069	-1.88532		8.23273	8.14487	7.88296	8.15444	8.51411	8.1799	8.60692	8.70442	9.24582	8.34486	9.20149	8.61903	8.91346	8.76627
MSRB2	-0.708685	7.86787	-4.15287	0.0029889	0.037922	-1.8864		8.13979	8.00515	7.95298	8.38953	7.87046	8.84465	8.35293	7.18126	7.37669	8.09107	7.65804	7.51893	7.80448	6.96423
MT1M	-1.0785	6.46842	-4.15176	0.00299356	0.0379573	-1.88803		7.36132	6.77579	6.00009	8.02487	6.86205	6.94002	7.08957	6.26177	6.5083	6.03549	5.87118	6.02764	5.24926	5.55056
PLCXD1	-0.999701	7.23015	-4.14917	0.00300449	0.0380719	-1.89186		7.5964	7.03672	7.249	7.03202	7.66895	7.98654	9.5404	6.72544	6.72115	6.7868	6.48891	6.38356	6.9104	7.09586
MLLT11	1.11129	8.51039	4.14674	0.00301471	0.0381775	-1.89542		7.81781	7.45027	7.56973	7.79043	8.30139	7.76006	8.99348	9.72105	8.52273	9.4709	8.63278	8.31176	9.62151	9.18152
REEP5	-0.287953	11.686	-4.14207	0.00303458	0.0383796	-1.90231		12.0105	11.7809	11.6393	11.6264	11.9344	12.0799	11.7384	11.6083	11.679	11.2374	11.463	11.5618	11.8061	11.4386
RBCK1	0.375924	8.55564	4.14108	0.00303876	0.0383796	-1.90376		8.51245	8.4801	8.51429	7.62089	8.48299	8.50455	8.45851	8.78708	9.05459	9.02968	7.96325	9.02992	8.92889	8.41184
MIR646HG	0.762435	6.77701	4.14102	0.00303905	0.0383796	-1.90386		6.61777	6.2127	6.73223	6.51635	6.23843	6.36428	6.08879	6.88594	7.54422	6.69754	7.42293	7.07402	7.82923	6.65372
VDAC3	-0.401941	10.8001	-4.14061	0.00304081	0.0383796	-1.90446		10.9791	11.0355	11.0916	11.0036	10.9182	11.2023	10.7771	10.8594	10.259	10.7057	10.7839	10.33	10.671	10.5848
FAM222A-AS1	-0.308739	6.39574	-4.14029	0.00304215	0.0383796	-1.90493		6.81585	6.6631	6.54568	6.30855	6.33684	6.35124	6.8295	6.73324	6.2342	6.34762	6.06794	5.85118	6.04373	6.41169
ST6GALNAC3	-0.586825	7.3547	-4.14017	0.00304266	0.0383796	-1.9051		7.17295	8.11763	7.30608	7.96571	7.94092	7.67103	7.36248	6.54203	7.88265	7.33334	7.41001	7.35301	6.54553	6.36245
VPS53	-0.597129	8.96008	-4.13986	0.00304397	0.0383796	-1.90555		9.20275	9.32498	9.11905	9.19926	9.30639	9.56209	9.096	8.61869	8.87884	9.29114	8.28227	8.2686	8.67868	8.6124
RNF122	-0.60215	8.62028	-4.13878	0.00304863	0.0383907	-1.90716		8.84899	8.16349	9.30108	10.0202	8.35632	7.98086	9.77862	8.7807	7.47577	8.82125	8.8078	8.23635	7.06563	9.04697
PLEKHA4	0.628329	6.39086	4.13874	0.00304879	0.0383907	-1.90721		6.03071	5.36872	6.02389	6.07463	6.43108	6.16006	6.44777	6.8276	6.70267	6.74881	6.6308	6.73162	6.90569	6.38798
PRORY	0.383175	6.14116	4.13755	0.0030539	0.0383907	-1.90897		6.10823	6.28208	5.58638	6.12374	5.85923	5.62387	6.06349	6.81483	6.69975	5.70475	6.56841	5.93703	5.99438	6.61009
SULT2B1	0.582787	5.5183	4.13745	0.00305432	0.0383907	-1.90911		5.24064	4.76374	5.71455	5.38478	4.97098	5.35156	5.16213	5.41499	5.58944	5.65994	6.14644	6.0687	5.90195	5.88642
HSD17B3	-0.712415	6.52603	-4.13744	0.00305437	0.0383907	-1.90913		7.3542	6.8383	6.72606	6.43548	7.09955	7.1281	6.59401	6.28354	5.84529	6.66546	6.13281	6.00574	5.86088	6.39506
S100A2	0.501051	7.8897	4.13474	0.00306597	0.0385125	-1.91311		7.29736	6.92476	7.01295	7.42338	7.80004	6.86113	10.1546	7.42735	7.74397	7.56475	8.30302	7.90402	7.13811	10.9003
TOGARAM1	-0.367469	7.88649	-4.13196	0.00307795	0.038639	-1.9172		8.32946	7.9773	8.00385	8.22937	7.88587	8.32745	7.73828	7.89155	7.77277	7.5472	8.07598	7.23383	8.20893	7.18903
C9	0.61008	5.02986	4.13095	0.00308234	0.03867	-1.91869		4.50166	5.17161	4.50166	4.50166	4.77881	4.69024	4.92811	5.80094	5.75761	4.50166	4.74333	5.44477	5.28017	5.81584
SLC35D2	-0.571566	9.06415	-4.12678	0.00310048	0.0388058	-1.92485		9.60342	9.7879	8.794	9.14187	9.7041	9.56969	8.84857	8.77248	8.87656	8.61819	8.65147	8.79945	8.80637	8.92407
CLSTN2	-0.467259	5.74693	-4.12642	0.00310206	0.0388058	-1.92538		5.95756	6.12891	5.76366	5.7904	6.23193	5.59527	6.39621	5.77393	5.66286	5.25699	5.05698	5.60451	5.63689	5.60097
PIK3R3	-0.510791	7.46553	-4.1263	0.00310258	0.0388058	-1.92556		8.27951	7.77462	7.56839	7.68564	7.63511	7.79412	7.30909	7.14218	7.47092	6.97522	7.06874	7.43986	7.21308	7.16094
CLCN7	0.314489	7.7303	4.12614	0.00310328	0.0388058	-1.9258		7.29006	7.64115	7.75806	7.26783	7.58323	7.93299	7.5381	7.67939	7.99722	8.12157	7.54129	7.85644	7.95747	8.05946
RGS14	-0.418739	7.25832	-4.12577	0.00310489	0.0388058	-1.92634		7.02304	7.67314	7.969	7.26537	7.31411	7.75287	7.27629	6.95174	7.28848	7.39679	6.5983	7.20587	7.02503	6.87644
LGALSL	-0.679704	7.13987	-4.1254	0.00310649	0.0388058	-1.92688		7.29906	7.04421	6.97388	8.28172	7.76616	7.54428	7.44869	6.57709	7.20744	6.59754	7.48206	7.13782	6.43285	6.16529
ODAM	-0.640993	5.64058	-4.12535	0.00310669	0.0388058	-1.92695		6.0654	5.7872	5.88915	6.24493	6.3649	5.75329	5.62266	5.59889	5.38447	5.29951	5.13396	4.96352	5.40522	5.455
C9orf24	-0.340998	6.20448	-4.12493	0.00310854	0.0388058	-1.92757		6.37205	6.41097	6.3382	6.50796	6.20891	6.3834	6.40337	6.00612	5.99638	6.39209	6.17896	5.77169	5.88474	6.00792
SH3BP5	-0.531259	9.23701	-4.12233	0.00311992	0.0389238	-1.9314		9.75193	9.69731	9.47062	9.23859	9.61583	8.97898	9.76519	9.31301	8.86613	8.72715	9.17616	8.67754	8.91878	9.12088
SNRK	-0.615454	9.33613	-4.12121	0.00312485	0.0389612	-1.93306		9.65014	9.60616	9.04477	9.46881	10.1572	9.18102	10.3989	9.26057	9.34424	8.72947	9.12689	9.16297	8.57101	9.00369
TNFAIP2	0.845785	9.08273	4.11962	0.00313186	0.0390246	-1.93541		7.78983	8.10086	9.83918	8.791	8.24954	8.81126	9.03719	8.86265	9.71934	9.7745	9.46661	9.19216	9.04795	10.4761
KIAA0754	0.9812	8.03278	4.11822	0.00313806	0.0390776	-1.93748		7.6883	7.33385	7.25167	7.20232	8.3576	6.98598	7.97553	9.01135	8.53574	8.46351	8.5465	7.75287	7.93226	9.4214
ARAP1	0.486618	6.99385	4.11708	0.00314309	0.0391161	-1.93916		6.75072	6.41007	6.95859	6.76622	6.73941	7.10778	6.52099	7.17723	7.31439	7.7195	6.9993	7.33105	7.06475	7.0539
MRPL17	0.542575	7.67347	4.11192	0.00316601	0.0393479	-1.94678		7.33385	6.98123	7.41233	7.14074	7.61558	8.16699	7.16454	7.67969	8.1595	8.28368	7.52909	8.02977	8.24208	7.68947
HLA-DRA	0.996148	8.93919	4.11104	0.00316991	0.0393479	-1.94807		8.04721	6.97836	10.2213	9.05173	8.2891	7.70224	8.79787	8.82205	9.17159	10.1432	10.0529	9.63923	8.12092	10.111
ERBB2	0.494706	7.57169	4.11089	0.00317061	0.0393479	-1.9483		7.61168	7.09147	6.67648	6.88563	7.73105	7.55012	7.7239	7.68824	7.60296	7.82998	7.351	8.12664	8.06006	8.0744
ARHGEF2	0.618426	10.7004	4.11085	0.00317078	0.0393479	-1.94836		10.736	10.491	10.8788	9.85483	10.2999	10.4265	10.0514	11.1483	11.0987	11.0322	10.416	10.9865	10.8238	11.5618
GLDC	-0.711585	6.12822	-4.1107	0.00317146	0.0393479	-1.94859		6.27901	6.44565	6.07346	7.03856	6.49041	6.85444	6.20655	5.89517	5.69961	5.97981	5.54402	5.59823	5.72315	5.967
TXNDC15	-0.369166	9.51714	-4.10933	0.00317756	0.0393834	-1.9506		9.99623	9.77739	9.50545	9.83662	9.63705	9.75475	9.40456	9.60403	9.13743	9.52608	9.35106	9.13065	9.46436	9.11428
MS4A7	0.456087	7.33665	4.10919	0.00317822	0.0393834	-1.95082		6.38572	7.38648	7.68233	7.12513	7.25124	7.03276	6.89657	6.51624	7.70355	7.86534	7.50895	8.01402	7.95279	7.39195
FBXO28	0.37694	7.80453	4.10629	0.00319122	0.0395203	-1.9551		7.43103	7.35653	7.75682	7.97788	7.45716	7.84945	7.48357	7.53007	8.00267	7.87224	8.56488	7.96162	8.26491	7.75463
NRARP	0.62485	7.92496	4.10511	0.00319653	0.0395617	-1.95684		7.62467	6.8822	8.09428	7.05223	8.58043	7.72824	7.32571	8.61933	7.59388	8.40149	7.47122	8.96884	7.89113	8.71583
C6orf141	-0.6405	6.38155	-4.10249	0.00320837	0.0396839	-1.96072		6.1352	6.9417	6.02963	6.55497	7.15854	6.6688	7.42372	5.78318	5.777	6.15224	5.90837	6.37695	6.1379	6.29344
ABHD17B	-0.530903	9.30152	-4.102	0.00321056	0.0396867	-1.96144		9.5074	9.5454	9.53282	10.111	9.93412	9.31852	9.01958	8.74336	8.83521	9.31375	9.57752	8.83875	8.96865	8.97524
GIPC1	0.444332	7.16431	4.10003	0.0032195	0.0397728	-1.96435		7.03672	6.38416	7.09991	7.03984	6.79045	7.32644	6.91748	7.23789	7.11493	7.94933	7.41582	7.29489	7.36049	7.33196
TIMP4	-0.516645	5.35308	-4.09943	0.00322221	0.039782	-1.96523		5.57937	5.22548	5.85169	5.90146	5.66056	5.8545	5.20673	4.72996	4.65693	5.94181	5.23582	5.26264	4.9374	4.89871
ATP6V0E2	-0.868255	9.58883	-4.09764	0.00323039	0.0398586	-1.96789		9.4184	10.0545	10.3141	10.0035	9.48953	10.5618	10.3189	8.65206	8.42734	10.4652	9.57326	8.84413	9.12361	8.99731
DGAT2	-0.353536	7.26338	-4.09638	0.00323611	0.0399048	-1.96975		7.11083	7.7984	7.62886	7.14579	7.16226	7.2365	7.99838	6.91665	7.47899	7.27355	6.92001	6.85338	6.94942	7.21427
TPP2	-0.426605	9.88048	-4.09507	0.0032421	0.0399542	-1.97168		9.76577	10.087	10.6367	10.2871	9.95617	10.298	9.62567	9.31018	9.7462	9.66221	9.9265	9.70502	9.82803	9.49208
CFL2	-0.596481	9.2166	-4.09176	0.0032573	0.0401171	-1.97659		9.61311	9.22993	9.33859	9.68328	9.52175	9.35564	9.86156	9.75603	8.62338	8.95534	9.2026	8.72739	8.4203	8.74346
B3GALNT1	-0.56048	8.5095	-4.09109	0.00326037	0.0401304	-1.97758		9.48797	9.10317	8.367	8.57381	8.92228	8.72556	8.3484	8.36534	8.24889	8.13202	8.49719	8.14036	8.12432	8.09671
ALDH6A1	-0.629607	10.0292	-4.08682	0.00328008	0.0403385	-1.98389		10.5827	10.3733	9.99401	10.4846	10.4682	10.5243	9.98107	9.2294	10.0878	9.92065	10.0428	9.6081	9.57637	9.53568
MIR181A2HG	0.814457	6.12043	4.08656	0.00328127	0.0403385	-1.98428		5.73984	5.47301	5.43779	6.37103	5.96655	5.77476	5.2294	6.81321	7.2965	5.98256	6.89348	6.10646	7.02042	5.58095
ECM2	-0.805238	7.58186	-4.08436	0.00329151	0.0404397	-1.98754		8.27649	7.84037	7.74192	8.4164	8.38323	7.6004	7.63253	8.68221	6.48075	6.75616	7.3831	7.26595	6.61339	7.07312
ZNF180	-0.55836	6.32622	-4.08376	0.00329429	0.0404492	-1.98843		6.73345	6.22426	6.53496	7.054	6.94627	6.90664	5.83825	5.75649	6.07455	5.87285	6.45454	5.9583	6.34545	5.86714
RASSF6	-1.57435	7.34209	-4.08166	0.00330408	0.0405447	-1.99154		8.0488	8.71001	7.80462	7.952	10.0992	6.93099	7.35922	5.61453	6.22808	7.57281	6.04685	7.00924	6.64163	6.77125
MAGT1	-0.609734	10.9059	-4.08062	0.00330893	0.0405796	-1.99307		11.3131	11.4514	11.235	11.3314	11.4129	10.862	10.8696	9.89008	10.864	11.0226	10.857	10.6841	10.733	10.1565
LAMP5	1.86354	7.13065	4.07973	0.0033131	0.0405913	-1.99439		5.7167	6.66758	6.30269	6.1467	5.74022	6.36645	6.45178	9.68066	6.48082	9.37945	8.01013	6.77579	7.31013	8.79993
VCAN	1.64829	8.45376	4.07956	0.0033139	0.0405913	-1.99465		6.52528	7.5994	7.96609	8.04401	7.373	6.79967	9.09984	10.7547	8.02741	9.47269	9.93996	8.93989	7.62742	10.1833
RAP1GAP2	0.990028	7.76139	4.07782	0.00332208	0.0406668	-1.99723		8.25806	7.35973	6.83507	7.40801	7.27043	7.52673	6.20659	8.37024	8.53067	8.07292	8.06966	8.31198	7.88732	8.55202
CRYGN	0.709838	7.89075	4.07471	0.00333669	0.0408053	-2.00183		7.59284	7.04724	7.83254	7.64092	7.57731	7.8286	7.23138	8.32449	7.54899	9.05203	8.59686	7.75596	9.19388	7.24749
TMEM223	0.349102	8.08502	4.0743	0.00333866	0.0408053	-2.00245		7.26863	8.0327	8.23384	8.05747	7.93805	8.57476	7.26783	7.58681	8.24926	8.81324	8.28813	8.38953	8.64239	7.84763
PDE11A	-0.758694	5.93757	-4.07413	0.00333946	0.0408053	-2.0027		5.88424	6.24884	6.52939	6.25182	5.77313	6.83319	6.69782	5.1326	6.21786	5.21508	5.75844	5.35634	6.16734	5.05992
INAVA	0.468328	6.02445	4.07333	0.0033432	0.0408263	-2.00388		5.73313	6.01546	5.79978	5.51608	5.59867	5.884	5.98486	6.20565	5.99007	6.72869	5.99261	6.01217	6.62044	6.26066
DAPK1	-0.789346	8.47096	-4.07008	0.00335862	0.0409898	-2.0087		9.08514	9.04813	8.84667	8.89022	9.45107	8.27617	8.46205	7.17092	8.19823	8.6487	8.59639	8.4502	7.54295	7.92665
LEKR1	-0.582397	7.13183	-4.06729	0.0033719	0.041127	-2.01283		8.49546	7.1143	7.28096	6.79314	7.75476	7.19041	7.33215	7.9933	7.07032	6.30084	6.52967	6.65238	6.31365	7.02426
ACTN1	0.571475	10.1102	4.06641	0.00337611	0.0411535	-2.01414		9.64918	9.29339	10.5453	9.81495	10.0419	9.23356	10.1932	10.9563	9.79394	10.857	10.6836	10.4622	9.71444	10.3043
PAIP2	-0.573198	9.70958	-4.0646	0.00338476	0.0412041	-2.01682		9.72522	9.91654	9.8914	10.1067	10.0112	10.0399	10.2823	8.98422	9.33494	9.49796	9.6455	9.44513	10.0658	8.98731
CCNB1IP1	-0.283925	9.68818	-4.06407	0.00338729	0.0412041	-2.01761		9.84266	9.86797	9.62529	9.93317	10.0563	10.0333	9.45223	9.31455	9.56209	9.44476	9.61378	9.81399	9.8408	9.23356
PTPRS	-0.367511	11.5021	-4.06362	0.00338948	0.0412041	-2.01828		11.8192	11.6463	11.7554	11.9626	11.6708	11.7786	11.1683	11.1765	11.1868	11.6504	11.7314	11.1683	11.6648	10.6504
TBC1D24	-0.455202	8.99164	-4.06342	0.00339041	0.0412041	-2.01857		8.69379	9.04575	9.30022	10.1178	8.67247	9.95462	8.75003	8.21307	8.38015	9.07993	9.82912	8.55956	8.96683	8.31963
PDPR	-0.37727	8.44914	-4.06341	0.00339047	0.0412041	-2.01859		8.93799	8.86775	8.61781	8.10179	8.90206	8.89186	8.14517	8.38853	8.19991	8.44803	7.76932	8.32821	8.61388	8.07566
BHLHB9	-0.465646	9.354	-4.06164	0.00339898	0.0412827	-2.02122		8.92512	9.74073	10.0574	10.0333	9.24803	9.89234	9.21079	8.35177	9.07438	9.8206	9.50058	9.18672	9.65717	8.25706
MMP15	-0.758725	7.32102	-4.05974	0.00340815	0.0413691	-2.02404		7.97206	8.29084	7.17607	7.26231	7.94233	8.53301	6.72602	6.67166	7.6574	6.69634	6.51335	7.37295	6.90772	6.77214
CAPN3	0.781979	9.75819	4.05921	0.0034107	0.0413753	-2.02483		8.00638	9.14401	10.5353	9.4634	9.22185	9.92209	9.2773	9.63522	9.64843	10.5909	9.67185	10.4826	10.9639	10.0514
CDYL	0.329339	7.91841	4.05798	0.00341664	0.0414224	-2.02665		8.01455	7.72807	7.87958	8.05192	7.6025	7.65408	7.34546	8.01538	8.25075	8.36168	8.26943	7.98049	7.9926	7.71121
IDH3B	-0.391609	8.87908	-4.05696	0.00342161	0.0414369	-2.02817		9.10317	9.25336	9.33923	8.68047	9.0117	9.25041	8.88589	8.97296	8.41075	9.0642	8.40288	8.518	8.76282	8.65135
FLT1	-0.729127	9.21273	-4.05689	0.00342194	0.0414369	-2.02827		9.74438	9.52608	9.24616	9.55374	9.32245	9.49542	10.1528	9.17178	9.19264	8.09249	8.36783	9.37003	8.98776	8.7546
FHL5	-0.364744	5.45245	-4.05463	0.0034329	0.0415447	-2.03162		5.56506	5.63337	5.61941	5.87451	5.76508	5.68309	5.30323	5.1993	5.25753	5.59584	5.13277	5.36978	5.42542	4.9099
PTPRM	0.313805	10.6146	4.05194	0.00344601	0.041667	-2.03562		10.3262	10.6519	10.4476	10.5468	10.3283	10.7194	10.1836	10.579	10.6971	10.8099	10.87	10.6776	11.2987	10.4682
PEBP1	-0.385143	11.7339	-4.05171	0.00344714	0.041667	-2.03596		11.7786	12.2053	11.645	11.9461	11.9034	12.1193	11.8873	11.1585	11.8498	11.6129	11.7434	11.5645	11.6862	11.1737
WDR78	-0.544428	6.36256	-4.0499	0.00345598	0.0417489	-2.03864		6.5765	6.70882	6.48936	6.89371	6.87483	6.6736	6.22663	5.84672	6.45598	5.75178	6.09198	5.82697	6.63233	6.02668
DAPK2	1.25697	9.49053	4.04948	0.00345805	0.041749	-2.03927		9.49626	9.84354	7.24963	7.95747	10.1932	9.42637	7.86783	10.1534	10.444	10.0541	9.04673	10.3518	10.6841	10.0988
COL11A1	2.32482	5.87662	4.04838	0.00346345	0.0417892	-2.04091		4.50166	4.5527	4.50166	5.70843	4.73143	4.50166	4.50189	9.83204	5.6986	6.7498	8.99804	4.89368	5.39719	7.70386
NTM	1.4951	6.97996	4.04711	0.00346968	0.0418088	-2.04279		6.07886	6.81705	5.94755	5.82867	6.82521	6.01549	6.11405	9.203	7.20149	8.39607	7.52007	7.48314	6.14514	8.14365
PRCP	-0.500683	10.3044	-4.04691	0.00347066	0.0418088	-2.04308		10.6256	10.6033	10.7419	10.5423	10.4341	10.6227	10.3129	10.488	9.52582	10.5545	9.87236	10.1587	10.1754	9.60342
SYTL3	-0.525773	8.01907	-4.0463	0.00347367	0.0418088	-2.044		8.54216	8.21117	7.8243	8.0758	8.3091	8.83577	8.1754	7.69334	7.46624	7.53995	7.49341	8.44569	7.9569	7.69778
CLEC5A	0.936503	6.40826	4.04626	0.00347386	0.0418088	-2.04405		5.09404	4.74123	6.46062	6.51824	5.89656	5.47325	7.39612	6.45471	6.66807	7.27247	7.82493	6.93719	5.62213	7.35607
INSR	0.542598	11.1109	4.04594	0.00347544	0.0418088	-2.04453		10.8283	11.1667	10.57	10.9513	11.3463	10.3906	10.6239	11.1598	11.7935	11.6201	11.3081	11.2544	11.1438	11.3957
NKD2	0.466934	6.75883	4.04454	0.00348235	0.0418593	-2.04661		6.65591	6.00325	7.16625	6.53085	6.11303	6.64778	6.56048	7.30595	6.551	7.42773	7.11228	6.96949	6.54283	7.03678
GRAMD2A	-1.52233	7.99856	-4.04425	0.00348378	0.0418593	-2.04704		9.49736	9.24188	8.38906	8.44506	9.54619	8.78364	7.41491	6.20873	8.23531	6.94883	7.28431	7.60418	6.54503	7.83542
SEC23A	0.421153	10.2818	4.04257	0.00349212	0.0419345	-2.04954		9.8408	9.87647	10.2421	10.8401	9.76373	9.70217	10.233	10.0802	10.655	10.5666	11.1405	10.5218	10.1874	10.295
TMEM50A	0.318366	8.78107	4.04176	0.0034961	0.0419574	-2.05074		8.55017	8.83678	8.84535	8.82105	8.6752	8.22958	8.39507	8.74892	9.31995	9.19611	9.14341	8.68578	8.66174	8.82584
2024-03-01	-0.762626	8.59473	-4.04106	0.00349959	0.0419743	-2.05178		9.39091	9.14973	8.32999	8.72904	9.18563	9.29857	8.7484	8.84928	7.42307	8.34436	7.56314	8.50111	8.86627	7.94665
CYTH3	-0.813316	9.49041	-4.03933	0.00350818	0.0420416	-2.05435		10.1162	9.80791	9.85997	9.90029	9.74342	10.3656	9.48615	9.92596	8.38154	9.78693	8.92184	8.8527	8.71894	8.99835
IRF3	0.350211	7.52113	4.03909	0.00350937	0.0420416	-2.05471		6.65538	6.8721	7.68041	7.35269	7.58681	7.89113	7.38365	6.93882	7.36403	8.05709	7.58665	7.57917	8.39284	7.95505
PELI1	1.01236	8.94273	4.03765	0.00351658	0.042097	-2.05686		7.73327	7.65659	9.12721	9.70551	8.15588	7.20026	9.47713	8.69755	9.74151	9.35629	10.3069	10.2129	7.8887	9.93854
CD1A	1.56566	5.51269	4.03733	0.00351817	0.042097	-2.05733		4.50166	4.52313	5.31179	5.26743	4.50166	4.50166	4.50166	7.02448	4.64193	6.45571	8.53732	5.01815	5.40059	6.99043
DUSP23	0.615992	9.08926	4.03654	0.00352209	0.0421191	-2.0585		8.32821	8.86428	8.79241	8.73418	8.67082	8.91266	9.16628	8.89372	9.32421	9.87561	9.51472	9.87986	9.07877	9.2139
H2AFY2	0.329858	7.64983	4.03427	0.00353351	0.0422089	-2.06189		7.63919	7.29924	7.88258	7.8166	7.20077	7.41736	7.13855	7.75269	7.72786	8.11964	8.07659	7.55264	7.66811	7.80577
ST3GAL5	0.551462	10.7633	4.03421	0.00353379	0.0422089	-2.06197		10.3929	10.4769	10.3547	10.461	10.5117	10.6208	10.5952	10.7607	11.2485	11.1927	11.3072	11.1598	11.2441	10.3605
LOC101929709	-0.415211	6.4477	-4.03345	0.00353761	0.0422296	-2.0631		6.37097	6.60737	6.53447	7.19707	7.01618	6.36881	6.49227	6.15007	6.47887	6.20294	6.50379	6.15501	6.01518	6.1748
C1orf216	0.596098	6.96466	4.02631	0.00357368	0.0426243	-2.07373		6.65197	6.47346	6.61084	6.29563	6.87018	6.76542	6.99875	7.84987	7.17799	7.40188	6.90447	6.78554	7.53166	7.18753
PSMB9	0.651921	6.63702	4.02607	0.0035749	0.0426243	-2.07409		5.68724	5.41511	7.98187	6.12378	5.94032	6.82499	6.20408	6.41932	6.85155	8.14504	6.84922	6.71258	6.82072	6.94241
MIGA1	-0.297644	10.1337	-4.02512	0.00357973	0.0426324	-2.0755		10.5458	10.6962	10.0768	10.3746	10.3795	10.2639	9.64047	10.1673	10.4483	9.66929	10.1817	9.89827	9.95295	9.57607
LINC00938	-0.403767	8.29198	-4.02478	0.00358143	0.0426324	-2.076		8.30536	8.59039	8.61088	8.45579	8.26682	8.80716	8.42062	8.20064	8.15507	8.20241	8.16628	7.90973	8.49997	7.49654
PARP12	0.439845	9.0349	4.02462	0.00358226	0.0426324	-2.07624		8.73833	8.99348	9.31188	9.04497	8.54491	8.81162	8.25966	9.00292	9.20108	9.61485	9.44347	9.04795	9.16009	9.31339
ZFP36L1	0.282662	11.8686	4.02396	0.0035856	0.0426324	-2.07722		11.5529	11.7229	11.7416	12.0007	11.662	11.4315	11.979	12.0625	12.0181	11.9434	12.2395	12.0314	11.6418	12.1328
LINC00982	-0.542684	6.89673	-4.02383	0.00358629	0.0426324	-2.07742		7.21014	7.55864	6.97002	6.83017	6.98003	7.39888	7.22862	6.9203	6.45835	6.84853	6.7055	6.39486	6.66097	6.38921
CEP152	-0.374951	5.83302	-4.02344	0.00358825	0.0426324	-2.07799		5.58022	5.91581	6.24285	6.26944	5.91454	6.28011	5.94052	5.375	5.73709	5.38719	5.92114	5.59904	5.88056	5.61881
MFAP3L	-0.493226	6.08908	-4.02276	0.00359176	0.042649	-2.07902		6.2459	6.28231	5.60117	6.85955	6.23462	6.51858	6.6077	5.96374	6.19923	4.91566	6.373	5.98849	5.93777	5.51934
LZTS1	0.932698	7.6515	4.02192	0.00359605	0.0426748	-2.08027		7.54403	6.28483	7.5137	7.11219	6.95104	6.84173	8.04855	9.67336	7.53373	8.63973	7.56475	8.07052	6.8711	8.47177
PPL	1.02101	9.66404	4.0198	0.00360687	0.042778	-2.08341		8.70487	8.75096	8.68622	9.42293	8.73869	9.60487	10.1662	9.65833	10.0799	10.6373	10.3203	10.2853	10.56	9.68066
TRIM46	0.343563	6.20484	4.01895	0.00361124	0.0428048	-2.08468		5.86092	6.02324	6.01515	6.05175	5.9556	6.15525	6.16947	6.36309	6.34952	6.45088	6.55223	6.44787	6.24596	6.22677
ENPP1	-1.83865	9.50055	-4.01535	0.00362977	0.0429992	-2.09004		10.4721	10.5909	9.57637	10.5693	10.9105	10.6971	10.1229	8.78642	10.1148	8.36884	8.38647	9.40143	5.90358	9.10705
SNRNP25	-0.410287	7.43059	-4.01355	0.00363911	0.0430845	-2.09273		6.92703	7.5111	7.94718	7.38188	7.62183	8.28272	7.77838	6.95062	7.03177	7.68184	7.13254	7.0886	7.63687	7.05585
SLIT1	1.75317	7.14227	4.01274	0.00364327	0.0430967	-2.09393		5.87939	6.3773	6.40246	6.09147	5.98394	6.92328	6.20193	8.88355	6.19516	9.53149	6.67813	8.00801	9.82002	7.01561
MXI1	-0.421935	9.18032	-4.01252	0.00364441	0.0430967	-2.09426		9.48886	9.61407	9.35925	9.7768	9.33285	9.28735	8.87986	8.74263	9.49019	9.30187	9.47979	8.62572	8.73514	8.41016
ABCC4	-1.01251	7.03416	-4.01124	0.00365108	0.0431502	-2.09617		7.54899	8.1795	7.69699	7.93479	7.33373	7.02454	7.06438	5.59225	6.56622	6.64486	8.08388	7.14972	6.04598	5.61243
PSMB10	0.403864	8.29056	4.0099	0.00365804	0.0432055	-2.09817		7.78085	7.58792	9.31638	7.46052	7.86876	8.32712	8.27883	8.53161	8.14082	9.27444	7.85456	8.32946	8.53923	8.77733
DHRS1	0.398012	7.35229	4.00915	0.00366196	0.0432055	-2.09929		6.68597	6.98671	7.2232	6.95217	7.03056	7.91917	7.2752	7.15089	7.60435	7.96	7.30337	7.48329	7.98412	7.37305
RWDD4	-0.391703	9.97927	-4.00911	0.00366217	0.0432055	-2.09935		10.5016	10.3502	9.95418	9.846	10.4545	10.2312	9.88816	10.1638	10.0143	9.44347	9.68743	9.61167	9.79199	9.7713
UHRF1	1.7339	8.32786	4.00839	0.00366594	0.0432246	-2.10043		6.02906	7.53606	10.8106	7.53939	6.56147	6.41617	7.33364	9.78539	9.45677	10.0259	9.18132	8.57888	8.05732	9.27811
CBARP	0.303078	6.11284	4.00692	0.00367361	0.0432898	-2.10262		5.7903	5.95421	6.03264	6.19993	5.76008	5.77589	6.21603	6.15779	6.33315	6.38317	6.5396	6.23956	5.94947	6.2479
CDC25A	-0.476809	6.58306	-4.00323	0.00369297	0.0434926	-2.10812		6.10173	6.22995	7.64935	7.19525	6.28969	7.56363	6.72069	6.18343	6.03115	6.9905	6.6964	5.81353	6.75369	5.94393
ZNF580	-0.5465	9.38557	-4.00086	0.00370544	0.043614	-2.11165		8.88214	9.78971	10.0014	9.34867	9.4675	10.2553	9.86704	8.57658	8.708	9.79148	8.78423	9.25594	9.8807	8.78931
FAM169A	-0.428436	9.23391	-3.99913	0.00371461	0.0436964	-2.11424		9.52074	9.44476	9.35345	9.2139	9.63886	9.22401	9.7412	8.93819	9.05203	8.87379	9.15158	9.15535	9.10739	8.85955
ODF3L1	-1.21213	5.17091	-3.99658	0.0037281	0.0438296	-2.11803		5.65919	4.50166	4.79506	6.92081	6.39079	5.37872	6.79261	4.52154	4.50166	4.50166	4.50166	4.92409	4.50166	4.50166
CD24	-0.31465	12.3364	-3.99357	0.00374414	0.0439926	-2.12253		12.4999	12.6087	12.3451	12.5891	12.434	12.5162	12.4629	11.9684	12.4206	12.0903	12.4856	12.1134	11.979	12.1961
SMARCA2	-0.464649	10.0945	-3.99239	0.00375042	0.0440305	-2.12429		10.57	10.7826	10.4412	9.9972	10.2732	10.4096	9.81399	10.4402	9.85151	9.72848	9.57139	9.73557	9.92496	9.78324
PAGE1	0.346777	6.46606	3.99215	0.00375173	0.0440305	-2.12465		6.57794	6.41087	6.30735	6.01422	6.31006	6.09717	6.33112	6.86221	6.51914	6.66751	6.63573	6.41187	6.50015	6.87956
ZNF137P	-0.320636	7.37534	-3.98833	0.00377222	0.0442452	-2.13035		7.18226	7.60435	7.95235	8.03071	7.39888	7.99421	6.58684	6.74651	7.48395	7.43975	7.58063	7.12058	7.61205	6.52165
CLTCL1	-0.62775	7.73217	-3.98776	0.00377527	0.0442553	-2.1312		8.29296	8.05428	8.01526	7.75596	8.35495	8.42291	7.42601	7.84037	7.42647	7.65886	7.21032	7.18431	7.15823	7.44953
CNST	-0.413638	7.16119	-3.98611	0.0037842	0.0443342	-2.13367		7.36792	6.9595	7.11746	7.72265	7.54422	7.54237	7.32191	6.60271	7.05972	6.74578	7.23679	7.0523	6.99186	6.99141
SYTL4	-0.629832	8.3952	-3.98539	0.00378806	0.0443537	-2.13474		9.0871	9.54826	8.11678	8.52738	8.67158	9.28034	7.73939	8.08208	8.86151	7.47836	8.07566	8.31607	7.93904	7.80929
EMP3	0.365334	9.34523	3.98365	0.00379748	0.0444382	-2.13734		9.50058	9.24978	9.07936	9.1336	8.85463	8.89338	9.42662	10.0049	9.37877	9.48325	9.66221	9.52721	9.11512	9.52382
RGS3	0.409601	7.91788	3.98279	0.00380216	0.0444672	-2.13863		7.64675	7.43282	7.45544	7.36224	8.31327	7.70666	8.0744	8.34314	7.84542	8.28973	7.62313	8.41925	8.03023	8.30788
PRUNE1	-0.68523	9.55055	-3.98203	0.00380628	0.0444896	-2.13976		10.0277	10.2651	9.78415	9.91885	9.93047	10.2229	9.10299	8.85728	8.91372	9.44296	9.0871	9.20725	9.7155	9.23174
KIF9	-0.51361	8.85539	-3.9794	0.00382059	0.044631	-2.14369		9.77237	9.0026	8.4625	9.11296	9.01502	9.17461	9.24529	8.86552	8.74289	8.29968	8.06715	8.8721	8.67137	8.67137
PHF11	-0.441105	10.1425	-3.97856	0.00382517	0.0446587	-2.14495		10.2335	10.4024	10.7086	10.2142	10.3646	10.671	9.94689	10.0057	9.55374	10.0627	9.88021	9.7602	10.2134	9.97744
CSTF3	0.500483	9.62742	3.97807	0.00382787	0.0446644	-2.14568		9.90144	9.44065	9.04013	8.79993	9.58751	9.14016	9.73042	10.6588	10.1221	9.23971	9.11001	9.56288	9.77188	10.6782
IDH1	0.573997	10.0555	3.97689	0.00383434	0.044714	-2.14745		9.92829	10.084	9.66355	9.93768	9.66775	9.87818	9.2202	9.97082	10.1932	10.1775	10.426	10.7048	10.6285	10.2968
SLC1A4	0.51284	7.34172	3.97586	0.00383996	0.0447462	-2.14899		6.23298	6.93727	8.50956	7.16879	6.97329	6.80097	6.97424	7.23365	7.49628	9.04152	7.43396	7.83232	7.24432	6.90494
STK24-AS1	-0.513697	5.48539	-3.97536	0.0038427	0.0447462	-2.14973		5.67686	5.40389	5.4851	5.57242	6.03394	6.47824	5.5452	5.27273	4.9257	5.39635	5.20014	5.19778	5.33684	5.27024
CD151	0.657613	8.27655	3.97465	0.0038466	0.0447462	-2.15079		7.21216	7.75357	8.23286	7.89816	8.03105	8.08962	8.41681	8.31393	8.53093	9.39186	8.32705	8.79807	8.72739	8.1483
UBE2Q2L	-0.545895	7.46059	-3.97454	0.00384723	0.0447462	-2.15096		7.91434	7.9928	7.78529	7.46949	7.67674	7.49149	7.80462	7.02793	7.71702	7.46263	7.02278	6.62601	6.6486	7.80855
TMEM263	-0.420887	9.79121	-3.97436	0.00384818	0.0447462	-2.15122		10.1264	9.73309	9.36205	10.3043	10.3559	9.86199	10.2679	9.54221	9.54953	9.31301	9.82206	9.53346	9.631	9.67406
MTCP1	-0.469564	5.24807	-3.9727	0.00385735	0.044827	-2.15372		5.302	5.28761	5.25062	5.68418	5.98489	5.47409	5.39657	4.68563	5.34584	4.96846	4.97815	5.12441	5.21518	4.77534
DNAJC21	0.382253	9.52721	3.97006	0.00387192	0.0449704	-2.15766		9.13806	9.38894	8.60562	9.70707	9.35509	9.31788	9.83991	9.88195	9.9137	9.0059	9.69073	9.62631	9.60108	10.3087
AFG3L2	-0.536276	8.52551	-3.96893	0.00387817	0.0450171	-2.15935		8.67472	8.69971	8.71247	9.04605	8.52938	8.92207	8.97114	8.21101	8.36168	8.47038	8.55162	8.12574	8.48242	7.59875
CLN5	-0.699747	9.28919	-3.96769	0.00388505	0.0450687	-2.1612		9.74864	9.68606	9.29993	9.76886	9.74522	9.51767	9.70707	8.51082	8.95236	9.19114	9.33285	8.89768	9.40636	8.28401
KDR	-0.812488	8.09595	-3.96732	0.00388708	0.0450687	-2.16175		8.61664	8.72529	8.37289	8.55827	8.08497	8.6505	8.50678	7.98538	7.59595	7.70593	7.38129	8.06701	8.39628	6.69609
JMJD1C	-0.714997	8.08992	-3.9664	0.0038922	0.0451022	-2.16313		8.33619	8.45159	7.65327	8.70104	8.73314	7.895	9.36174	7.18519	8.31629	6.8257	8.35783	7.85899	7.74696	7.836
TSPAN2	-0.787533	6.22037	-3.96409	0.00390509	0.0452256	-2.16659		6.15841	6.34384	6.44418	7.42728	7.36538	6.34771	6.21215	6.28421	5.20665	5.42278	7.08735	5.76021	5.26169	5.76333
BNC1	1.03382	5.78883	3.96301	0.00391116	0.045248	-2.16821		5.2043	5.29756	5.0816	5.25693	4.76663	5.40413	5.89227	5.94163	6.30186	6.3088	6.77855	6.3038	7.18095	5.32455
SNX4	-0.388055	9.78799	-3.96294	0.00391151	0.045248	-2.16831		10.1844	10.435	9.67068	9.49351	10.1058	10.0197	9.96508	9.92995	9.86897	8.89841	9.45373	9.63705	9.61127	9.75838
SMIM11A	-0.412701	9.13659	-3.95977	0.00392933	0.0454281	-2.17307		9.63335	9.46123	9.35953	9.5637	9.55116	9.44268	8.38893	8.97813	9.00803	9.01888	9.18651	8.89479	8.90961	8.51574
NRIP1	1.14056	8.47916	3.95871	0.0039353	0.045471	-2.17465		7.13412	7.12347	7.79345	8.07115	8.04124	8.17229	9.02646	8.11134	8.986	8.89881	9.20478	9.19822	10.444	8.5029
EVA1A	0.884249	5.64268	3.9575	0.00394209	0.0455235	-2.17646		5.0272	5.20483	4.72753	5.25071	5.24183	5.23614	5.71562	5.08393	5.92403	6.34744	6.51038	6.56605	6.52814	5.63363
FAM126B	-0.488729	8.85969	-3.95614	0.00394974	0.0455635	-2.17849		9.11617	9.13925	9.09375	9.33717	9.00111	9.00542	9.03548	8.73618	9.19664	8.06195	8.95991	8.62381	8.3451	8.38366
SLC35F1	-0.814816	6.92156	-3.95609	0.00395007	0.0455635	-2.17857		7.28808	7.46732	6.95441	7.53965	7.58089	7.44673	7.02572	6.72447	6.36217	7.17474	5.95243	6.16302	6.78174	6.44051
ASTE1	-0.482683	6.63637	-3.95505	0.00395595	0.0456053	-2.18013		6.59265	6.47646	6.98765	7.24519	7.19881	7.38199	6.26119	5.90781	6.66295	6.41138	6.63794	6.41555	6.75186	5.97768
TCIRG1	0.429919	8.52832	3.95456	0.00395869	0.0456108	-2.18086		7.2746	7.73235	9.3148	8.54696	8.11316	8.80604	8.40563	8.04086	7.99128	9.60526	8.6624	8.73807	8.97947	9.18563
SDCBP	-0.456683	10.7186	-3.95329	0.00396593	0.0456519	-2.18277		10.5564	10.9341	10.8283	11.4144	10.9308	10.7344	11.2297	10.2172	10.7855	10.3334	10.9428	10.8222	9.71234	10.618
PIH1D2	-0.632543	6.15699	-3.95314	0.00396678	0.0456519	-2.18299		6.17872	6.46576	5.95229	6.84434	6.48976	6.6066	6.77538	5.5184	5.79628	5.64142	5.7957	6.13932	6.58977	5.40413
LIPC	-0.546181	5.91646	-3.95171	0.0039749	0.0457193	-2.18513		5.87688	5.98856	6.30706	6.02176	6.35874	6.55271	6.22113	5.84733	5.39811	6.17247	5.48887	5.63152	5.3484	5.61688
C10orf143	-0.398633	6.3408	-3.95101	0.0039789	0.0457392	-2.18618		6.76363	6.45291	6.29657	6.91425	6.59344	6.93778	5.82227	5.91303	6.10514	6.20922	6.45576	6.30499	6.36896	5.63331
CEACAM6	1.62271	6.53942	3.94998	0.00398477	0.0457807	-2.18773		5.56328	6.30151	5.76935	5.45565	6.0744	5.16491	5.76737	5.92865	8.50598	5.99438	7.37499	8.29706	5.86969	9.48471
FMNL2	0.357714	10.5357	3.94904	0.0039901	0.0458158	-2.18913		10.4222	10.513	10.2018	10.5641	10.2325	10.2708	10.2935	10.8343	10.7839	10.5109	11.2101	10.7958	10.2564	10.6106
CCNDBP1	0.330935	8.05977	3.94809	0.00399557	0.0458525	-2.19056		7.81754	8.01905	7.86021	8.11316	7.63303	8.18495	7.63217	8.08225	8.65025	8.26366	8.55477	7.98412	8.26418	7.77742
GAS2	-0.651535	5.49418	-3.94671	0.00400347	0.045917	-2.19263		5.51576	5.55402	6.09731	6.78499	5.98801	5.99953	4.80003	4.76093	4.82662	5.32903	6.68946	4.50166	5.33777	4.73343
HKR1	-0.273692	7.68741	-3.94443	0.00401654	0.0460409	-2.19604		7.19839	7.5558	7.94933	8.29915	7.85125	8.59069	7.32519	6.80667	7.38501	7.88702	7.93956	7.53475	8.31393	6.98701
CPNE3	-0.37532	10.1823	-3.94378	0.0040203	0.0460577	-2.19702		10.5091	10.3585	10.2724	10.0882	10.5487	10.5207	10.2919	9.95948	10.3341	9.77993	9.68686	10.1844	9.84164	10.176
ANAPC13	-0.409147	9.82445	-3.94229	0.00402891	0.0461302	-2.19925		9.90214	9.76836	9.96508	10.3526	9.76424	10.424	10.0268	9.56209	9.22791	9.7875	10.0403	9.60961	10.0202	9.09159
DYNLL2	-0.252828	11.2791	-3.94164	0.00403264	0.0461468	-2.20022		11.6843	11.473	11.2946	11.1613	11.4963	11.4747	11.2544	11.3739	11.1717	11.1534	11.0027	11.122	11.2242	11.0209
SLA	-0.572337	7.50823	-3.94077	0.00403767	0.0461781	-2.20153		7.5995	7.69405	7.34575	8.3484	7.94558	7.63166	7.99589	7.13116	7.43832	7.23797	7.08511	6.98123	7.00797	7.67271
CLASP2	-0.331274	8.2337	-3.93889	0.00404859	0.0462569	-2.20435		8.385	8.2342	8.63218	8.70831	8.27358	8.22568	8.3364	7.9022	8.194	8.03283	8.38534	7.98581	8.05229	7.92394
KSR1	-0.528916	8.72591	-3.93879	0.00404914	0.0462569	-2.20449		9.2741	9.31188	8.99774	8.57326	9.04697	9.12065	8.60795	8.77279	8.30648	8.61088	7.95038	8.35533	8.42416	8.81014
SELENOH	0.253687	10.2578	3.93829	0.00405207	0.0462642	-2.20525		9.75475	10.147	10.5322	9.81687	9.94164	10.5578	10.1666	10.0375	10.3637	10.907	10.1252	10.224	10.7589	10.2764
PMS2P4	-0.358408	6.25645	-3.93428	0.00407543	0.0464894	-2.21127		5.96689	6.22981	6.38543	6.70073	6.39672	7.02855	6.34149	5.66477	6.07858	5.98173	6.07965	6.29077	6.76777	5.67747
ZBED3	-0.683685	7.45457	-3.93411	0.0040764	0.0464894	-2.21151		7.81966	7.65919	7.5026	7.65392	7.89929	8.44874	7.59148	6.38933	7.25658	7.55287	7.14533	7.42873	7.63904	6.37723
TACC2	-0.700043	8.42718	-3.9329	0.00408352	0.0465323	-2.21334		8.88512	8.81637	8.78968	8.92384	8.54992	8.73314	8.7423	8.25857	8.99	7.73235	8.48398	8.07028	7.34191	7.66299
DCAF17	-0.690212	7.60791	-3.93268	0.00408477	0.0465323	-2.21366		7.78056	8.523	7.70857	8.22599	8.37433	8.07742	6.98123	6.25018	8.04386	6.8173	7.95948	7.5965	7.14269	7.02961
SMIM29	0.461593	7.82877	3.9312	0.00409348	0.0466052	-2.21589		6.89782	7.68758	8.03936	7.37932	7.5137	7.90525	7.76277	7.3055	7.79908	8.95269	8.1612	8.11151	8.2218	7.86517
GALNT17	-0.682062	6.63707	-3.93003	0.00410033	0.0466365	-2.21764		6.79477	6.70085	6.61704	7.18102	6.76136	7.79465	6.99702	6.03055	5.64701	6.53784	5.84512	6.83806	6.99325	6.18046
IFNAR2	0.443152	8.89915	3.92994	0.00410085	0.0466365	-2.21777		8.37254	8.94785	8.66331	8.81354	8.43226	8.46062	9.05289	9.38254	9.21769	8.91293	8.98218	8.6842	8.99901	9.66653
CCM2	0.38653	6.98529	3.92826	0.00411078	0.0467183	-2.2203		6.75494	6.47206	7.25377	6.80368	6.68288	6.91141	6.66541	6.89841	7.28954	7.50225	7.13045	7.32571	7.18502	6.91848
CAB39L	-0.391965	6.68006	-3.92794	0.00411267	0.0467183	-2.22078		6.83436	6.7586	6.61942	7.2072	6.82775	6.85413	7.03083	6.60793	6.46436	6.43046	6.42449	6.69817	6.40003	6.36309
PLPP5	0.402839	8.36136	3.92716	0.00411725	0.046744	-2.22195		7.89216	7.6954	8.35821	8.28155	8.31372	8.33871	8.23987	8.2579	8.24245	8.92292	8.93477	8.3364	8.94296	8.30208
DZANK1	-0.582134	8.07878	-3.9266	0.00412057	0.0467554	-2.22279		8.77927	8.77691	8.29101	8.62677	8.51429	8.63437	6.96629	7.6894	8.2865	7.99405	8.0361	7.41671	8.02883	7.06238
CSTB	0.619228	8.9648	3.92564	0.00412626	0.0467736	-2.22423		8.4313	8.23003	8.32168	8.67137	8.50565	9.09256	9.33369	8.52582	9.24038	9.35982	9.39863	9.56441	9.50265	9.32916
TOM1L2	-0.533096	8.79752	-3.92522	0.00412873	0.0467736	-2.22486		9.03342	9.49683	8.71001	8.9113	9.10203	9.34801	8.84688	8.54464	8.52467	8.9357	8.3506	8.36534	8.90373	8.09209
SNX1	0.634299	8.89384	3.92516	0.00412912	0.0467736	-2.22496		8.09127	8.22246	8.68287	8.92465	8.18195	9.17128	8.76236	8.60692	9.3077	9.46635	9.55753	9.18152	9.92247	8.43445
HAPLN3	0.437137	6.77113	3.92294	0.0041423	0.0468965	-2.22829		6.6934	5.91303	7.42855	6.53969	6.43004	6.27963	6.58359	7.43465	6.6353	7.50302	6.96726	6.98796	6.27901	7.12068
ATXN7L1	-0.52822	6.94259	-3.92212	0.00414716	0.0469252	-2.22952		7.21792	7.5026	7.2682	7.71206	7.31009	7.18763	6.24836	6.45642	6.68477	6.83327	7.28004	6.23331	7.04615	6.21537
IKBKE	0.545548	6.61395	3.92161	0.00415023	0.0469336	-2.23029		5.94591	6.56429	6.63753	6.43903	6.17551	7.04582	5.58013	6.03661	6.75338	7.56064	6.5732	6.87745	7.84973	6.55602
LOC440434	0.33936	8.94712	3.92081	0.00415496	0.0469553	-2.23148		8.93681	8.6613	8.27265	8.30064	8.97157	8.93192	9.36723	9.64634	8.92839	8.43095	8.53109	9.14228	9.4184	9.72017
CA4	-0.501415	6.82973	-3.92041	0.00415736	0.0469553	-2.23209		7.26448	6.78739	6.36185	7.3891	7.3112	6.88838	7.56064	6.6026	6.52535	6.4259	6.53476	6.86519	6.49515	6.60418
TENT4B	-0.352423	9.41645	-3.91976	0.00416123	0.0469553	-2.23306		9.92302	9.73871	9.49351	9.43288	9.78539	9.37877	9.39639	9.42662	9.57289	8.87401	9.06015	9.23139	9.2057	9.31094
HJURP	0.532162	6.33209	3.91972	0.00416145	0.0469553	-2.23312		6.10562	6.25023	6.51531	5.79182	5.82791	5.88414	6.08705	7.38044	6.47468	6.94393	5.99245	6.11262	6.46846	6.81465
PER2	-0.595864	9.81209	-3.91699	0.00417783	0.0471138	-2.23722		9.92749	10.0265	9.96722	10.8788	10.5875	9.8839	9.49871	9.49626	10.1215	9.68686	9.65522	9.72848	9.27935	8.63149
ITGAM	0.601753	7.01703	3.91636	0.00418159	0.0471299	-2.23816		5.72824	6.26177	8.0787	7.23818	6.1726	6.22928	7.3043	6.22986	7.44927	8.1838	7.66051	7.1041	7.21828	7.37952
PCDH10	-0.522755	5.77854	-3.91528	0.00418811	0.047177	-2.23979		6.40748	5.8333	5.48882	5.64537	6.05773	6.04557	6.80113	5.61676	5.41518	5.63581	5.31316	5.55402	5.23451	5.85067
SSU72	-0.317017	10.8195	-3.91471	0.00419154	0.0471893	-2.24065		11.0563	10.88	11.0488	10.6937	11.0579	11.2807	10.8283	10.6227	10.4297	11.0803	10.311	10.6095	11.0579	10.5155
MPZL3	0.587858	10.0068	3.91218	0.0042068	0.0473347	-2.24445		10.1895	9.26778	9.09045	10.1103	10.1682	9.14313	10.0206	10.4846	10.5487	9.84492	10.225	10.4169	10.1235	10.4615
INPP5A	-0.533843	8.13535	-3.91131	0.00421205	0.0473674	-2.24575		8.27176	8.42084	8.32946	8.53139	8.24102	8.50729	8.51411	7.79514	7.69471	8.36442	7.97525	7.87919	8.07938	7.29089
LGALS1	0.851168	9.90414	3.90827	0.00423054	0.0475488	-2.25033		8.53227	8.76236	10.4757	10.2018	8.87168	9.71797	9.78806	10.2455	9.25246	11.339	10.7771	10.3773	10.743	9.57372
ZBTB5	-0.374465	7.36295	-3.90692	0.00423875	0.0476146	-2.25236		7.03262	7.26705	7.89593	7.6472	7.63149	7.74683	7.63018	6.88937	7.17445	7.60998	7.25749	7.09921	7.35477	6.84477
CASTOR3	0.497802	7.38359	3.90554	0.00424716	0.0476646	-2.25444		6.4925	7.30515	7.05683	7.51715	7.30728	7.41302	6.8509	7.05641	7.52182	7.64544	7.92739	7.31154	7.98862	7.97623
SH3RF2	-1.09658	6.88911	-3.90529	0.0042487	0.0476646	-2.25481		7.90668	7.29105	6.36918	6.82175	7.31053	7.26437	9.09819	6.12001	7.14311	5.88467	6.23123	6.73968	5.5806	6.68641
NCF2	0.350556	5.36553	3.90503	0.00425029	0.0476646	-2.25521		5.27497	4.8119	5.41831	4.93032	5.31375	5.08897	5.49358	5.39571	5.52809	5.73103	5.37067	5.78564	5.20935	5.7652
FOPNL	-0.302949	9.3392	-3.90377	0.00425797	0.0477242	-2.25709		9.54743	9.57326	9.49242	9.49979	9.53964	9.73947	9.04271	8.92755	9.31615	9.33409	9.33193	9.19611	9.38747	8.82079
BTG2	-0.639011	10.5233	-3.90171	0.00427063	0.0478396	-2.2602		11.0263	10.9418	10.7018	11.1964	10.8085	10.6599	10.5651	9.94619	9.67621	10.6504	10.3227	10.7394	10.2172	9.87441
OSBPL10	0.590793	8.41051	3.89979	0.00428245	0.0479411	-2.26309		8.27265	7.87162	8.81162	8.10815	8.00437	7.55773	8.17966	9.22002	8.45314	8.95062	8.16898	8.30139	8.59554	9.25166
CD58	0.543004	9.29886	3.89947	0.00428444	0.0479411	-2.26357		8.92487	9.03656	9.69293	8.65135	8.75432	8.80899	9.32245	9.81058	9.532	9.41029	9.29078	9.2773	9.50779	10.1638
BEX4	-0.450903	9.15533	-3.89834	0.00429141	0.0479924	-2.26527		9.85366	9.44617	8.80831	9.49471	9.45009	9.40815	9.20438	9.23122	9.18672	8.9042	8.86811	8.84153	9.09465	8.38271
TRIM27	0.437433	8.23077	3.89721	0.00429839	0.0480341	-2.26697		6.78792	7.69912	8.6464	8.46855	7.6921	8.67592	8.11435	7.5252	8.21606	9.1388	8.64759	8.53484	8.95098	8.13293
C16orf72	-0.381585	9.61433	-3.89697	0.00429989	0.0480341	-2.26734		10.2161	9.71747	9.52524	9.78134	9.89234	9.5545	9.94886	9.70757	9.63335	9.18396	9.39215	9.29608	9.49942	9.25219
CDC14B	-0.574879	9.69418	-3.89559	0.00430839	0.0480877	-2.2694		10.4255	10.2521	10.0391	9.51978	10.1347	9.99813	9.50199	9.85366	9.53703	9.3801	9.02275	9.33889	8.92937	9.78539
MTRF1L	-0.327784	7.3868	-3.89514	0.00431119	0.0480877	-2.27008		8.065	7.41942	7.33161	7.3438	7.87088	7.21288	7.61124	7.78668	7.1923	6.97069	7.14394	7.13955	6.90105	7.42612
PDGFD	-0.692674	8.26593	-3.89504	0.00431183	0.0480877	-2.27024		8.56849	8.92889	8.75648	8.73556	8.56218	8.77691	7.95733	7.9491	7.56973	7.59072	7.87655	7.74991	8.7349	7.96621
DPY19L1P1	0.40561	7.22957	3.89401	0.0043182	0.0481321	-2.27178		7.07942	6.77676	7.29517	7.51195	7.11754	7.16587	6.24064	7.35489	7.32056	7.3802	7.95901	7.37061	7.48531	7.15605
DGLUCY	-0.54497	8.92824	-3.89281	0.00432572	0.0481893	-2.2736		9.0934	9.35278	9.42034	9.27844	8.9998	9.55791	8.70244	8.62543	8.15967	9.17076	8.72043	8.43045	8.73751	8.74606
COL1A1	0.887653	11.0426	3.8924	0.00432827	0.0481911	-2.27421		10.6092	10.8869	11.0699	10.6262	10.1817	10.6654	10.152	11.932	10.7144	11.4403	11.8987	11.3957	11.1055	11.9183
FAM53C	-0.508497	8.20855	-3.89166	0.00433286	0.0482156	-2.27532		8.46118	8.33416	8.11743	8.87009	8.61715	8.37325	8.46635	7.88656	7.65165	8.12574	8.21203	7.65843	8.35149	7.79424
SP2	-0.357991	7.87096	-3.88925	0.00434795	0.0483453	-2.27896		8.46322	8.02617	8.04774	7.87514	8.20832	7.92869	7.80043	8.04721	8.07938	7.56898	7.51663	7.54129	7.67372	7.41658
MAST2	0.752866	8.10475	3.88903	0.00434931	0.0483453	-2.27928		6.87801	7.5865	8.10009	7.83572	7.64379	8.08534	7.96875	8.71058	8.63626	8.71264	8.21686	8.55346	8.25394	8.28453
SLC25A29	-0.517688	9.63665	-3.88858	0.00435214	0.0483502	-2.27996		9.75431	9.96654	9.92749	9.3316	9.75431	10.7165	9.81765	9.07586	9.67252	9.31227	8.66217	9.38721	9.62668	9.90791
SLC35F4	-0.540307	5.05358	-3.88809	0.00435522	0.0483578	-2.2807		5.38324	5.16379	5.14029	4.67982	6.16726	5.04905	5.68266	5.22013	4.50166	4.84685	4.50166	4.87971	4.50166	5.0323
LIPT1	-0.38331	7.52174	-3.88667	0.00436416	0.0484304	-2.28285		7.44033	7.26383	8.03003	8.16185	7.62796	8.32527	7.14453	6.64275	7.15	7.63624	7.85325	7.1174	8.244	6.66699
SRL	1.34906	7.4542	3.88473	0.00437637	0.0485187	-2.28577		6.51038	6.05275	6.44196	6.94752	6.30147	7.35321	7.85043	8.78605	8.38647	8.11846	6.38792	7.78395	9.2004	8.23785
S100A10	0.864582	9.11926	3.88464	0.00437693	0.0485187	-2.2859		8.00005	7.84504	8.07725	8.8796	9.26621	7.95901	10.7816	9.66775	9.1471	9.39123	9.29188	10.1948	8.70708	10.461
EDIL3	1.23474	9.21685	3.88366	0.0043831	0.0485605	-2.28737		7.84444	8.68261	9.10178	9.57478	8.71562	7.94233	8.33479	10.9013	9.26678	9.61378	9.99164	9.57139	9.17433	10.3203
MSS51	0.428966	6.80756	3.8821	0.00439298	0.0486433	-2.28973		6.35837	6.70665	7.07721	6.52553	6.68102	6.81158	5.99117	7.08511	7.19049	7.32999	6.98809	6.58983	7.21233	6.75844
STRADB	0.876477	10.2158	3.88037	0.00440391	0.0487376	-2.29233		10.3245	10.2785	10.0385	9.62529	10.0091	10.0268	8.14007	10.9053	10.7916	10.6106	10.6543	10.3125	10.8438	10.46
TENT5C	-0.657343	8.90932	-3.87916	0.00441162	0.0487961	-2.29415		9.73113	8.91959	9.62849	9.1083	9.04013	9.34313	8.89517	8.49524	8.20967	9.87932	8.26732	8.19299	8.39771	8.62231
CNKSR3	-0.567797	6.28748	-3.87878	0.00441406	0.0487964	-2.29473		5.68197	6.549	6.28924	7.14291	6.60764	6.62985	7.09906	5.96341	5.93461	5.68764	6.10843	5.95033	6.14161	6.23907
DENND6B	0.338824	7.64542	3.87728	0.0044236	0.0488636	-2.29699		6.30544	7.45238	8.19574	7.40468	7.44765	7.91285	7.6133	6.76379	7.48303	8.77504	7.59753	7.91524	8.37573	7.79345
PPT1	0.371378	9.40971	3.87701	0.00442532	0.0488636	-2.2974		8.68535	9.03311	9.63206	9.40034	8.94935	9.53568	9.33225	9.33581	9.46084	10.0052	9.86588	9.44103	9.82849	9.23049
OAT	-0.557298	9.74818	-3.87643	0.00442905	0.0488636	-2.29828		9.59981	9.76424	10.1267	10.733	10.2202	9.67708	10.0667	8.5317	9.78415	9.95339	10.2028	9.78619	8.99298	9.03548
FBXO2	0.24273	7.41292	3.87565	0.00443403	0.0488636	-2.29945		7.46019	7.2892	7.7329	7.12172	7.17409	7.21014	7.05264	7.79751	7.41852	7.95964	7.42846	7.3649	7.49539	7.27555
NMNAT3	-0.682396	7.34851	-3.87557	0.00443453	0.0488636	-2.29957		8.22568	7.79908	7.01582	7.80004	8.30041	7.57787	7.10903	6.61477	7.19362	7.0676	7.33897	7.32666	7.12416	6.38539
SLC36A4	-0.627154	6.86544	-3.87555	0.00443466	0.0488636	-2.2996		6.71095	6.5464	6.67987	7.40162	7.29662	7.44338	8.17431	6.11836	6.40368	6.01771	7.03262	6.71387	7.0153	6.56153
GSR	0.377137	8.93366	3.87101	0.00446381	0.0491579	-2.30645		8.71037	8.44519	8.59415	9.12255	8.50157	8.88617	8.9556	8.8331	9.18231	9.14228	9.59526	8.97389	9.0002	9.12852
SGPL1	0.573155	8.46531	3.87055	0.00446674	0.0491633	-2.30713		7.54527	8.30302	8.16204	8.57728	8.11189	8.43841	8.11325	7.58555	9.32154	8.92957	9.48046	9.01502	8.76774	8.16338
GBA2	-0.421899	8.99783	-3.86504	0.00450244	0.0494894	-2.31545		9.3065	9.1908	9.2325	8.80298	9.20459	9.29315	9.43093	9.31963	8.43095	8.91087	8.40815	8.37966	8.95752	9.10138
EPHB3	0.350102	6.61189	3.86477	0.00450419	0.0494894	-2.31586		6.70677	6.1309	6.76517	6.34041	6.44699	6.44579	6.22183	6.77185	6.56755	7.05442	6.5393	6.71268	6.91389	6.94889
PRICKLE2	-0.757204	8.96285	-3.86454	0.0045057	0.0494894	-2.31621		10.1754	9.73697	8.72233	8.93967	9.5679	9.15216	9.09571	9.60068	8.513	8.87192	8.16	8.19285	7.87198	8.87928
CLU	0.520756	12.0835	3.86447	0.00450617	0.0494894	-2.31632		11.932	11.6057	12.0224	11.2888	12.2601	11.8368	11.8164	12.2395	12.1568	12.4515	12.4999	12.5162	12.6286	11.915
SSH3	0.338135	8.56389	3.86303	0.00451554	0.049565	-2.31849		8.10063	8.79924	8.32657	8.19061	8.36572	8.62588	8.35511	8.61065	8.82408	8.94465	8.37859	8.61819	8.95646	8.79807
DCXR	-0.790408	9.53173	-3.86266	0.00451797	0.049565	-2.31905		9.35659	9.57607	10.0024	9.87853	9.51179	10.6309	10.5322	8.8796	8.68221	9.69031	8.99642	9.47843	9.60372	8.62496
PXDC1	-0.68369	9.76516	-3.86077	0.00453033	0.0496736	-2.3219		10.2395	10.163	9.11705	9.87742	10.7743	9.59292	10.9849	9.62265	9.51767	9.44975	9.13706	9.98208	8.65933	9.59471
RHOB	-0.545752	11.0334	-3.85668	0.00455714	0.0499056	-2.32807		11.545	11.459	10.9542	11.761	11.1141	11.091	11.2195	10.8696	10.3952	10.7607	11.0848	11.26	10.5148	10.4383
ANKFY1	0.633707	8.33061	3.85656	0.00455794	0.0499056	-2.32826		8.41357	8.54633	7.83303	7.43655	8.29479	8.30563	7.2664	8.81722	9.33452	8.18862	8.07244	8.53093	8.69296	8.89555
IRAK2	0.856733	8.45037	3.85641	0.0045589	0.0499056	-2.32847		7.43534	7.78887	8.12132	7.99789	7.98773	7.38219	9.44065	8.56053	9.20438	9.135	9.33335	8.52501	8.46118	8.93168
SLC28A3	1.19891	6.0045	3.85577	0.00456313	0.0499131	-2.32944		5.08016	5.89721	6.03845	5.48619	5.30804	4.71775	5.30753	6.00946	6.85029	6.71078	7.93299	5.4031	5.41732	7.90377
ATP6V0E2-AS1	-0.560077	5.62787	-3.85556	0.00456453	0.0499131	-2.32976		5.85489	5.61485	6.04476	6.1509	5.59287	6.61443	5.48264	5.46675	4.92811	5.77851	5.67492	5.29918	5.17318	5.11418

## Sheet: GSE29265
Differentially expressed gene analysis								GSE29265
Gene	logFC	AveExpr	t	P.Value	adj.P.Val	B		GSM723329	GSM723330	GSM723331	GSM723332	GSM723334	GSM723336	GSM723338	GSM723339	GSM723340	GSM723341	GSM723342	GSM723344	GSM723346	GSM723348
TMEM132B	-1.48758	5.22712	-19.1673	1.99e-08	0.000241087	9.45748		5.95505	5.9128	6.33825	5.52546	6.18032	5.88999	5.99446	4.4583	4.49406	4.89888	3.99623	4.5586	4.24883	4.72837
ICAM1	1.71861	5.8938	18.3983	2.82e-08	0.000241087	9.20203		5.83367	4.94664	4.82929	5.58461	4.59154	4.93942	4.51629	7.3237	6.8619	6.59035	7.61886	6.31853	6.58031	5.97812
MFAP2	1.69906	5.66203	17.8874	3.58e-08	0.000241087	9.02262		5.04901	4.78928	4.8015	4.55566	4.76538	4.96314	4.76352	6.57208	6.63377	6.50968	6.17055	6.12703	6.95858	6.60924
PDLIM4	2.17042	6.82891	15.4058	1.27e-07	0.000530098	8.02489		5.87587	6.55126	5.15008	6.00806	5.43526	5.5909	5.59444	7.39046	8.52771	7.62467	8.46857	7.35713	7.77922	8.2511
MET	2.23505	10.7605	15.0149	1.58e-07	0.000530098	7.84601		9.47925	10.305	9.42087	9.25289	9.52574	9.82316	9.69379	11.7116	12.1485	11.0395	12.1797	11.9998	12.1749	11.8921
SLC34A2	4.35101	8.26883	14.7494	1.83e-07	0.000530098	7.72071		6.82247	6.83303	5.14785	6.04244	5.67548	5.91617	6.21586	11.0955	10.5678	9.51191	11.6035	10.8317	10.5092	8.99083
NR2F1-AS1	2.05746	6.21353	14.5748	2.03e-07	0.000530098	7.63655		5.41577	5.67982	4.94729	5.16168	5.13439	5.2157	4.73893	7.1421	7.67643	6.41305	7.59331	7.51786	7.72946	6.6236
LGALS3	1.55476	11.4995	14.469	2.15e-07	0.000530098	7.58492		10.5302	11.105	10.5678	10.9113	10.8726	10.1814	10.8864	12.1041	12.2656	11.8637	12.4444	12.5695	12.1678	12.5229
CLDN1	4.43452	9.10075	14.1788	2.55e-07	0.000530098	7.44051		8.23565	8.18697	5.19515	6.49729	6.80645	6.86786	6.39506	11.112	11.3871	9.94446	11.4313	11.7884	12.2125	11.3505
DPP4	3.7485	7.78912	14.1309	2.63e-07	0.000530098	7.41628		6.54342	7.05399	4.45229	5.33346	6.58226	5.60109	5.83757	9.75327	9.42087	8.44838	10.0272	10.4024	10.248	9.34335
GABRB2	4.53811	6.14051	13.7787	3.24e-07	0.000595368	7.23469		3.99957	4.71139	3.7676	3.8669	3.56883	3.70483	3.48103	8.00755	9.14935	6.75519	9.88585	8.70338	7.55282	8.81281
COL8A2	1.94358	7.33674	13.5555	3.72e-07	0.000616923	7.11636		6.93173	6.4775	6.04519	6.13796	6.26065	6.03029	6.67133	8.55985	8.53883	8.14417	7.89948	7.92448	8.77831	8.3146
ABCC3	2.31275	6.04238	13.3996	4.1e-07	0.000616923	7.0322		4.32762	6.17502	3.93482	4.49715	5.0475	4.37409	5.84581	6.97166	8.27879	6.67979	6.86769	7.56254	6.92496	7.10581
DYNLRB2	-2.19834	5.19399	-13.2836	4.4e-07	0.000616923	6.96871		6.90158	6.14145	6.36513	5.81138	6.22181	6.0956	6.51517	4.92173	3.58777	4.82893	3.1181	3.88743	4.46072	3.85906
PSD3	1.98249	9.21111	13.032	5.17e-07	0.000616923	6.82846		7.46381	8.64334	7.26161	7.68829	9.22952	8.96327	8.28922	9.70349	10.6294	8.79604	10.4512	10.9826	10.4909	10.3628
CD55	2.16711	9.17358	13.0012	5.27e-07	0.000616923	6.81109		9.025	7.97077	7.71399	7.87834	7.83043	8.16677	8.04486	10.7591	10.2512	9.20687	10.1303	10.1399	11.192	10.1205
NOL4	-2.14294	4.46552	-12.8983	5.63e-07	0.000616923	6.75254		5.97325	5.216	5.34906	5.23297	5.54142	6.02831	5.41792	3.96975	3.0856	4.03509	2.89686	3.132	3.14252	3.49656
TTC30A	-1.51103	4.98795	-12.8839	5.68e-07	0.000616923	6.7443		5.81984	4.96946	6.32149	6.005	5.97927	5.82318	5.28599	4.55794	3.86425	4.67927	4.05455	4.59188	4.42865	3.45048
CLDN10	4.13547	5.80217	12.8277	5.89e-07	0.000616923	6.71205		3.01789	5.74972	3.56582	3.29859	3.39319	3.55494	3.56088	7.82865	8.23674	7.16409	7.99051	6.88242	9.0397	7.94721
SERPINA1	4.0726	9.61245	12.7712	6.11e-07	0.000616923	6.67942		8.03905	9.20269	7.40447	8.07031	6.31206	6.44177	7.56268	11.2602	11.8662	10.7238	12.5518	11.5534	11.0163	12.5695
ETHE1	0.946738	7.47783	12.4487	7.56e-07	0.000699792	6.48962		7.67999	7.22263	6.87748	7.58679	6.45905	6.47549	6.72977	8.41843	8.17004	7.71356	8.55985	7.49821	7.51389	7.78439
GNA14	-1.89693	5.23881	-12.3908	7.86e-07	0.000699792	6.45489		5.80606	5.51217	6.90857	6.47713	6.62002	5.50456	6.48239	4.44229	3.83451	5.35624	4.61608	4.03455	3.64687	4.10184
CXCL2	2.84741	6.84721	12.3386	8.14e-07	0.000699792	6.42338		7.25334	4.43348	5.50407	6.44837	3.90577	6.56108	3.85843	8.74565	8.08732	8.10876	9.35604	7.23967	9.24327	7.11568
PLAUR	2.16266	6.42038	12.294	8.38e-07	0.000699792	6.39636		7.12443	5.06391	5.13364	5.94459	4.19341	5.44588	4.46747	8.93943	7.81221	7.70475	7.69468	5.7245	7.39446	7.24195
TUSC3	3.14089	7.95474	12.2449	8.67e-07	0.000699792	6.36648		6.59653	7.5355	5.68479	6.70833	6.17091	6.0587	5.93534	8.92318	9.85472	8.19612	10.2939	9.76724	9.30155	10.3396
PROS1	2.17247	10.1514	11.9804	1.04e-06	0.000806109	6.20279		8.78875	9.95437	8.52881	8.50764	9.36782	9.23534	9.07357	10.8325	11.2792	10.1733	11.3581	11.9263	11.7243	11.3699
CDH3	3.12919	6.73477	11.9219	1.08e-06	0.000808307	6.16596		5.92068	6.1397	4.62578	4.86871	4.74865	4.79488	5.09282	7.80247	9.42184	7.49362	8.93749	8.09615	7.20531	9.13867
TACSTD2	4.4327	9.55096	11.7184	1.25e-06	0.000868223	6.03624		7.67948	9.85355	6.70985	6.91842	7.17461	7.01381	5.99254	11.7619	11.9006	11.0163	12.3315	12.3046	12.5301	10.5261
HBB	-1.81646	10.2646	-11.7001	1.26e-06	0.000868223	6.02442		11.727	11.5291	11.7926	11.509	10.5703	11.7884	9.29313	9.6918	9.20528	10.0964	10.4096	8.22875	10.1181	7.74438
LOC257396	-1.35032	5.19302	-11.669	1.29e-06	0.000868223	6.0043		6.18002	5.14259	5.95199	5.43083	6.40867	5.98554	5.97764	4.87041	3.95412	4.21259	4.29278	5.45777	4.22927	4.60812
LOC102724927	-1.84944	4.90196	-11.618	1.34e-06	0.00087106	5.97122		5.84335	5.3063	6.15125	6.22909	5.59801	5.40381	6.25492	3.64431	4.04907	4.99856	4.06189	3.30474	3.51976	4.26236
GPR83	-2.15199	4.89816	-11.5625	1.39e-06	0.000877774	5.93498		6.80955	5.16831	5.77584	5.77999	5.66209	6.35067	6.27267	4.89106	3.1583	4.12516	3.36732	4.06475	3.13454	4.01402
FJX1	1.2511	5.3926	11.4567	1.5e-06	0.000900518	5.86532		4.55794	4.8041	5.03762	4.95109	4.67028	4.71049	4.63782	6.10718	6.07878	5.94905	6.05894	5.94145	5.69758	6.29405
FN1	3.60618	11.2299	11.4336	1.53e-06	0.000900518	5.85003		9.84581	10.8032	8.52592	8.48226	10.2097	9.3539	8.76657	13.2919	12.6053	12.5476	13.3442	13.2473	13.5866	12.6076
GGCT	1.4737	10.5751	11.4017	1.56e-06	0.000900518	5.82881		9.66974	10.3175	9.53857	9.55631	10.2687	9.83519	9.68186	10.6503	11.7192	10.7179	11.5708	11.6564	11.6426	11.2266
TCEANC	-0.909441	4.72641	-11.1427	1.89e-06	0.00100481	5.65399		5.27242	4.86477	5.32151	5.0211	5.27423	5.52438	4.98954	4.36239	3.84986	4.12856	4.20395	4.48735	4.76614	4.10361
MTMR4	-1.01223	7.94848	-11.1214	1.92e-06	0.00100481	5.63941		8.53744	8.41944	8.66096	8.60258	8.17047	8.23532	8.55598	7.67106	7.45678	7.86243	7.25213	7.21794	7.01363	7.62261
SERINC2	1.16654	5.60035	11.1104	1.93e-06	0.00100481	5.63187		4.88836	5.02127	5.24843	5.36993	4.86272	4.71921	5.00966	5.96733	6.1309	6.29355	6.40312	6.61533	5.8036	6.07153
ZNF652	-0.893869	9.33578	-11.0844	1.97e-06	0.00100481	5.61398		9.05642	9.84057	10.4313	9.20319	10.1689	10.3585	9.42016	8.3378	9.14609	9.49336	8.0914	9.27757	9.4406	8.43509
PTGS2	1.41113	6.73473	11.0688	1.99e-06	0.00100481	5.60328		7.77689	5.39724	6.30276	7.17762	3.99223	7.21192	4.34549	8.96111	7.40251	7.39621	8.46096	5.47198	8.3139	6.07535
DCSTAMP	5.03012	5.91247	10.9999	2.1e-06	0.00101492	5.55562		3.71041	6.40984	2.58808	2.81164	2.96747	2.8001	2.49433	7.55435	9.93053	6.13314	9.89264	9.03268	8.97841	7.47095
PLCH1	-2.41797	5.90123	-10.9896	2.11e-06	0.00101492	5.54845		7.26713	6.73933	7.08879	7.33117	7.09969	6.77559	7.4698	5.41368	3.82105	5.86742	4.4921	4.80994	3.76772	4.6738
DTX4	2.47205	8.65325	10.6966	2.63e-06	0.00122196	5.34162		7.60574	8.29046	7.53186	6.72083	7.21816	7.30493	7.24859	10.0008	9.9386	9.31353	10.2577	10.3715	10.0307	9.31214
LPAR5	3.20371	5.97453	10.666	2.7e-06	0.00122196	5.31964		4.29019	5.64545	3.8302	4.08315	4.60054	4.12585	4.0333	6.36578	7.89019	6.28938	7.8863	9.04702	8.04369	7.51231
MPZL2	2.48109	9.12852	10.6298	2.77e-06	0.00122196	5.29352		8.02069	8.67953	7.35741	7.95119	7.88995	7.69743	7.61962	10.0354	10.3987	8.86015	11.1775	10.7894	10.8144	10.5079
ADIPOR2	-0.821212	9.52324	-10.6236	2.78e-06	0.00122196	5.28901		9.9164	10.0091	10.0346	9.66251	10.0875	10.1044	9.72237	9.06679	9.05998	9.34641	8.91263	9.28499	9.08538	9.03223
RYR2	-2.09645	4.86462	-10.5668	2.91e-06	0.00124929	5.24789		6.88414	5.20082	6.06531	5.92196	5.29487	5.78648	6.2363	4.68208	3.10684	5.236	3.26615	3.21366	3.45569	3.75432
LAMB3	3.06961	6.45595	10.5136	3.03e-06	0.00127459	5.20909		4.99892	6.22647	3.96996	4.92858	5.23132	4.7998	4.29298	8.06086	8.77037	7.22018	7.91997	7.14493	7.65746	9.16154
TIMP1	2.25021	8.99598	10.4848	3.1e-06	0.00127671	5.18802		8.3956	8.44193	7.5428	7.94759	7.6138	7.3609	7.79352	9.86621	9.73544	10.1373	10.665	10.2016	9.45984	10.7822
KRT19	2.72263	7.83333	10.3474	3.45e-06	0.00134704	5.08645		6.56463	6.38734	5.44038	7.8863	4.92261	6.90441	7.19844	10.0777	9.36294	8.55598	9.46247	8.63337	8.93689	9.33317
COL13A1	2.69168	6.01587	10.3392	3.47e-06	0.00134704	5.08038		4.4372	5.21906	4.06798	4.21024	5.84547	4.90932	4.00094	6.84562	7.71082	6.15047	8.40882	9.09495	7.51547	5.80583
NRCAM	2.55312	7.06697	10.3162	3.54e-06	0.00134704	5.06323		6.00116	6.89875	4.94342	5.65583	5.64145	5.20016	6.19211	7.71839	9.13062	6.43506	8.75397	8.96498	8.55249	8.8492
RNF144A	1.28407	5.80172	10.3158	3.54e-06	0.00134704	5.06289		5.51398	5.42098	4.38193	4.7167	5.4623	5.44397	5.1779	6.33619	6.64537	5.47657	6.05281	6.76046	7.37738	6.45746
EVA1A	2.39476	4.92336	10.28	3.64e-06	0.00135988	5.03613		4.14938	3.64185	3.53751	3.4237	4.14498	3.81985	3.3646	6.36748	6.85535	4.73798	5.70261	6.13065	7.03071	6.02039
BID	1.70609	6.66939	10.2123	3.84e-06	0.00138856	4.98518		5.60783	6.10389	5.6453	6.0103	6.19335	5.44092	5.71279	6.99696	7.71102	6.56603	7.83234	7.81761	7.67377	8.05928
HMGA2	5.24425	6.71639	10.2077	3.85e-06	0.00138856	4.98171		4.45677	6.12025	3.34454	3.50711	3.44437	3.944	3.84279	7.49027	9.82235	7.40693	10.0668	9.91304	9.65259	11.0176
ANO5	-1.98316	6.28228	-10.156	4.01e-06	0.00141181	4.94253		6.90774	6.92098	7.45521	6.62278	8.50764	7.69134	6.81134	5.64356	5.31993	6.17244	4.07156	6.06202	5.1342	4.63117
PARP8	-0.750495	8.12762	-10.1428	4.06e-06	0.00141181	4.93247		8.7641	8.43417	8.35031	8.19476	8.54097	8.30669	8.92909	8.10227	7.75194	7.67106	7.28941	7.78375	7.41747	8.25072
TBC1D2	1.14025	5.32128	10.0848	4.25e-06	0.00144127	4.88824		4.77449	4.71405	4.43169	5.30423	4.05052	4.88761	5.09555	6.02355	5.90674	5.55443	6.43083	5.63952	5.48548	6.1993
C8orf88	-1.84359	4.16335	-10.0615	4.33e-06	0.00144127	4.87039		4.83879	5.3478	6.20919	5.32252	4.44358	4.7242	4.70993	3.22477	3.00505	5.0041	2.84813	3.03655	3.27653	2.29579
SPATA17	-1.42988	4.54783	-10.035	4.42e-06	0.00144127	4.84996		6.24354	5.10068	5.72565	4.65397	5.02527	5.48982	4.60045	4.09544	4.11063	4.06943	3.11683	3.76079	4.47248	3.20464
SCN3A	-1.21528	4.00491	-10.0269	4.45e-06	0.00144127	4.84372		4.57546	5.13972	4.41013	4.1566	4.58008	4.48988	4.93598	3.56573	3.95949	3.54505	3.22138	2.7835	3.08571	3.62005
DNAJC3-DT	-1.16651	5.29294	-10.014	4.5e-06	0.00144127	4.83382		6.16247	5.17752	6.33275	6.27152	6.05048	5.46095	5.67767	4.59795	4.30542	4.84752	5.00891	5.32952	4.36838	4.51009
ZNF658	-1.58537	5.31786	-9.95202	4.73e-06	0.00145137	4.78581		6.22345	6.2211	6.33148	5.62879	5.81505	6.26448	6.28947	4.40946	4.4219	4.59243	3.38644	5.01581	4.91254	4.93763
LOC101929340	-1.66753	4.59407	-9.95148	4.73e-06	0.00145137	4.78539		5.58827	4.75631	6.26985	5.38834	5.18488	5.16942	5.63774	3.28707	3.34937	4.37826	3.5382	4.35241	3.16343	4.25338
CYP1B1	3.31634	9.00548	9.93218	4.81e-06	0.00145137	4.77038		7.06186	8.86015	6.33362	7.0369	8.56253	6.77127	6.80482	10.0854	10.9134	9.97351	9.94675	11.0955	12.0182	10.6128
STRA6	1.22239	5.18571	9.92942	4.82e-06	0.00145137	4.76823		4.69133	4.77196	4.20388	4.83461	4.66968	4.36552	4.48458	5.89197	5.7579	5.55519	5.67578	5.5921	5.8934	6.21197
DIRAS2	-2.46053	4.11677	-9.88501	4.99e-06	0.00148271	4.73356		6.12551	4.16442	5.72236	5.6394	5.70068	5.55722	4.51966	3.25911	2.16887	4.20193	2.41543	3.06047	2.1657	2.93402
ERBB3	1.74193	6.08473	9.86149	5.09e-06	0.00148956	4.71513		5.5655	4.81466	4.87012	5.82165	5.17322	4.91079	5.3404	6.69264	6.81043	5.92099	7.61001	7.75125	6.73201	7.17249
CHST2	1.73319	7.57241	9.8181	5.28e-06	0.00150262	4.68101		7.20412	7.12613	6.17763	7.39535	5.91053	5.98404	7.14288	8.61453	9.46836	7.95345	8.77135	7.46845	7.11999	9.67688
LIPH	3.33036	5.80139	9.81597	5.29e-06	0.00150262	4.67933		4.56583	5.07727	4.22567	3.90033	3.35223	4.02381	3.80831	6.7672	7.67429	6.43379	8.25842	7.99004	7.08456	8.05768
PPM1L	-2.0392	5.93049	-9.76409	5.52e-06	0.00153553	4.6383		6.2045	7.50861	6.78866	6.23082	7.9711	7.77989	6.16708	4.79051	4.83583	5.62897	4.37612	5.70846	4.87907	4.15729
TMC6	1.3788	6.18294	9.72243	5.71e-06	0.00153553	4.60519		6.25708	6.01781	5.27862	6.10601	4.30414	4.66978	5.82135	7.06919	7.38946	6.48607	7.42683	6.44654	5.96527	7.32303
TGFBR1	1.46849	9.70331	9.72148	5.71e-06	0.00153553	4.60443		8.87905	9.44084	8.41843	8.69891	9.20319	9.01294	9.1301	9.9828	11.084	9.41213	10.6445	10.5182	11.1134	10.3078
PDGFC	0.938065	9.04606	9.69244	5.85e-06	0.00153553	4.58126		8.38929	8.70761	8.5035	8.41158	8.68443	8.65322	8.68958	9.34865	9.31552	9.19164	9.36596	9.90775	9.81172	9.66442
ANXA1	1.34387	11.848	9.6856	5.89e-06	0.00153553	4.57579		11.5937	11.3077	10.8852	11.0014	11.0463	11.4534	10.9444	12.1156	12.9642	12.1797	12.4224	12.5967	13.0836	12.2771
MYO10	-1.02459	8.64206	-9.66178	6e-06	0.00153553	4.55671		9.37054	8.97163	9.3968	8.75397	9.05356	9.25337	9.28065	8.49825	7.47598	8.73573	7.63136	8.06717	8.35818	8.14169
LINGO2	-2.51166	4.60079	-9.65946	6.02e-06	0.00153553	4.55485		6.22658	5.36351	5.94479	5.07851	5.96757	5.76576	6.64966	3.34466	2.96268	5.01819	2.85732	2.86123	3.08642	3.28421
NMNAT3	-1.24827	6.53392	-9.6514	6.06e-06	0.00153553	4.54838		7.21384	6.76022	6.97511	6.76418	8.13564	7.51786	6.73953	6.094	5.22423	6.33222	5.21068	6.48799	6.41789	5.6015
CUX2	-2.01346	3.69538	-9.64549	6.09e-06	0.00153553	4.54363		5.75952	3.41407	5.06901	4.57843	5.28235	4.47126	4.34013	3.15847	2.21717	3.77684	2.50548	2.37503	2.29254	2.49503
DUSP5	3.0146	7.97418	9.62586	6.19e-06	0.00154161	4.52784		7.87911	6.51961	6.19273	7.10222	4.85975	6.8832	5.83153	9.87827	10.9907	9.11417	10.3901	8.8885	9.31921	7.78945
KCNJ2	3.38601	6.81067	9.58951	6.38e-06	0.00156468	4.49852		4.98435	5.65478	4.93152	4.59154	6.47549	4.96896	4.21703	7.76903	8.1795	7.2435	9.3605	8.91453	9.22405	8.83462
LOC101928424	-1.05208	5.88566	-9.57894	6.43e-06	0.00156468	4.48997		6.6235	6.46455	6.77444	6.18693	6.49583	6.63327	5.70337	5.46344	5.12755	6.01169	4.94908	5.80037	5.29504	4.87012
PRDM1	2.13025	7.44845	9.55335	6.57e-06	0.00157382	4.46923		7.38309	6.49407	5.29796	6.47976	6.58517	6.16419	6.27902	8.1618	9.15446	7.24314	8.94397	8.51761	8.51261	9.06141
RASA1	1.19666	9.71125	9.54364	6.63e-06	0.00157382	4.46134		9.25958	9.19895	9.00652	9.21977	9.11464	8.82133	9.16964	10.0668	10.3623	9.87657	10.4226	10.7179	10.5102	10.2109
MXRA8	1.48508	7.45573	9.52967	6.71e-06	0.0015739	4.44999		6.55697	6.56332	6.63553	7.10541	7.11977	6.45612	6.5552	7.8863	8.23495	8.62234	7.9989	8.02441	8.3367	8.28431
POLI	-1.16268	7.27922	-9.49644	6.9e-06	0.00160002	4.4229		7.60138	8.0891	7.89822	6.8699	8.30062	7.97655	8.28815	6.98367	6.51051	6.77316	5.98739	6.84951	6.71306	7.06786
ALDH1A3	3.17343	6.88082	9.46448	7.08e-06	0.00160396	4.39674		5.02918	5.7919	4.22304	4.74585	7.33899	5.53565	4.39413	9.61883	7.74663	6.47713	9.00703	9.61883	9.23166	7.57261
COL8A1	1.44821	11.2515	9.46023	7.11e-06	0.00160396	4.39326		10.3996	10.6683	10.1905	9.79011	10.89	10.9387	10.8144	11.5879	11.9154	11.1935	12.0539	12.046	12.7043	12.3282
ALDH6A1	-0.902871	7.87288	-9.44099	7.23e-06	0.00160396	4.37747		8.37087	8.25859	8.40827	8.62972	8.03369	8.13352	8.43553	7.53853	7.25658	7.72924	7.47324	7.43443	6.96921	7.54886
SLC7A2	0.848765	10.4552	9.44043	7.23e-06	0.00160396	4.37701		9.46897	10.9387	8.42846	10.2863	10.2286	10.0882	10.7761	10.2263	11.7243	9.26942	11.0738	11.4906	10.943	11.4293
RUNX2	2.574	5.38713	9.39477	7.52e-06	0.00162833	4.33939		4.52115	5.261	3.1063	3.56214	3.86316	3.86078	4.52634	6.59731	7.11281	4.75168	6.64363	6.79862	7.93281	6.88201
NRSN2-AS1	-0.787376	3.18938	-9.38348	7.59e-06	0.00162833	4.33005		4.12765	3.25999	3.44101	3.35544	3.65042	3.66181	3.58511	3.08693	2.3168	2.8312	2.74171	2.951	2.81895	2.82322
PQLC2L	-1.79966	5.19224	-9.38336	7.59e-06	0.00162833	4.32995		6.1185	5.16449	6.21217	6.40755	6.75441	6.93517	5.05221	4.62013	3.44598	4.78518	3.90825	4.77438	4.42011	4.09287
SYTL5	4.42866	5.41357	9.36684	7.7e-06	0.00162833	4.31628		2.73813	5.16237	3.14036	2.50586	3.11475	3.08241	2.65077	7.27495	8.96476	5.25103	8.88229	6.54706	7.73565	8.73953
SCEL	4.2364	5.39678	9.35991	7.74e-06	0.00162833	4.31054		3.24469	4.98453	2.93341	2.72919	3.05353	3.05007	2.95464	6.39539	7.8926	5.11508	7.94975	8.34994	8.36943	8.53263
DUSP4	3.06477	6.6306	9.3213	8e-06	0.00165659	4.27846		5.99373	5.90836	4.29428	5.0422	4.95571	4.79207	4.70116	7.39868	8.52457	7.24213	7.68755	8.22786	8.78557	9.27454
LRRK2	3.63562	7.32054	9.30873	8.09e-06	0.00165659	4.26798		5.54955	6.93226	4.50209	5.29954	6.00897	5.10268	5.12403	7.42077	10.0153	7.11847	10.3745	9.84697	8.8671	10.3254
RAB27A	1.68974	9.70674	9.30268	8.13e-06	0.00165659	4.26293		8.39007	9.11104	8.67151	9.11651	8.9705	8.64941	9.12405	9.49142	10.9239	9.44968	11.0038	11.2301	10.6043	11.158
LOC440934	-2.08776	4.56882	-9.28176	8.28e-06	0.00165659	4.24545		5.44431	5.15997	6.21938	4.90291	6.25492	6.13694	5.17051	4.09483	3.14199	4.8711	2.45995	2.90871	4.01185	3.18618
ZNF536	-1.31826	4.74723	-9.28065	8.29e-06	0.00165659	4.24452		5.51601	5.01942	6.03927	4.97589	5.18504	5.5345	5.57438	4.15339	4.29419	5.06755	3.44094	3.43005	3.76194	4.46866
METTL7B	2.83193	5.81232	9.25607	8.47e-06	0.0016645	4.22394		4.30816	4.59475	4.04018	4.54687	4.89949	3.18153	5.20347	5.74795	8.04461	5.60589	8.4488	8.18416	6.13852	8.42806
KCNN4	1.73654	4.81995	9.23563	8.62e-06	0.0016645	4.20676		4.548	4.32217	3.52861	4.11512	3.57952	3.34952	4.21881	6.29469	5.92317	5.64356	6.18554	4.26311	4.87275	6.63474
CLUL1	-2.00235	4.93042	-9.22975	8.66e-06	0.0016645	4.20183		5.52892	5.38254	6.91936	7.11203	5.69554	5.37352	5.50929	3.62091	3.54221	5.40665	3.68672	3.97952	3.29684	3.97189
NAB2	1.63035	6.23491	9.22293	8.71e-06	0.0016645	4.19608		5.59842	5.40971	5.62254	5.77646	5.26544	4.95145	5.3141	6.52973	7.63805	6.93194	7.53688	7.44151	6.04123	7.23124
KCNIP4	-2.5025	6.07053	-9.21915	8.74e-06	0.0016645	4.1929		7.47324	7.12613	7.58797	7.05525	7.11079	8.11874	6.78036	5.22157	4.35155	6.43379	4.54816	4.38307	4.16771	4.62913
ERO1B	-0.931988	7.73	-9.18665	8.99e-06	0.00167834	4.16548		8.38031	7.80961	8.84216	8.09341	8.53421	8.09854	7.61368	7.70073	7.00269	7.98182	7.29075	7.10773	7.05142	6.71286
ZCCHC12	5.18787	7.52529	9.18274	9.02e-06	0.00167834	4.16216		4.89081	6.87157	4.4514	4.99493	4.71341	4.39197	4.20537	8.16848	11.2236	9.36828	12.1749	10.22	7.6456	12.0338
MYH10	0.883188	9.51458	9.17454	9.09e-06	0.00167834	4.15523		9.43783	8.86342	9.03659	9.05104	9.09812	8.79675	9.22714	10.2647	9.59092	9.54048	10.2314	10.0816	9.70985	10.2742
IL1RAP	2.20064	7.30264	9.16336	9.17e-06	0.00167834	4.14576		6.26403	6.50658	6.07834	5.94066	6.72434	5.99473	5.90756	8.12527	8.68505	6.86837	8.9563	9.39729	8.7027	8.08573
GDF15	3.81588	6.60157	9.15651	9.23e-06	0.00167834	4.13995		4.71355	4.81256	4.75803	4.81999	4.76654	4.62569	4.35909	9.21446	7.56828	7.38039	10.2448	9.94844	8.70444	6.50581
TIAM1	1.83446	7.05931	9.13668	9.39e-06	0.00169234	4.12311		6.31228	7.25519	5.28762	5.83693	6.26168	6.01846	6.02239	8.13411	8.393	6.57022	8.82636	7.92686	7.96979	8.01541
SPX	-3.07821	5.44595	-9.10071	9.69e-06	0.00173091	4.09247		7.26268	6.51517	7.45577	6.32916	7.12975	7.22458	6.97826	3.85444	3.99426	6.08017	2.75281	4.20474	2.38805	4.07345
PHYH	-0.878799	9.71495	-9.08646	9.81e-06	0.00173725	4.0803		10.4678	9.4961	10.0868	10.3835	10.5682	10.0145	10.0635	9.51041	8.30937	9.61883	9.48042	9.8309	9.03098	9.14797
MDH1B	-1.53711	5.92025	-9.04264	1.02e-05	0.00177965	4.04274		6.82513	6.6934	7.39479	6.25425	6.63445	6.71339	6.30621	5.37156	5.83566	5.78964	3.8938	5.53565	4.79363	4.8419
MSRB2	-0.897458	9.72767	-9.03726	1.02e-05	0.00177965	4.03812		10.0939	9.86162	10.3976	10.1293	10.2542	10.3545	10.1436	8.93291	8.80348	9.87058	9.14003	9.43155	9.28665	9.48739
ENO1-AS1	-1.03118	3.86002	-9.02944	1.03e-05	0.00177965	4.03139		4.53478	3.79656	4.74192	4.06123	4.72801	3.77792	4.9889	3.11244	3.11759	3.91276	2.96675	3.73315	2.99113	3.57719
C12orf60	-1.03264	4.05352	-9.01358	1.05e-05	0.0017894	4.01774		4.25149	3.93582	5.23312	4.51457	4.82852	4.50164	4.72374	3.07505	3.50601	4.03631	3.47465	3.45178	3.46807	3.74856
PTPRE	2.23025	7.04231	8.99479	1.06e-05	0.00179564	4.00152		6.18079	6.69713	5.35374	5.33422	5.94747	5.86545	6.11147	7.92422	8.56014	7.13722	9.15641	8.53226	7.91934	7.87246
SHANK2	-1.54476	6.06172	-8.97633	1.08e-05	0.00179564	3.98556		7.075	6.31534	7.1375	6.56944	6.9725	6.54067	7.22827	5.46735	5.26004	6.11995	5.01054	5.73015	4.65276	4.78464
ARHGAP24	-2.25741	7.97992	-8.97305	1.08e-05	0.00179564	3.98273		10.0627	8.86172	9.28403	8.67186	8.49084	8.88932	9.49995	8.31865	5.87459	8.47196	6.40593	5.92054	6.49303	6.47379
TNFSF15	2.2988	6.05649	8.97191	1.09e-05	0.00179564	3.98174		5.78601	5.26534	4.01461	4.43214	4.58844	4.98165	5.28146	7.76493	7.42869	5.75407	6.54534	7.35212	8.8277	6.76838
CDC42EP5	1.68745	4.84959	8.94177	1.11e-05	0.00182927	3.95559		4.13971	4.52935	4.10885	3.81345	3.85751	3.90953	3.68265	4.87041	5.83943	5.59683	5.97764	6.18015	5.59857	5.79017
EPPK1	2.26662	6.65429	8.9208	1.14e-05	0.00184514	3.93735		6.2495	5.60461	4.01113	5.60797	6.36644	5.9256	4.8816	7.22279	8.00491	5.73358	7.82679	9.28665	8.17047	8.26803
TUBB6	0.676113	8.86208	8.9139	1.14e-05	0.00184514	3.93134		8.50115	8.77254	8.43459	8.58083	8.33746	8.43872	8.60286	9.32185	9.50877	9.22891	9.27984	8.89647	8.95492	9.21019
SOX9-AS1	-1.29628	3.97455	-8.89921	1.16e-05	0.00184886	3.91852		3.88532	4.41347	4.98705	4.6139	5.02015	4.87773	4.56123	3.24217	3.39399	3.89449	3.17295	3.16074	3.20562	3.21496
AMIGO2	1.89492	7.88818	8.89382	1.16e-05	0.00184886	3.91382		7.30374	7.23021	6.36289	6.58226	7.32358	6.72434	7.05805	8.7303	9.20402	7.41506	9.13734	8.83191	8.58822	9.94264
TRIM47	1.0506	5.97588	8.86596	1.19e-05	0.00187238	3.88944		5.19972	5.30291	5.32068	5.50283	5.76377	5.2674	5.79672	6.67761	6.33296	6.51276	6.62303	6.2649	6.47951	6.61744
CFAP43	-1.63354	4.44372	-8.86217	1.2e-05	0.00187238	3.88611		5.58958	4.92079	5.24444	4.61665	5.18266	5.87254	5.39673	3.79945	3.5284	4.48535	3.27179	3.56538	3.41311	3.32516
ADTRP	2.33349	5.23427	8.83747	1.22e-05	0.00189008	3.86443		4.21033	5.92488	3.01078	4.20104	3.91763	3.23978	3.96823	5.29885	7.9815	5.40907	6.21655	5.95296	6.6986	7.24953
ABTB2	1.1574	5.31641	8.83448	1.23e-05	0.00189008	3.86179		4.40416	5.13163	3.98839	4.95873	5.2458	4.66705	4.76821	5.70271	6.34264	5.79398	5.76669	6.04547	5.95271	5.6616
BTBD11	-1.26813	6.80351	-8.82533	1.24e-05	0.00189121	3.85374		7.85633	7.24564	7.14583	7.23421	7.75241	7.14819	7.68042	6.36722	6.59799	6.21635	5.41104	6.30427	6.10513	6.18409
RHOU	0.977836	10.1126	8.7813	1.29e-05	0.00194542	3.81488		9.8169	9.65518	8.92815	9.61193	9.79188	10.1705	9.39089	10.5542	10.5371	9.82158	10.7379	10.729	10.8918	10.9387
STXBP5L	-1.66471	3.84099	-8.77718	1.29e-05	0.00194542	3.81124		4.77807	4.24983	5.01159	4.06542	4.8794	5.34397	4.38514	3.07843	2.44564	3.91018	2.53171	3.1479	2.59703	3.34957
SPHK1	1.02905	6.0942	8.75644	1.32e-05	0.00196437	3.79286		5.74472	5.84415	5.64941	5.14226	5.42399	5.73015	5.52304	6.84987	6.59833	6.47713	6.6309	6.83039	6.58382	6.29062
NUP62CL	-1.11385	5.43138	-8.74927	1.32e-05	0.00196437	3.78649		6.01232	5.60513	6.64308	5.86742	6.15395	6.05406	5.5822	5.28958	4.41112	5.40885	4.43154	5.57027	4.53752	4.47229
AADACP1	-1.9329	3.98784	-8.74163	1.33e-05	0.00196437	3.7797		6.05936	4.50549	5.59589	4.15505	4.25452	4.87838	5.23132	3.34093	2.55898	4.78241	2.51298	2.73096	2.62462	2.59884
RBM26-AS1	-0.976066	4.40326	-8.73388	1.34e-05	0.00196437	3.77281		5.54751	4.38893	4.86259	3.94186	4.82852	5.12488	5.54474	4.47034	3.65402	3.79745	3.23325	4.19277	3.73768	4.32105
DPY19L2	-1.53179	6.93372	-8.71564	1.37e-05	0.00198272	3.75657		7.82124	7.66541	8.17004	7.2871	7.43881	7.42668	8.08801	6.1035	6.12025	6.96429	5.70155	6.86769	5.29005	6.12746
ANKRD46	-0.750059	8.93288	-8.69129	1.4e-05	0.00200142	3.73483		9.31405	9.02031	9.54402	9.10392	9.49995	9.54356	9.12956	8.78603	8.47824	8.7231	8.37271	8.78846	8.57467	8.18175
PRKCQ	-1.33556	7.46048	-8.68199	1.41e-05	0.00200142	3.72652		8.32751	7.59117	8.32681	7.96175	8.79223	7.51231	8.38601	6.84022	6.73381	7.70044	6.20523	7.4911	5.97871	6.59935
MRO	-3.40999	6.07235	-8.67858	1.41e-05	0.00200142	3.72346		7.41524	6.91852	8.33036	7.41393	8.56833	8.1376	7.65746	5.1168	3.19858	7.19421	3.38858	3.92769	4.11182	3.63379
STK32A	2.20481	6.334	8.67298	1.42e-05	0.00200142	3.71845		5.25651	5.1583	5.36687	5.5547	5.04615	5.01992	5.21871	7.28888	7.43304	6.13588	8.92146	7.07135	7.64699	7.55722
TNFRSF10B	1.33794	7.98375	8.66642	1.43e-05	0.00200142	3.71257		8.06524	7.30607	6.90603	7.68304	6.90736	7.01344	7.32227	8.69098	8.65427	7.76843	9.07749	8.47934	8.8206	9.07794
SDC3	0.909106	4.98656	8.60546	1.51e-05	0.00208877	3.65773		4.79842	4.22593	4.09069	4.97942	4.6771	4.57059	4.38193	5.22615	5.31993	5.33878	5.94732	5.68066	5.36495	5.21002
PRSS23	1.67397	9.60263	8.60072	1.52e-05	0.00208877	3.65345		8.68382	9.11789	8.68297	8.17412	8.91905	9.01581	8.76588	10.6526	10.1748	10.2849	10.6477	9.86553	10.4327	11.0191
TMPRSS4	1.99017	5.1996	8.59504	1.52e-05	0.00208877	3.64832		4.81413	4.4008	3.69825	3.92144	4.07247	3.72372	4.80081	7.93525	5.91184	5.35331	6.66524	5.56877	5.8751	6.05327
ADGRA3	-1.39926	7.75869	-8.5897	1.53e-05	0.00208877	3.6435		9.06082	8.13343	9.10838	7.85249	8.26803	8.32125	8.46382	7.74241	6.91154	8.64225	6.30858	6.33763	6.72049	6.75051
RADX	-1.14169	6.07557	-8.57313	1.55e-05	0.00209484	3.6285		6.53828	6.48863	6.83603	6.36839	7.05497	7.07349	6.16511	5.55548	5.1882	6.12072	5.15359	6.36023	5.69946	4.45538
KCNQ3	2.12112	5.75944	8.57192	1.56e-05	0.00209484	3.6274		4.72171	5.07116	4.60874	4.69725	4.00429	4.57581	5.21319	7.02405	6.54375	5.86802	7.36084	6.70985	7.69671	6.53677
FOXQ1	2.64878	8.92714	8.56043	1.57e-05	0.0020952	3.61698		8.63828	6.84596	7.53688	8.73837	7.48568	7.16808	6.806	9.82158	10.549	10.3996	10.1997	10.3976	10.0948	10.2984
STOX2	-1.29725	6.7474	-8.55733	1.58e-05	0.0020952	3.61417		7.32505	7.09445	7.27321	6.91349	7.49412	7.90345	7.76843	6.22677	5.84924	6.27152	6.28947	5.62651	6.36804	6.05987
PLAG1	2.32054	6.35249	8.51013	1.65e-05	0.00216249	3.57121		4.89968	6.30606	4.26192	5.22699	4.71539	4.86184	6.07368	6.55089	8.01559	5.52604	8.33274	8.33274	7.31898	8.51236
FAXC	2.4733	4.37742	8.50887	1.65e-05	0.00216249	3.57007		2.84323	3.38628	3.2602	2.63417	3.24001	3.7654	2.8561	5.99043	5.49043	3.93615	5.81678	6.37822	6.05961	5.62686
HSBP1	-0.831737	10.0594	-8.49453	1.67e-05	0.00216976	3.55697		10.5745	10.549	10.4237	10.5442	10.2357	10.4754	10.5243	9.75168	9.38516	9.91392	9.62994	9.41896	9.46186	9.9432
LRP1B	-3.32285	4.31914	-8.4913	1.68e-05	0.00216976	3.55401		5.68627	5.48617	6.17488	5.80726	6.79225	6.49583	5.42134	2.58227	1.79009	5.28009	2.16194	2.20574	2.10302	2.48087
FAM218A	-1.19538	4.72028	-8.47188	1.71e-05	0.00219509	3.53624		5.46591	5.10591	5.96612	4.48683	5.9192	4.85164	5.43019	4.35661	3.7966	4.29046	3.44977	4.31492	4.3639	4.28587
RILPL1	-1.13458	7.12739	-8.4624	1.72e-05	0.00220048	3.52754		8.04114	7.2874	8.59742	7.84828	7.31679	7.29346	7.47825	6.61636	6.32673	8.17991	6.48303	6.12949	5.78373	6.40141
NECTIN4	0.935755	4.66903	8.4394	1.76e-05	0.00220857	3.50641		4.4962	4.58414	4.15327	4.34977	3.87242	3.89538	4.05686	4.92546	5.63345	5.00015	5.70314	4.8885	4.93213	4.8755
ABHD17C	1.07385	5.92617	8.43566	1.77e-05	0.00220857	3.50297		5.28665	4.97514	5.6379	5.70337	5.2897	5.4272	5.40477	6.5299	5.99135	6.06294	7.17983	6.15795	6.61851	6.70119
SORBS2	-2.23329	10.0283	-8.43181	1.77e-05	0.00220857	3.49943		10.6683	10.5432	11.3202	11.6426	11.3335	10.8864	11.6208	9.07231	7.87779	10.6605	8.76536	8.47403	8.34205	9.18982
TIPARP	1.87336	9.1546	8.42892	1.78e-05	0.00220857	3.49676		9.1359	8.46821	7.66712	8.06086	7.71802	8.80192	7.67343	9.82439	11.2912	9.33909	10.415	9.695	10.3307	9.74352
GJB3	1.26682	5.52819	8.42113	1.79e-05	0.00220857	3.48958		4.93332	5.22655	4.83352	5.22758	4.60097	4.33934	5.10217	5.83245	6.57965	5.58845	7.15538	5.84335	5.32524	6.8067
SFN	2.31047	8.9416	8.41314	1.8e-05	0.00220857	3.48222		8.56253	8.7438	6.84409	7.41975	7.43791	7.73233	7.76414	11.105	10.9014	9.14689	9.47509	9.66251	11.6175	8.76934
RNF24	1.01479	6.67138	8.41187	1.81e-05	0.00220857	3.48104		5.7702	6.59099	6.04648	6.4333	5.95879	6.04033	6.30783	6.92037	7.34417	6.4784	7.44428	7.16028	7.21794	7.68599
PBX4	-2.11769	6.0353	-8.38645	1.85e-05	0.00224801	3.45755		7.26641	6.21413	7.34903	7.30977	6.61047	7.40057	7.50861	5.1264	4.61104	6.59574	4.66468	4.64137	4.31708	4.87887
TMEM171	-2.882	6.7188	-8.33606	1.94e-05	0.0023415	3.41078		8.64782	7.31526	8.6338	7.22664	8.72624	8.59771	7.9711	6.53711	3.61451	7.80272	4.22424	5.27711	4.639	4.84986
IQCG	-0.925605	6.77376	-8.33023	1.95e-05	0.0023415	3.40535		7.65629	7.268	7.21568	6.71006	7.18987	7.20658	7.40945	6.9439	6.10051	6.52277	5.54269	6.16955	6.70143	6.19583
PDE11A	-1.42719	4.23163	-8.3211	1.97e-05	0.00234772	3.39684		5.20034	4.13513	5.31053	4.57649	4.88886	4.91355	5.5917	3.59713	2.91364	4.73072	3.14105	3.23969	3.65122	3.35279
LRRC2	-1.53914	6.42409	-8.29299	2.02e-05	0.00239655	3.37058		7.36142	7.16652	7.22791	7.58743	7.63164	6.23299	7.14769	5.98988	5.62009	6.84285	5.74733	5.91873	4.26394	5.19882
CBL	0.765596	6.98539	8.28116	2.04e-05	0.00240928	3.35951		6.61657	6.806	6.25425	6.71964	6.63112	6.54811	6.64245	7.18133	7.56188	6.77801	7.52455	7.53671	7.6695	7.32533
EPS8	1.68318	9.33656	8.26657	2.07e-05	0.00242855	3.34583		8.35745	8.86948	8.22039	8.26937	8.75372	8.67169	8.32273	9.31248	10.8416	9.07231	10.7868	10.5703	10.1924	10.4711
GRAMD2A	-1.13086	5.85785	-8.21706	2.17e-05	0.00250319	3.29924		6.24877	6.34563	6.79801	6.33893	6.7044	6.34542	6.18181	5.51254	4.92633	6.25182	4.74072	5.44085	5.35169	4.82302
TRMT9B	-1.9799	8.00808	-8.21313	2.18e-05	0.00250319	3.29553		9.28185	9.09117	9.22246	8.92556	8.65322	8.96272	8.8492	7.32003	6.92941	8.65175	6.85575	6.72647	5.87015	6.77335
LOC642852	-0.974588	7.0706	-8.20797	2.19e-05	0.00250319	3.29065		7.81962	7.40868	7.05399	7.78613	7.70294	7.65629	7.47763	6.85097	5.98262	6.30638	6.43467	6.79589	6.7862	6.92644
RAPGEF5	1.08248	6.8245	8.20671	2.19e-05	0.00250319	3.28947		6.53735	6.44339	5.99181	6.00912	6.48239	5.92131	6.59743	7.57795	7.43554	6.47817	7.67292	7.41429	7.26054	7.72074
C8orf48	-1.25615	5.03779	-8.20447	2.19e-05	0.00250319	3.28735		5.69096	5.85398	5.92979	4.68238	6.09812	5.88034	5.52546	4.4448	3.73588	4.51863	3.50835	5.04178	4.77991	4.83865
DOCK9	1.17669	9.66875	8.18828	2.23e-05	0.00251526	3.27204		8.88393	9.64532	8.89755	8.79736	9.20034	8.98099	9.15737	9.70231	10.8154	9.64081	10.7909	10.4374	10.1471	10.2659
MAGI2	-1.00159	6.67592	-8.18762	2.23e-05	0.00251526	3.27141		7.41975	6.36678	7.6378	6.8326	7.87779	6.83303	7.26926	6.08506	5.6037	6.70985	5.89268	7.408	5.64829	5.87834
ZNF14	-0.632041	6.90808	-8.17713	2.25e-05	0.00252642	3.26147		7.22612	6.86233	7.24436	7.14013	7.61186	7.33529	7.14857	6.58883	6.48112	6.64711	6.37742	6.98013	6.67323	6.39653
ENTPD1	2.10107	8.4126	8.16532	2.28e-05	0.00254097	3.25026		7.60903	8.15083	6.63511	7.35823	7.7829	6.9055	7.0929	9.28834	9.93422	7.80147	10.5925	9.21057	9.8821	9.53272
NGEF	2.3776	6.32421	8.15706	2.3e-05	0.00254704	3.24242		5.11921	5.4941	5.12177	5.27217	5.10036	4.56087	5.27942	7.11462	8.27227	5.99197	7.86345	8.51151	6.2869	8.55035
SEMA3D	-1.37979	4.47948	-8.14942	2.31e-05	0.00255168	3.23516		4.7288	5.27568	5.44608	4.54619	5.16613	5.30874	5.71405	4.01878	3.83921	4.46639	3.54875	3.34805	3.64079	3.66514
TMEM173	1.13491	6.66546	8.14071	2.33e-05	0.0025572	3.22687		6.46082	6.13133	5.90027	6.31659	5.75139	5.50613	6.61948	7.30957	7.61981	7.31813	7.77551	6.97743	6.59336	7.03657
SHC3	1.64299	5.43577	8.13581	2.34e-05	0.0025572	3.2222		4.69294	4.40447	3.62643	4.34492	5.50441	4.83008	4.89669	6.66789	4.78506	5.06404	6.22411	7.75646	6.56781	6.73549
2024-03-02	-1.41998	8.82671	-8.12736	2.36e-05	0.00256414	3.21415		9.35006	9.23076	9.65059	9.57691	9.76208	9.73544	9.45102	8.35506	7.79605	8.61755	7.25085	8.9188	8.06112	7.81761
PCLO	-1.15677	6.38062	-8.10556	2.41e-05	0.00260435	3.19334		7.46253	6.67133	6.99462	6.50939	6.98188	6.77308	7.32017	6.23853	5.61144	6.45986	4.74334	5.51552	5.93838	6.10857
SLC27A6	2.88278	7.41347	8.07227	2.49e-05	0.00267483	3.16146		7.8863	7.85609	6.19246	4.21244	5.53621	6.18995	3.93115	9.72947	10.4448	8.66697	8.43553	7.90643	8.16938	8.63151
PPP1R3B	0.995266	8.0473	8.04783	2.55e-05	0.00269354	3.13797		7.74807	7.21341	7.79337	7.19034	7.9229	7.42307	7.55653	8.18485	8.66923	8.75099	8.48372	8.80576	8.52913	8.39088
PLXNC1	2.73193	8.22941	8.04417	2.56e-05	0.00269354	3.13444		7.53107	8.03229	5.96663	6.90124	6.73083	5.925	6.95707	8.89647	9.54182	7.95728	10.3166	10.248	9.44421	10.7632
S100A6	1.16774	10.0795	8.0429	2.56e-05	0.00269354	3.13322		9.73011	9.02548	9.67147	9.50835	9.47717	9.25123	9.80538	10.4478	10.4792	10.4792	10.8818	11.0163	10.8521	10.487
AGBL2	-0.926389	4.21083	-8.03869	2.57e-05	0.00269354	3.12917		4.2112	4.78568	4.79302	4.29901	4.91049	5.20988	4.50891	3.73273	3.89302	4.02826	3.38872	3.82295	4.32077	3.04702
MYEF2	1.88719	6.87504	8.03582	2.58e-05	0.00269354	3.1264		6.67341	5.76215	6.00753	5.80295	6.66435	4.93161	5.67813	7.5557	8.09916	7.01434	8.2888	8.39023	7.65482	7.72744
ZMAT4	-3.20965	6.18876	-8.03253	2.59e-05	0.00269354	3.12323		8.21168	7.87531	8.14145	6.95707	7.85271	7.7547	7.76219	6.00162	3.58243	7.32599	3.38353	3.71676	3.86572	4.21153
NMU	3.58044	5.09245	8.02235	2.61e-05	0.00269733	3.11341		3.25234	3.36271	3.28742	3.32413	3.52667	3.69027	2.67209	6.84951	7.15879	5.19416	6.12822	8.20307	6.0145	8.63042
FOXE1	-1.09645	9.88862	-8.02049	2.62e-05	0.00269733	3.11161		9.91997	10.3961	10.8944	10.8075	10.1613	10.3758	10.5029	8.89789	8.69548	10.1033	9.63232	9.48332	8.88969	9.68077
RAB11FIP1	1.35038	8.06956	8.01292	2.64e-05	0.00270339	3.1043		8.55367	7.50384	7.02618	7.28172	6.8262	7.21885	7.3501	9.1069	9.2987	8.2858	8.58048	8.71856	8.94949	8.27331
C4orf48	1.80762	5.92154	7.99394	2.69e-05	0.00273514	3.08594		5.75381	5.62009	3.98715	5.29136	4.66171	4.57515	5.23484	6.41708	6.88414	6.07663	7.56645	6.38096	6.44159	8.01058
PAXBP1-AS1	-0.830874	4.1544	-7.99048	2.7e-05	0.00273514	3.0826		4.48143	4.33738	4.65567	4.10873	4.72801	4.88176	4.79591	3.62091	3.94163	3.68118	3.36732	3.99529	3.64979	3.91664
WASF3	-1.60278	7.54146	-7.98105	2.72e-05	0.00274654	3.07345		8.5755	8.14803	8.74428	8.48569	7.73629	8.12239	8.58777	6.99397	6.55262	7.93776	6.82278	6.72911	5.46907	6.67517
SLC14A1	-1.54901	4.50128	-7.95811	2.78e-05	0.00276501	3.05117		4.61942	5.3399	5.46458	5.02918	5.35077	6.2793	4.84734	3.27794	4.68464	3.96863	3.68417	3.28469	3.79199	3.39536
CRABP2	1.26637	6.81685	7.95474	2.79e-05	0.00276501	3.0479		5.81999	6.40513	6.24196	6.5092	5.9256	6.02002	6.36376	6.45865	7.24523	7.54912	7.67182	7.67764	7.24499	8.3028
CA4	-1.89601	6.32142	-7.94396	2.82e-05	0.00276501	3.03741		7.23546	7.37292	8.18537	7.18492	6.60586	7.19309	7.10836	5.29555	5.73861	7.49193	4.95018	4.96927	4.0745	5.0939
EDEM1	0.8616	7.47917	7.93846	2.84e-05	0.00276501	3.03204		7.26428	7.42836	6.8617	7.43251	6.63228	6.6334	7.08604	8.29768	8.3139	7.72375	7.97314	7.84233	7.09061	8.12836
RAP1GAP2	0.849383	5.95222	7.93005	2.86e-05	0.00276501	3.02384		5.27693	5.55839	5.18297	6.03534	6.12011	5.22353	5.2954	5.94855	6.46416	5.61626	6.79272	6.99903	6.5047	6.31293
VAPB	-1.03842	9.1027	-7.92966	2.86e-05	0.00276501	3.02347		9.15022	9.61332	9.72184	9.60459	10.1116	9.42087	9.73094	8.34965	8.68382	9.27165	8.18056	8.72032	8.47303	8.40538
C19orf33	2.21958	6.84072	7.92934	2.86e-05	0.00276501	3.02315		5.42875	6.03259	6.05975	7.03211	4.8411	5.33173	5.39046	8.43938	8.07751	6.94562	8.65619	6.6236	8.4427	8.46857
CFI	1.65812	9.3512	7.92753	2.87e-05	0.00276501	3.02139		8.63256	9.83148	7.42537	8.44792	8.23365	8.42263	8.66134	10.5734	10.2297	9.34534	10.7013	9.6177	10.559	10.2354
CMTM8	0.944199	6.58899	7.92708	2.87e-05	0.00276501	3.02094		5.53715	5.77924	6.83167	6.18834	6.64934	6.00525	5.82724	6.2045	7.2033	7.3647	6.96417	7.69819	7.236	6.75676
LRP4	4.18678	7.48893	7.92415	2.88e-05	0.00276501	3.01809		5.41905	7.48291	4.66551	4.04052	5.32476	5.75058	5.08547	7.70595	10.6405	7.92122	10.5209	10.1373	8.80576	11.3446
ACACB	-1.48831	9.26357	-7.91049	2.92e-05	0.00277928	3.00474		9.98484	10.0104	9.73491	9.94675	10.4918	10.168	9.71737	8.43053	8.10438	9.0397	7.65099	8.79336	8.77215	8.84478
LAMC2	1.93308	7.16274	7.90484	2.93e-05	0.00277928	2.99922		6.46191	6.05604	6.45427	6.15487	6.25293	5.97362	6.01977	8.30225	7.48692	7.47117	8.01381	8.05894	9.39237	8.1795
TFCP2L1	-3.01699	6.08711	-7.90441	2.93e-05	0.00277928	2.99879		7.05477	7.8183	7.9164	7.40318	7.23004	8.46293	7.28359	4.46768	4.039	7.26363	3.68333	4.1265	4.12077	4.34937
ATP11A	1.39107	9.46752	7.88101	3e-05	0.00283001	2.97586		9.03659	9.53586	8.18056	9.53531	7.7804	8.09637	9.23884	9.77143	10.6814	8.94685	11.5571	9.40186	9.62113	11.1617
CAMK2N1	2.61122	7.45916	7.87369	3.02e-05	0.00283001	2.96868		6.48239	6.85234	5.79505	5.24376	6.33106	6.03725	6.33302	7.23967	9.08924	7.84233	8.62103	9.32601	8.98809	10.247
TCFL5	-0.666161	7.6407	-7.86983	3.03e-05	0.00283001	2.96489		7.97586	8.11292	7.92526	7.83684	8.81366	7.42307	7.72886	7.14372	7.35546	7.04668	7.19927	8.37972	6.78511	7.24336
CAPSL	-2.38029	6.52624	-7.86704	3.04e-05	0.00283001	2.96215		8.7656	6.83836	7.63289	6.78346	8.04075	7.87779	8.07585	5.82232	3.98915	6.72038	4.94647	6.15088	4.05195	5.6715
ERP27	1.08615	6.83787	7.85788	3.07e-05	0.00284251	2.95315		7.82833	6.74445	6.84742	5.9646	5.67073	3.86117	7.14686	8.32093	7.69247	7.65464	7.62327	7.08261	4.93909	8.35359
SUGT1P3	-1.1674	4.48379	-7.84127	3.12e-05	0.00287625	2.93678		4.90629	5.01059	5.58315	5.58769	4.72258	4.79257	4.86955	3.57591	3.86789	3.55975	4.85706	3.87326	3.78846	3.77827
SEMA4C	0.782965	8.81995	7.83556	3.14e-05	0.00287933	2.93116		8.7285	8.2858	8.12991	8.76738	8.18035	8.63914	8.26815	9.17462	9.06442	9.03358	9.45303	9.38954	9.27808	9.08673
C11orf74	-1.70782	7.49212	-7.82851	3.16e-05	0.00288631	2.9242		8.17602	8.35556	8.9418	8.71904	8.48611	7.96979	7.77385	6.58226	6.14471	8.13857	5.89689	6.73612	6.80857	6.16032
DIO2	-1.12328	12.0434	-7.81451	3.2e-05	0.00291333	2.91037		12.3141	12.7043	12.5394	12.6867	12.536	12.8798	12.5752	11.48	11.1134	12.1678	11.4469	11.2973	11.444	11.423
BHLHE40	1.60182	9.8346	7.80723	3.23e-05	0.00292123	2.90317		9.9807	8.92284	9.50437	9.34281	8.27643	9.25022	7.95845	11.0564	11.4337	11.03	11.3257	9.67485	9.94373	9.98415
FLRT3	1.37491	7.6827	7.79527	3.27e-05	0.00294174	2.89132		7.90995	6.25619	7.18492	6.42141	6.86149	7.01673	7.31604	9.05509	7.55887	8.22368	8.3457	7.39337	8.77904	9.23534
IER5L	1.66086	6.68156	7.79115	3.28e-05	0.00294174	2.88724		5.49431	6.32645	5.80661	5.42422	6.23136	5.88245	5.79251	6.58047	7.20936	6.78807	7.49821	8.24284	8.10876	8.15624
HACL1	-0.619016	8.68167	-7.78445	3.3e-05	0.00294349	2.8806		8.88897	8.98319	9.11464	8.96111	8.98175	8.99744	9.01115	8.11596	8.29322	8.67221	8.25691	8.41082	8.2717	8.58432
LOC100272217	-1.15108	4.10075	-7.78162	3.31e-05	0.00294349	2.87779		5.02346	4.35261	5.10722	4.18731	5.25959	4.25386	4.54997	3.18974	3.52588	3.51036	3.52494	4.27823	3.2726	3.37467
WSCD2	-2.29507	6.51331	-7.73705	3.46e-05	0.00305648	2.83343		8.96579	7.57715	8.05311	7.55701	6.42658	7.34581	7.70044	6.51947	5.06731	7.58967	4.03087	4.3212	4.97066	5.06124
LYVE1	-2.4834	5.59304	-7.73199	3.48e-05	0.00305648	2.82838		7.00825	7.17507	6.19771	5.44715	7.16384	7.42922	7.42199	5.53582	3.94305	4.84734	3.83613	3.54331	4.86326	3.89048
CCDC85A	-1.77245	6.41994	-7.72581	3.5e-05	0.00305648	2.82221		7.05459	6.9747	7.64653	7.47891	7.20248	7.42855	7.35741	6.14769	5.14425	6.75582	5.15021	4.50354	5.21818	5.81633
PAK3	-1.37301	6.05005	-7.7257	3.5e-05	0.00305648	2.8221		7.37427	6.44579	6.43225	6.20541	6.63887	7.18469	6.87461	5.80141	5.15326	6.15495	4.70116	5.25666	5.54417	4.9332
SERTM1	-3.29216	4.7439	-7.71675	3.53e-05	0.00305648	2.81315		5.26696	5.37871	7.40602	8.04836	6.81213	7.06831	4.74937	3.04672	2.47391	5.35624	2.33941	2.61736	3.32767	2.52342
TCIM	1.86627	9.92092	7.71452	3.54e-05	0.00305648	2.81093		9.78127	9.08452	8.90645	9.17695	8.41944	8.85193	8.69396	11.6144	10.4963	10.2857	11.3956	9.31825	12.0297	10.8384
RARB	-0.760881	7.02027	-7.71327	3.54e-05	0.00305648	2.80967		8.20218	6.8346	7.39687	6.81712	7.62169	7.59997	7.33253	7.26459	6.20502	6.8236	5.95464	6.54608	7.19421	6.49066
IL17RD	1.56931	6.81314	7.70072	3.59e-05	0.00308187	2.79711		5.93659	5.78928	5.15359	5.0763	7.7071	6.67779	5.8587	7.26581	7.26111	5.91392	6.88018	8.71992	8.75643	8.38717
TACC2	-1.05406	8.12337	-7.68351	3.65e-05	0.00312213	2.77985		7.79687	8.29298	8.76738	9.00971	9.11835	8.58652	8.98099	6.71153	7.22931	8.49285	7.53328	8.12991	7.43053	7.64699
PDGFRL	-0.572558	9.08552	-7.67453	3.68e-05	0.00313708	2.77082		9.36115	9.09845	9.58326	9.47827	9.24879	9.17926	9.65342	8.62884	8.42093	9.15298	8.97301	8.66482	8.70308	9.05104
PDE5A	2.5043	8.86375	7.64391	3.8e-05	0.0032046	2.73999		7.33485	8.36844	7.27935	6.82798	7.78014	7.89899	7.79143	9.48204	10.9984	8.11911	10.8446	10.7981	9.70312	10.8659
DENND6A	-0.891808	9.29396	-7.64229	3.8e-05	0.0032046	2.73836		9.88271	9.52989	9.89181	9.78333	9.6918	9.70098	9.69853	8.86054	8.6032	9.52284	8.38197	8.84606	8.81808	8.90371
IGFBPL1	-3.06567	6.20954	-7.6408	3.81e-05	0.0032046	2.73686		7.24859	7.70294	8.63786	8.64823	7.43304	7.32272	7.20323	4.90144	3.86789	8.00586	4.13133	4.14236	3.66307	4.02495
NELL2	2.10767	10.1534	7.61193	3.92e-05	0.00328549	2.70768		8.99997	10.188	9.06849	9.06679	8.96453	8.86433	8.54501	9.43246	12.7043	10.6445	11.8038	11.7815	10.9289	11.1553
NPC2	1.2732	12.2449	7.59827	3.98e-05	0.00331733	2.69384		11.506	12.0434	11.1818	11.1075	12.1041	12.1485	11.1668	12.2544	12.8255	12.2248	13.142	13.4018	13.3442	12.9779
DOCK5	-1.09773	8.91465	-7.59093	4.01e-05	0.0033283	2.68639		9.67485	9.36254	9.22152	10.3452	8.46917	8.87806	10.2932	8.19612	8.31295	8.82337	8.67976	7.28756	7.90029	9.3605
TNS3	-1.14854	10.1873	-7.58592	4.03e-05	0.00333149	2.68131		11.0644	10.5562	10.8791	10.6445	10.5542	10.9504	10.6822	10.2083	9.44355	10.5188	8.93362	9.18501	9.60459	9.39729
ASXL3	-1.79726	4.27982	-7.57684	4.06e-05	0.00334127	2.67209		5.22655	4.53982	5.00931	4.784	6.08144	5.33568	5.27235	4.23289	3.00042	3.78226	3.1388	2.85921	3.42724	3.22749
TMEM267	-1.10718	7.83403	-7.57496	4.07e-05	0.00334127	2.67017		8.17047	8.54721	8.8671	8.56763	8.08885	8.24401	8.22808	7.54078	7.19617	7.7636	7.35096	7.52099	7.1368	6.45376
VLDLR	-2.13729	6.86496	-7.56887	4.1e-05	0.00334468	2.66398		7.93932	7.41585	7.25406	8.20903	8.40569	7.72061	8.59071	6.68872	4.0839	6.12551	6.33351	6.40272	4.45282	6.48705
PLP2	1.13184	7.49157	7.56596	4.11e-05	0.00334468	2.66101		7.05171	6.82662	6.4066	7.08456	7.51389	6.54669	7.04944	8.70035	7.33253	7.93994	8.30396	8.5336	7.87722	7.71482
BTG3	0.696649	9.06987	7.55279	4.16e-05	0.00336614	2.64759		9.03337	8.40932	8.70617	9.13139	8.46715	8.55293	8.75047	9.48634	9.41601	9.32751	9.70172	9.31353	9.40272	9.27952
SYTL3	-1.09061	7.58344	-7.55174	4.17e-05	0.00336614	2.64652		8.31812	7.99371	8.25216	8.12257	7.74637	8.34918	8.11911	7.10601	7.06326	7.8755	6.98762	6.84634	6.73138	6.65684
USP49	-0.755483	6.83566	-7.52755	4.27e-05	0.0034276	2.62183		7.5061	7.05984	7.79561	6.75097	7.23475	7.03944	7.10712	6.45865	6.26517	6.76512	6.22256	6.63148	6.19286	6.66963
TMEM47	-0.945517	9.69773	-7.5261	4.28e-05	0.0034276	2.62034		10.2677	9.97501	10.2781	10.1632	10.2448	10.0323	10.2324	9.52935	9.19846	9.8477	8.66015	9.25458	8.98445	9.10015
CD44	1.0585	9.7814	7.51592	4.32e-05	0.00344287	2.60993		9.36254	9.2437	8.75681	9.3471	9.39398	8.69666	9.96428	9.81172	10.8852	9.8179	10.6979	10.6229	9.43529	10.9037
GALNT7	2.17098	8.10856	7.50886	4.35e-05	0.00344287	2.6027		6.75962	7.26054	7.27861	6.42316	7.44261	7.08162	6.91537	8.39505	9.46247	7.75125	9.67282	9.89692	9.49653	9.68333
ACADSB	-0.901477	7.00553	-7.50725	4.36e-05	0.00344287	2.60105		6.89154	7.46253	7.36284	7.2173	8.20218	7.45723	7.60028	6.51736	6.40914	6.28484	6.65193	6.91832	6.5452	6.55678
ZNF396	-1.17266	4.95044	-7.50627	4.37e-05	0.00344287	2.60005		4.91695	5.56359	5.4719	5.53637	5.8393	5.99043	5.43883	3.93492	4.14619	4.0854	4.42268	5.15883	4.04639	4.75432
ZNF844	-0.82758	6.93429	-7.47689	4.5e-05	0.00353394	2.56988		7.18666	7.18848	7.55398	7.35126	7.45723	7.26224	7.43673	5.97291	6.3293	6.71048	6.67713	7.12878	6.45264	6.3723
HGD	-3.78387	7.18824	-7.47297	4.52e-05	0.00353438	2.56585		8.83951	8.71437	9.23112	9.70561	8.7546	9.31104	9.005	6.2338	3.84467	8.26712	4.20604	4.54285	4.29653	5.68315
FRAS1	-1.52237	8.18318	-7.46481	4.56e-05	0.00354075	2.55744		8.91627	8.46597	9.59634	8.44956	9.13213	9.30904	8.74129	7.91508	6.39765	9.16562	6.44654	7.72151	7.33529	6.97229
CTSH	1.76549	10.1344	7.46297	4.56e-05	0.00354075	2.55555		10.1984	10.1587	8.47824	9.67106	8.3522	8.43311	9.46981	10.806	11.3095	10.5182	11.5996	11.1751	10.0465	11.665
MPPED2	-3.34882	7.63744	-7.45207	4.62e-05	0.00354075	2.54431		9.83148	8.82189	9.74605	8.91453	9.17035	9.56381	9.13482	7.27062	4.56951	8.88767	3.94994	4.8057	6.95043	5.30729
ADCY10P1	-1.44337	5.13757	-7.4516	4.62e-05	0.00354075	2.54383		6.29234	6.54241	5.43253	5.14473	5.77885	6.01169	5.81221	4.81423	5.89911	4.74937	3.67036	4.02716	4.00865	3.74229
EPHB3	0.677087	5.61376	7.44263	4.66e-05	0.00354075	2.53457		5.26216	5.19468	5.20749	5.47733	5.34005	5.09323	5.35154	6.1144	5.68942	5.53979	6.30823	6.01372	5.94244	6.05811
L3MBTL4	-1.45933	5.9369	-7.44169	4.66e-05	0.00354075	2.5336		6.83689	6.62778	6.90177	6.33782	6.30001	6.86122	6.80051	5.73468	4.14498	6.08871	5.14349	5.17721	5.36901	4.79257
MPZL3	1.57496	7.28825	7.43462	4.7e-05	0.00354075	2.52629		7.0608	6.59668	6.60738	6.55748	6.08306	6.67979	5.92017	7.70207	9.18982	7.66694	8.23021	8.17382	8.12155	7.4457
IL1RN	1.93734	5.38754	7.42837	4.73e-05	0.00354075	2.51983		5.05017	4.09368	4.37638	5.20143	4.19057	4.24847	3.77141	8.08459	5.95064	5.975	6.96417	5.39577	7.29122	4.83211
TPPP	-2.01787	7.045	-7.4269	4.74e-05	0.00354075	2.51831		8.76372	7.72886	7.74877	7.23124	8.17602	8.25589	8.47303	6.64308	6.15973	7.43503	4.7587	5.81907	5.54379	5.89301
BMPR1A	-0.653041	9.54642	-7.42616	4.74e-05	0.00354075	2.51754		9.65342	9.82662	9.46291	10.2542	10.1106	9.76504	10.0378	8.8969	9.18466	8.77984	9.3294	9.7993	9.14236	9.40687
MATN2	-2.55032	9.96469	-7.41862	4.78e-05	0.00354075	2.50974		11.4017	11.0818	11.597	11.0867	11.1222	11.3295	11.06	9.22891	8.39023	10.7648	8.26271	9.09772	6.95422	8.12814
EML6	-1.47009	6.22002	-7.41684	4.79e-05	0.00354075	2.50789		7.09134	6.85284	7.1809	6.65367	6.68238	6.49843	7.72585	5.97424	5.56223	6.34978	5.25915	5.22686	3.78027	6.24227
RXFP1	-0.972592	4.05031	-7.41624	4.79e-05	0.00354075	2.50728		4.71103	4.28661	5.31475	4.15421	4.08379	4.80503	4.4008	3.63094	3.71148	3.61314	3.27392	3.36061	3.93028	3.4277
CHI3L1	3.66325	6.86549	7.41582	4.79e-05	0.00354075	2.50683		5.59982	5.92317	4.31785	5.39046	5.76685	3.73082	4.50809	7.14351	7.70825	9.0394	10.8144	9.39398	8.90692	7.87337
GCAT	-0.987008	7.05608	-7.41354	4.8e-05	0.00354075	2.50448		7.73591	7.08728	8.19304	7.83275	7.18264	7.41844	7.39699	6.6272	6.74977	7.56124	6.52464	6.15827	6.2345	6.08238
CTSC	1.47286	10.4941	7.40682	4.83e-05	0.00354075	2.49751		9.87827	10.2953	9.99957	9.65059	9.15411	9.4924	9.83321	11.7337	10.9924	10.8803	11.9319	10.2831	11.4885	11.3036
FAS	1.5438	8.40849	7.4052	4.84e-05	0.00354075	2.49583		8.37432	7.63416	6.85999	7.75343	7.22141	7.59533	8.01751	9.4557	8.48465	8.28674	9.52935	9.41047	10.0875	9.00835
SFTPB	3.16705	7.64641	7.40222	4.86e-05	0.00354075	2.49273		6.91971	6.7275	5.45879	6.74437	6.14037	5.14738	5.3021	10.7553	7.75166	9.57108	9.73342	8.19124	10.233	8.37386
DLG2	-2.25282	5.20016	-7.40203	4.86e-05	0.00354075	2.49253		5.85096	5.57855	6.50041	6.82457	6.80623	6.58425	6.141	4.1411	4.20409	5.43711	3.25885	3.55494	3.9204	3.99972
SLC25A5-AS1	-1.04947	4.5879	-7.39682	4.88e-05	0.00354701	2.48713		5.08653	4.65504	5.11802	4.86448	5.86881	5.31336	4.88222	4.16381	4.44715	3.90353	3.79128	4.61679	3.99149	3.5281
INPP4A	0.76299	8.58168	7.3905	4.92e-05	0.0035574	2.48057		8.77731	8.55985	7.47763	8.13381	7.69468	8.21632	8.54168	9.40088	9.01771	8.1105	9.13091	8.88482	8.85915	9.33823
FAM20A	1.56276	5.33252	7.36843	5.03e-05	0.0036176	2.4576		4.37778	4.56018	3.6679	6.06005	4.77077	4.32077	4.10054	6.4068	5.82776	5.86559	7.71118	5.1119	5.71935	6.1547
FAM167A	-2.82137	8.51816	-7.36734	5.04e-05	0.0036176	2.45647		9.39785	9.32601	9.92993	10.8317	10.4478	9.85591	9.71271	6.3193	7.64838	9.0544	7.20723	6.49619	5.81299	7.21384
SYBU	-0.77973	6.43029	-7.35597	5.1e-05	0.00363546	2.44462		6.71457	6.72825	7.14448	6.64461	6.77811	6.88036	6.85069	6.23064	5.78759	6.56022	5.67531	6.32243	5.96031	5.74647
DSC2	1.10645	7.52569	7.35573	5.1e-05	0.00363546	2.44436		6.81629	7.31197	6.53961	6.83573	7.14686	7.35858	6.79824	8.70906	8.08885	7.3317	7.77614	7.86072	8.57732	8.20862
ELMO1	-1.95556	5.56713	-7.33843	5.19e-05	0.00367678	2.4263		6.32319	6.21689	7.3333	6.38632	5.9952	6.6746	6.88488	5.46891	4.09829	6.61783	3.72492	3.7473	4.18862	4.27961
MEX3C	0.895942	8.48632	7.33611	5.2e-05	0.00367678	2.42387		8.03783	8.55249	8.01027	8.09739	7.57905	7.90125	8.09014	9.2585	9.34591	8.37943	9.45683	8.31534	8.86172	8.92229
GCSH	-1.13938	10.321	-7.33399	5.21e-05	0.00367678	2.42166		10.68	10.8206	10.8887	11.2024	10.7739	10.8154	11.0537	9.60071	9.71973	10.488	9.34925	9.88651	9.41696	9.7978
PEG3	-1.26906	8.35378	-7.33129	5.23e-05	0.00367678	2.41883		8.53388	8.99691	8.75241	8.51462	9.52774	9.57108	9.02149	7.10375	6.99629	8.33746	7.1834	8.38569	7.93591	8.09221
HKDC1	-1.86013	5.58088	-7.32613	5.26e-05	0.00368368	2.41343		6.39324	6.36097	6.42027	5.86283	7.21991	7.44408	5.87534	5.47365	4.20098	5.63332	4.05274	4.95762	4.43011	3.8073
LOC101929480	-1.70818	4.08371	-7.3168	5.31e-05	0.00370672	2.40365		4.74521	3.97546	5.15267	4.52383	5.97253	5.26493	4.92995	3.18386	3.07491	4.34654	2.88611	3.21161	2.92685	2.97747
TPRG1	0.931206	4.05388	7.31038	5.34e-05	0.00371415	2.39692		3.66406	3.75944	3.27635	3.45783	3.73358	3.75014	3.47654	4.58856	4.90099	4.34106	4.84524	4.51506	4.02623	4.41924
UNC5CL	1.33902	4.63392	7.3059	5.37e-05	0.00371415	2.39222		4.12473	4.34929	3.61443	3.72213	4.18813	4.00062	3.75151	6.36332	4.92495	4.64445	4.9921	5.30394	5.82834	5.06693
CKS2	1.61009	7.55501	7.2967	5.42e-05	0.00371415	2.38256		7.52207	7.02224	5.96683	7.65482	5.92068	7.22492	5.93819	9.03003	7.35993	7.35274	9.15061	8.14556	9.26416	8.21737
ZHX3	-0.919082	5.8061	-7.29552	5.43e-05	0.00371415	2.38132		5.90505	6.32751	6.33106	6.09368	6.25401	6.28251	6.66569	5.22286	5.23657	5.92374	4.73834	5.44085	5.48599	5.37757
TENM1	3.93554	5.91339	7.29478	5.43e-05	0.00371415	2.38055		3.17614	5.16237	3.60732	3.25451	4.74713	4.41377	3.25807	5.34445	9.1047	6.37697	9.47827	8.00283	7.21384	9.64703
HSPB11	-0.845863	10.4168	-7.29273	5.44e-05	0.00371415	2.37839		10.7909	10.6879	11.1371	11.2266	10.5182	10.7103	10.8075	9.93285	9.6177	10.8268	9.95437	9.83761	9.79241	9.9956
NIM1K	-0.552588	4.56315	-7.28574	5.48e-05	0.00371415	2.37104		4.76555	4.60135	5.50502	4.94791	4.36035	4.79459	4.9013	4.1305	4.09078	4.89306	4.26744	4.0215	4.31522	4.28947
QPCT	3.37261	6.79233	7.28254	5.5e-05	0.00371415	2.36768		5.42655	7.22366	4.2964	4.61679	4.70993	4.78928	4.67953	7.11398	9.85922	6.50906	9.15963	7.75722	8.33341	10.6179
SYTL1	1.58158	6.36285	7.28242	5.5e-05	0.00371415	2.36755		6.40264	5.61579	5.38432	5.91588	4.77388	5.33818	5.57371	7.63416	7.36941	6.44502	8.0285	6.78062	5.8718	7.94596
FOXP2	-1.57619	5.94478	-7.27739	5.53e-05	0.00371415	2.36225		7.20625	6.29013	6.68892	6.68755	6.45816	6.7269	7.0722	5.65717	5.08258	6.05811	3.91121	4.89106	5.31221	5.18444
MED13	0.802476	10.1484	7.27706	5.53e-05	0.00371415	2.36191		9.28324	10.1741	9.5751	9.93631	9.60355	9.59864	10.059	10.0699	11.4117	10.4226	10.9786	9.998	10.3386	10.628
KIAA1324	-2.17336	5.60973	-7.27582	5.54e-05	0.00371415	2.36061		6.96063	6.018	6.96497	6.80226	6.05703	6.69743	7.37455	5.34994	4.19209	6.43379	3.96741	3.77346	3.69121	4.25343
CSGALNACT1	-2.0867	9.27683	-7.2679	5.58e-05	0.00373263	2.35225		10.2372	10.6962	10.6708	10.5873	10.4699	9.28289	10.2969	9.00703	7.64653	9.8695	8.36151	7.56482	7.69134	7.49362
ITGA2	3.24509	6.07964	7.24316	5.73e-05	0.00380252	2.32613		4.20498	4.97236	4.46582	3.90024	4.40546	4.40236	4.84843	8.64462	6.74114	6.50878	9.28367	6.68282	8.63119	7.42307
TMEM178A	-1.91712	6.23476	-7.24233	5.74e-05	0.00380252	2.32526		7.08439	6.95991	7.41281	6.35907	7.3392	7.88162	7.31623	5.48045	4.59877	7.16227	4.15505	5.11016	5.8934	4.53332
LINC01806	-1.16633	7.34693	-7.23955	5.75e-05	0.00380252	2.32232		8.12814	8.51825	7.17897	8.33373	7.2871	7.81623	8.24823	6.77559	7.82135	6.0351	7.01381	6.3305	5.78821	7.58177
ADD3	-0.582279	10.6562	-7.2376	5.76e-05	0.00380252	2.32025		11.2443	11.0618	10.8099	10.9656	10.5114	10.8771	11.1617	10.6979	10.2906	10.4016	10.1712	9.98749	10.3961	10.6109
ARHGEF28	-1.58863	6.22852	-7.23217	5.8e-05	0.00381176	2.31451		7.62595	6.67802	7.56482	6.52254	6.91301	6.88794	6.96757	5.81924	4.92159	7.0319	4.76023	5.79481	5.43526	4.27641
ADAMTS9	1.97547	7.529	7.21444	5.91e-05	0.00386372	2.29572		6.10703	7.41079	5.72646	7.13172	7.27241	6.35263	5.78783	6.78185	10.5302	7.28284	8.93317	8.99503	8.31295	8.78117
AHNAK2	2.56878	5.82594	7.21308	5.91e-05	0.00386372	2.29428		4.05473	4.72155	4.16849	3.81027	5.50896	4.55831	4.9685	8.06485	6.23082	5.46919	7.63088	8.16783	7.60015	6.60857
PHLDA2	2.0935	7.31664	7.20841	5.94e-05	0.00387023	2.28932		6.02831	5.43971	5.48756	6.93155	7.13653	7.44583	5.41972	7.84327	7.95625	7.32244	9.00255	9.05829	8.19738	9.16356
KLHDC8A	1.96837	5.64366	7.18166	6.11e-05	0.00396797	2.26088		5.12488	4.43348	4.17013	4.78365	5.12999	4.19913	4.77503	5.75758	6.41401	6.68755	6.83772	6.55487	6.01959	8.12357
ECE1	0.890979	6.56577	7.16841	6.2e-05	0.00400883	2.24676		5.56306	6.23364	6.07283	6.5234	6.02753	6.28929	6.13224	6.60035	7.32533	7.05805	7.12208	7.06364	6.55666	7.35274
TGFA	2.74256	8.10166	7.16587	6.22e-05	0.00400883	2.24405		7.07145	7.29868	6.56955	6.3669	6.06606	7.14789	6.59213	8.45939	10.4161	7.79281	10.6117	9.58122	9.13482	10.3146
TMEM14B	-0.541844	10.7519	-7.15567	6.28e-05	0.00403936	2.23316		10.7995	10.9621	11.2266	11.1064	10.8371	11.0315	11.1963	10.3027	10.3465	10.819	10.4781	10.4418	10.3241	10.6544
XPR1	1.45067	8.6735	7.14409	6.36e-05	0.00407615	2.22078		7.94535	8.35765	7.97918	7.69247	8.12104	7.45991	8.08156	9.40428	9.47674	8.45578	10.0726	9.30745	9.39277	9.68219
ITGA3	1.00616	5.75873	7.13976	6.39e-05	0.00408191	2.21615		5.31826	5.08049	5.34708	5.63746	5.24954	4.7986	5.35811	5.84223	6.07311	6.56966	6.4006	6.42222	6.48962	6.03521
NUDT16	-1.08313	6.57112	-7.12415	6.5e-05	0.00413688	2.19943		7.13214	6.83362	7.72243	6.85707	6.9771	7.30851	6.95787	5.94549	5.73771	7.10105	5.65074	6.2031	5.38254	6.18623
PDK3	0.815627	8.36217	7.10707	6.62e-05	0.00419931	2.1811		8.07285	8.46382	7.13769	7.60574	8.14287	7.95565	8.30186	8.67898	8.92284	7.73607	8.8819	9.01461	9.08697	9.06849
ZNF271P	-0.640583	7.50649	-7.10358	6.64e-05	0.00420171	2.17735		7.48291	7.59883	8.04417	7.87742	8.01998	7.99232	7.77181	7.25775	6.87142	7.4399	7.13538	7.26079	7.35642	6.98169
SLC2A3	1.25722	8.63517	7.09832	6.68e-05	0.00421208	2.17169		9.74119	7.51957	8.2059	8.71279	5.9401	8.30993	7.61645	10.3307	9.4924	9.82044	9.63437	7.66038	9.5145	8.39363
IER3	0.802244	10.3952	7.09125	6.73e-05	0.00423066	2.16408		10.7428	10.1186	9.78504	10.0378	9.28622	10.3628	9.62527	11.1695	11.2993	10.6892	10.4622	10.3623	11.149	10.4428
PFKFB3	1.35198	7.5586	7.08341	6.78e-05	0.00423619	2.15564		8.19576	7.0038	5.89558	7.29639	6.8697	6.57076	6.34629	8.70308	8.32303	7.85225	8.35295	8.61176	8.56815	7.23094
TBCE	-0.920921	8.98844	-7.08332	6.78e-05	0.00423619	2.15555		9.49142	9.33785	9.55778	9.59375	9.37994	9.518	9.26358	8.42393	8.43082	8.80685	8.59812	8.8819	7.92789	8.62636
CCDC146	-1.87975	6.54647	-7.07972	6.81e-05	0.00423619	2.15166		8.12867	6.77093	7.10375	7.38447	8.19898	7.15182	7.66578	6.42391	4.97694	6.65394	4.61424	5.5647	5.79095	5.22147
CDH16	-2.27707	5.98558	-7.07643	6.83e-05	0.00423619	2.14812		7.14544	7.0374	7.78067	7.38859	6.0793	7.43326	7.00415	5.09296	4.66279	7.47019	3.99924	4.07038	4.40508	4.2287
LRRC7	-1.30037	3.42219	-7.0755	6.84e-05	0.00423619	2.14712		4.4442	4.24418	4.03789	2.85681	4.43348	5.00641	3.48362	3.29379	3.2845	2.96552	2.15421	2.45186	2.85041	2.40375
ZFP62	-0.5796	9.25147	-7.06702	6.9e-05	0.00425639	2.13797		9.22246	9.46291	9.67688	9.37575	9.87581	9.60404	9.57108	8.67076	8.87676	8.90242	8.75872	9.57472	9.09643	8.85193
NCAM1	-3.12276	8.25907	-7.06531	6.92e-05	0.00425639	2.13612		10.3864	9.63437	10.0572	9.21393	9.55366	10.013	9.88463	8.66425	4.93743	9.2018	5.98168	5.26172	6.90589	5.93106
SMAD9	-2.12708	7.45377	-7.05694	6.98e-05	0.0042789	2.12708		8.6992	8.55866	9.32446	8.58373	8.18256	7.8689	8.40363	7.09087	4.83419	8.50953	6.25182	6.48094	5.96542	5.59881
LCA5	1.14222	7.54383	7.05467	7e-05	0.0042789	2.12463		6.13841	7.0319	6.82484	6.57399	7.79405	7.27192	7.17393	6.51197	8.28961	7.75615	8.17526	9.18563	8.04606	8.83991
PRTG	-1.8108	7.49101	-7.05142	7.02e-05	0.00428081	2.12112		8.90979	7.69321	8.40932	7.7598	8.5543	8.7594	8.689	6.51605	5.69126	7.71428	6.16659	7.43094	5.67836	6.90177
P4HA2	1.84875	8.35575	7.04711	7.05e-05	0.00428761	2.11645		7.41555	7.89948	7.15862	7.28693	7.67764	7.68267	6.89875	8.75872	9.26897	8.1823	9.67147	9.59422	9.20034	10.2849
FAHD2A	-1.33086	8.24533	-7.03558	7.14e-05	0.00432778	2.10397		8.99946	8.67716	8.81717	9.54402	8.51511	9.04302	8.77938	7.88514	7.26247	8.53167	7.4452	7.03426	7.33485	7.56568
MVP	0.869199	7.45074	7.02849	7.19e-05	0.00434772	2.09628		7.35741	7.52999	6.84513	7.40693	5.93513	6.83477	7.20361	8.44704	7.89993	7.93328	8.29322	6.95061	7.26996	8.40334
TUB	-1.44161	6.12139	-7.01773	7.28e-05	0.00438499	2.08461		6.78807	6.31372	7.33485	6.7823	6.94066	7.43524	6.30054	5.25286	5.99382	6.15813	4.58691	5.75539	5.69334	4.36364
PRR15L	-1.74237	7.32727	-7.01379	7.31e-05	0.00439046	2.08033		8.34823	7.74663	8.69891	8.07831	7.6339	8.22462	8.65858	6.49326	5.30505	7.5474	6.43905	7.18629	5.52859	6.69293
EMILIN2	1.33934	7.61138	7.01055	7.33e-05	0.0043927	2.0768		7.32599	7.08619	6.93173	7.05962	6.14813	7.15801	6.8823	8.91149	8.16783	8.28922	8.54945	7.52455	7.45459	9.07021
CXCL3	0.956546	5.10602	7.00503	7.38e-05	0.0044057	2.07081		5.82547	4.21677	4.41042	4.78803	4.03631	5.40971	3.70749	6.88614	5.57391	5.14802	5.57491	4.34559	6.8073	4.75415
FGF1	0.800964	6.41312	7.00117	7.41e-05	0.00441072	2.06661		6.39581	6.36327	5.57944	5.64162	6.14518	6.30298	5.66018	6.67404	7.26525	6.21041	6.75962	6.80346	7.24111	6.74135
ZBTB2	-0.683037	8.18734	-6.99848	7.43e-05	0.00441072	2.06368		8.49011	8.53683	9.05278	8.5499	8.08258	8.35295	8.63687	7.94446	7.67764	8.62972	7.67142	7.59722	7.77435	7.62595
PRKCQ-AS1	-1.1344	6.56504	-6.99465	7.46e-05	0.00441593	2.05951		7.35411	7.07606	6.76882	7.19018	7.66145	6.85878	7.0163	6.23684	5.64183	6.62259	5.63159	6.23029	5.70109	5.92068
BCL2	-1.75073	9.4985	-6.99187	7.48e-05	0.00441619	2.05648		10.488	10.7702	10.8075	10.2033	9.91711	10.247	10.1838	9.16406	8.14803	10.2033	8.58164	8.72452	7.86554	7.67487
DEPTOR	-2.39839	10.2295	-6.97687	7.6e-05	0.00444991	2.04013		11.0436	11.636	11.6921	11.6886	10.9134	11.3475	11.6795	9.80203	9.27379	10.9734	9.00806	7.24161	7.96481	8.94837
DGKI	-3.21128	5.59068	-6.97519	7.62e-05	0.00444991	2.0383		5.65891	6.2228	8.02532	7.97887	8.02278	7.24871	7.21685	3.69153	3.11759	7.17966	2.87065	3.49446	3.94412	3.59728
TRIM58	-1.60272	4.22322	-6.97446	7.62e-05	0.00444991	2.03751		4.57881	4.38464	5.05334	4.75765	5.64814	5.48268	5.26681	4.25602	3.11759	3.65571	2.78585	3.91062	2.95756	3.26967
MTURN	-1.15147	6.24807	-6.97198	7.64e-05	0.00444991	2.0348		6.726	6.82381	6.88524	6.81134	7.13953	6.62671	6.754	5.41851	5.30785	6.53545	5.09831	5.84163	5.39851	6.1061
FCGBP	-1.67966	10.3205	-6.97132	7.65e-05	0.00444991	2.03407		11.0903	11.0064	12.2082	11.2561	10.5391	10.8165	11.2056	8.90825	9.39943	11.7468	8.39128	9.10304	9.04588	9.76987
CPS1	-0.833947	5.27435	-6.96803	7.68e-05	0.00445082	2.03048		6.22121	4.85303	5.69055	5.69347	5.9401	5.64449	5.79642	4.95225	4.30888	4.89367	4.4986	5.17721	4.76788	5.40315
RAD23B	0.879146	10.1376	6.96574	7.7e-05	0.00445082	2.02799		9.28944	9.86459	9.53489	9.36534	10.369	9.97898	9.48386	10.2005	10.6087	9.78446	10.6457	11.2777	11.21	10.313
MALL	0.960087	7.96652	6.96033	7.74e-05	0.00445082	2.02207		6.60218	7.73607	7.94707	8.36754	6.84951	7.15511	7.74782	7.98751	8.8452	8.19159	9.5017	7.48821	8.22403	8.88767
RNF150	-2.37983	6.27256	-6.95851	7.76e-05	0.00445082	2.02008		7.56078	7.20425	7.41844	7.35741	7.50717	7.58331	7.60601	5.81039	4.74478	6.8142	3.85161	3.76323	5.57781	5.0165
DUSP2	1.5522	6.93147	6.95785	7.76e-05	0.00445082	2.01937		8.17235	6.46901	5.15659	7.34068	4.51481	6.3643	5.0698	8.64445	8.6271	7.33529	8.06485	6.27004	8.1112	6.90003
CLCNKB	-2.24823	6.97331	-6.95356	7.8e-05	0.00445885	2.01467		9.21875	7.9815	7.50463	8.30596	8.02595	7.44754	8.19762	6.25789	5.71426	7.25021	5.49172	5.09441	4.54531	6.59056
ATP2C2	-1.44517	5.15613	-6.94939	7.83e-05	0.0044663	2.01011		5.83108	5.90065	6.02062	6.39907	5.36474	5.79032	5.84451	4.33677	4.66508	5.51601	4.68657	4.10934	3.19774	4.52328
HEY2	1.91538	6.09559	6.93886	7.92e-05	0.00450466	1.99858		4.56458	4.79302	4.99242	5.19775	7.03145	5.37407	4.012	5.2534	6.15365	6.24996	7.45199	9.10762	8.02029	7.13607
FGFBP3	-0.93243	4.88849	-6.93487	7.96e-05	0.00451142	1.99421		5.13237	4.72142	5.09099	5.92317	6.13004	5.07464	5.41031	4.49828	3.79805	4.10233	4.39107	4.96569	4.71605	4.48448
MT1E	-1.40041	9.60589	-6.92479	8.04e-05	0.00453506	1.98314		11.2536	10.0323	10.7612	10.5383	10.1595	9.8773	9.5205	9.87006	8.00056	10.3594	8.60226	8.5159	9.12541	7.86622
RWDD4	-0.584931	9.4662	-6.9231	8.06e-05	0.00453506	1.98128		9.3439	9.7993	9.65962	9.5161	10.3348	9.9744	9.68251	8.87397	9.08403	9.29765	8.98506	9.54584	9.21681	9.21279
MAP2	1.19069	8.27409	6.92229	8.07e-05	0.00453506	1.9804		8.01651	7.6024	7.73279	7.03174	7.90345	8.02878	7.43554	8.60125	9.1933	8.40538	8.96579	9.02149	8.94434	8.95448
DCUN1D3	0.979133	6.86514	6.9157	8.12e-05	0.00455486	1.97316		6.67862	6.2596	6.25087	6.14316	6.66624	6.65697	5.97355	6.97365	7.70989	6.88182	7.28249	7.96514	7.59751	7.07245
CCDC126	-0.799444	8.2434	-6.91144	8.16e-05	0.00456327	1.96848		8.82917	8.70157	8.8224	8.86536	8.3223	8.27063	8.69045	8.50988	7.72585	7.66659	8.25732	7.25213	7.68042	7.81358
MMRN1	-2.94329	5.0126	-6.90881	8.18e-05	0.00456368	1.96558		6.0338	7.04514	5.4835	5.42562	5.83047	7.84375	7.72744	4.94887	2.62895	4.06175	2.55925	2.35305	5.0486	3.18618
AGTR1	-2.65065	6.50273	-6.90559	8.21e-05	0.00456701	1.96204		7.98937	7.35313	8.26924	7.93634	8.27822	7.87154	7.09853	5.58796	4.79385	7.28565	3.17103	4.70005	5.69383	5.00943
PRMT3	-0.689279	7.49957	-6.89542	8.3e-05	0.00460376	1.95084		7.99181	7.78554	8.16418	7.75789	7.84011	7.63187	7.73803	7.14944	6.94462	7.1613	7.00798	7.5375	7.06659	7.21706
SPRY1	1.22388	9.0446	6.88987	8.35e-05	0.00460376	1.94473		8.94794	8.51794	8.05062	8.24425	8.39051	8.58855	8.2888	9.32641	9.53959	9.27102	10.1578	10.2219	9.57427	9.5048
APTR	-0.783777	7.79435	-6.88942	8.36e-05	0.00460376	1.94424		7.95845	8.03229	8.77873	8.62268	7.91193	7.8701	8.12952	7.08421	7.33751	8.25465	7.58531	7.45577	6.59519	7.50463
INTS6	0.638357	7.4189	6.88812	8.37e-05	0.00460376	1.9428		7.13344	7.12074	6.89645	7.63834	6.88313	7.06131	6.96462	7.89273	7.85694	7.17068	8.31477	7.75241	7.77354	7.40545
PPL	0.842164	8.48502	6.88371	8.41e-05	0.00461331	1.93793		8.32931	7.68668	8.13789	8.32577	8.01559	7.79561	8.15675	8.88068	8.73108	8.44681	9.21633	9.32446	8.76019	8.98319
SKIL	0.980709	7.83183	6.87453	8.49e-05	0.00464698	1.9278		7.14074	7.41696	7.22476	7.66606	7.39504	6.90816	7.63859	8.64087	8.14313	8.22403	8.61176	8.12636	8.42568	8.08346
PRICKLE1	0.852331	8.51943	6.86537	8.58e-05	0.00468087	1.91768		7.8846	7.96567	8.51418	7.32763	8.65244	8.32751	7.98083	8.39608	8.97621	9.01898	7.93549	9.48806	9.71192	9.09245
GSTM3	-1.61062	8.46247	-6.86136	8.62e-05	0.00468871	1.91324		9.28403	9.18221	9.74027	9.43739	8.82104	9.07963	9.32992	7.59273	7.18616	8.97105	8.28023	7.52999	6.09998	7.94
SLC2A4RG	-0.853184	5.58581	-6.85416	8.69e-05	0.00471295	1.90528		6.02633	5.63701	6.3835	5.92612	6.02947	6.02659	6.05783	5.03681	4.92698	5.91988	4.74153	4.94966	4.85911	5.6806
CDC42EP3	1.54147	7.38298	6.84888	8.74e-05	0.00472022	1.89944		7.37624	6.36327	6.07964	6.39154	6.70882	6.63112	6.73511	8.78748	6.95671	7.23823	7.76523	8.62499	9.43415	8.26924
TMEM220	-1.09307	6.9178	-6.84783	8.75e-05	0.00472022	1.89827		7.68863	7.13167	7.55794	7.81524	6.96893	7.4677	7.62028	6.81194	5.28665	7.26341	6.67904	5.76137	6.23225	6.56421
AGPAT4	-1.86519	5.86662	-6.84501	8.77e-05	0.00472218	1.89514		6.81776	6.74395	6.89403	6.56735	6.80857	7.26633	6.49649	5.4583	4.13235	6.15578	3.86586	4.05342	6.23029	4.64214
MEGF9	1.38389	8.10709	6.83428	8.88e-05	0.00476513	1.88325		7.04185	7.62841	7.81454	7.19704	7.45495	7.48214	7.2871	8.47705	8.75715	7.96458	9.05306	9.42087	8.99356	8.92701
THBS1	2.09123	5.32408	6.82709	8.95e-05	0.00478999	1.87527		5.2954	3.55722	4.55707	3.88644	4.42304	5.29171	2.93836	7.46737	6.54362	7.23068	5.49094	4.67843	8.21789	4.95896
TNNI3K	-0.822718	4.39933	-6.80367	9.18e-05	0.00490144	1.84922		4.9281	5.01325	4.826	4.72061	4.49683	4.94757	4.74249	4.12464	4.26516	3.56099	3.6486	4.15752	4.42715	3.73176
PLAU	2.62808	7.90778	6.79551	9.26e-05	0.00491984	1.84013		6.69264	7.25289	6.23654	6.51496	7.07731	6.60398	5.77786	9.5379	8.01605	8.36462	9.44863	9.26942	11.4207	8.4954
C11orf65	-0.564788	3.17019	-6.79544	9.26e-05	0.00491984	1.84006		3.24331	3.38385	3.68066	3.27852	3.79761	3.86398	2.92012	2.80098	2.96275	2.99645	2.54437	3.07607	3.25807	2.57584
ARHGAP20	-1.59774	6.46612	-6.78934	9.32e-05	0.0049399	1.83325		7.20222	6.86273	7.62144	6.71673	7.70735	7.80036	6.94414	6.24747	5.30307	6.72876	3.91586	5.34659	6.51276	5.61626
MGAT4C	0.86706	7.13264	6.78269	9.39e-05	0.00496309	1.82583		6.03683	7.22018	6.26951	6.38769	7.23764	6.88201	6.85988	7.30929	8.04075	6.87298	7.72894	7.65482	7.51805	7.83834
CCND2	0.954208	10.2246	6.7743	9.48e-05	0.00499603	1.81645		9.40893	9.95642	9.87006	9.81369	9.60928	9.6288	9.94559	9.8773	11.21	10.3827	11.1222	11.0785	10.4942	10.7473
PMEPA1	1.2403	8.61408	6.76287	9.6e-05	0.00502502	1.80368		8.1657	7.65924	8.11431	8.06386	8.25227	8.09457	7.60758	9.33058	8.6992	9.34281	8.77984	8.98932	10.4079	9.09002
AGR2	2.62986	5.24826	6.75988	9.63e-05	0.00502502	1.80033		3.98947	4.99926	3.2099	3.30276	4.76008	3.86048	3.41133	7.33681	7.96848	4.27485	7.21062	5.49105	7.12737	6.53312
FAM201A	-1.12482	3.28759	-6.75951	9.63e-05	0.00502502	1.79991		4.19128	3.24027	4.29591	3.16208	3.88568	4.34075	3.83406	2.56738	2.72578	3.14711	2.4832	3.02487	2.49103	2.63692
MAPK13	0.739383	7.42115	6.75678	9.66e-05	0.00502502	1.79686		7.10255	7.03823	7.05617	7.35113	6.69463	6.86538	7.25213	7.66243	7.57496	7.42922	8.13088	7.48133	7.80688	8.4502
FAM13A-AS1	-0.569216	5.59228	-6.756	9.67e-05	0.00502502	1.79599		5.65472	6.16876	5.64941	5.83305	6.12674	5.62997	6.07559	5.18628	5.42178	5.08371	5.2798	5.29885	5.27456	5.60874
TAPBPL	-0.898262	6.92833	-6.7534	9.7e-05	0.00502502	1.79308		8.04075	7.87459	7.41667	7.62494	6.50822	6.71615	7.4609	7.47645	7.1737	7.015	6.55146	5.46552	5.22722	6.44502
SLC4A4	-3.71947	7.65725	-6.7522	9.71e-05	0.00502502	1.79172		9.44084	9.06656	9.72237	9.60404	9.50576	9.74605	9.5333	7.45405	4.58937	8.83462	5.24722	5.92864	3.76274	4.76595
SLC39A14	-1.1324	10.1447	-6.74804	9.76e-05	0.00502502	1.78707		10.7496	10.4366	10.7027	11.4469	10.3923	10.7842	10.4643	9.58497	9.45683	10.4522	9.84518	9.18178	9.02548	9.50335
TLE4	-1.21385	8.12846	-6.74795	9.76e-05	0.00502502	1.78697		8.9506	8.67976	8.70051	8.50385	8.73655	8.81547	8.76097	8.07563	7.41524	8.20014	6.50613	7.0203	8.03749	7.39578
RNF144B	-0.588405	10.5267	-6.73944	9.85e-05	0.00503291	1.77742		10.8099	10.546	10.8996	10.8781	10.5449	10.9444	11.1237	10.3996	9.92515	10.3335	9.97732	10.1854	10.2421	10.5647
CST6	3.01803	7.36636	6.73906	9.85e-05	0.00503291	1.777		6.06362	6.18868	5.93471	5.63088	6.00148	5.60035	5.58171	7.87872	8.13067	7.77663	10.2735	9.37425	7.91997	10.7739
MIOX	-1.03937	5.20418	-6.73587	9.89e-05	0.00503291	1.77341		5.694	5.77458	5.84133	6.04716	5.56805	5.50647	5.63544	5.0055	4.59843	5.64424	4.91403	4.10885	4.1731	4.34729
ADH1C	-1.57015	3.93096	-6.73565	9.89e-05	0.00503291	1.77317		4.35406	4.81019	4.26656	3.92615	5.51787	5.15541	4.98199	3.46211	3.20701	3.28368	2.79277	2.69629	3.82205	2.7573
KHDRBS2	-1.20956	4.67905	-6.73505	9.9e-05	0.00503291	1.77249		5.74554	5.61819	5.24697	5.48268	4.60886	5.19171	5.09282	4.16011	4.34397	4.86595	3.70573	3.23149	3.6775	4.53511
FBXO15	-1.24936	5.1109	-6.72276	0.000100336	0.0050889	1.75869		6.67027	5.4	5.8772	4.90616	5.66657	6.01348	5.6154	4.25602	4.42585	4.85657	4.19815	4.42801	4.65276	4.5862
CTH	-1.45258	6.67119	-6.71992	0.000100652	0.00509211	1.7555		7.63355	7.37801	7.86282	7.06831	7.22084	7.41255	7.20625	6.85562	4.89725	6.94991	5.52287	5.59537	6.60701	5.18628
PDZK1IP1	2.91182	5.80976	6.7136	0.000101358	0.00511503	1.74838		4.51218	4.77285	3.96003	4.47204	4.13855	4.10504	4.51629	7.71929	7.10712	5.63332	8.3062	7.05161	9.34335	5.69881
TBC1D4	-1.17003	8.89226	-6.70285	0.000102573	0.00513975	1.73627		9.40147	9.35453	9.51111	8.83533	9.5443	9.93565	9.7585	8.53883	7.79449	9.27212	7.53957	8.13489	8.90322	7.96758
WDR78	-0.849591	7.30516	-6.70261	0.0001026	0.00513975	1.736		8.16224	7.38447	7.57795	7.42642	7.95036	7.83694	7.77127	6.73486	7.05756	6.78062	6.30996	7.12227	7.10957	7.0477
SCN4B	-1.92832	5.83961	-6.70153	0.000102722	0.00513975	1.73479		6.48935	6.55572	7.3048	6.04893	6.86568	7.38723	6.9747	4.72556	4.30965	7.26552	3.63821	4.62553	4.59214	4.97154
HS6ST3	-1.08456	4.82069	-6.70027	0.000102866	0.00513975	1.73336		5.68431	5.53133	5.27481	6.01075	4.67323	5.29229	5.07408	4.40126	4.53432	4.53492	4.44134	3.57704	3.67014	4.78983
IRS4	-1.66585	3.93677	-6.69412	0.00010357	0.00516212	1.72643		5.71995	4.01241	5.31475	3.50024	4.3167	5.65187	4.87194	3.63513	2.85861	3.99633	2.73067	2.71343	2.523	3.26972
AAK1	-0.886584	9.93244	-6.68947	0.000104106	0.00517606	1.72118		10.0763	10.2062	10.3329	10.2625	10.7437	10.4678	10.5408	9.37763	9.2965	10.1774	9.18848	9.48042	9.38984	9.51381
GRHL1	1.55623	5.70992	6.68345	0.000104804	0.00517622	1.71439		4.86403	4.3865	5.15671	5.41343	4.90747	4.94001	4.85447	6.72019	6.60242	5.2852	6.8893	7.07606	6.67965	6.16341
FAM3B	-2.22657	5.92312	-6.68284	0.000104875	0.00517622	1.7137		6.92753	7.58868	5.58134	8.17569	6.7527	6.70119	7.52769	5.31718	4.35495	5.41408	5.31796	3.92769	4.34675	4.99024
SPINT1	1.23011	6.3202	6.67915	0.000105306	0.00517622	1.70952		5.27228	5.58845	6.08057	6.25442	5.31862	5.5183	5.90339	5.94955	7.30444	7.04927	7.24318	7.52849	6.33232	7.13953
CCND1	1.18244	9.481	6.6745	0.000105851	0.00517622	1.70427		8.88767	9.01024	9.23256	9.00021	8.03426	8.96856	9.09495	9.70484	10.5209	9.63556	10.3376	9.77453	9.72454	10.8075
SDHD	-0.564142	9.53857	-6.67164	0.000106188	0.00517622	1.70103		9.80035	9.76724	9.67015	10.0091	9.95115	9.71867	9.82789	9.4673	9.01846	9.32339	9.27454	9.38824	9.10762	9.21595
ANKS1B	-0.980278	5.88268	-6.67133	0.000106225	0.00517622	1.70068		5.92034	5.99459	6.06005	6.03142	7.07523	6.81686	6.71127	5.30124	5.10843	5.62292	5.31232	5.59869	5.52246	5.28176
IMPA2	-1.61285	7.95435	-6.66725	0.000106708	0.00517622	1.69606		8.58205	8.75438	8.76846	9.49457	8.51761	8.85915	8.34918	7.21075	7.72402	8.14803	6.8759	6.60954	6.40209	7.06515
F2RL1	0.734881	8.72722	6.66587	0.000106872	0.00517622	1.69451		8.72877	8.25321	8.30669	8.2475	8.26116	8.28961	8.43149	9.36961	8.70202	8.89482	9.41935	8.99264	9.35925	8.9249
ALOX15B	1.47651	4.1485	6.66585	0.000106874	0.00517622	1.69449		4.14051	3.16269	3.42246	3.48539	3.4014	3.09775	3.16155	4.95225	4.16091	5.04677	6.16419	4.22776	4.9781	4.67731
GIPR	0.683303	4.14887	6.66224	0.000107305	0.00517622	1.69039		3.8617	3.82569	3.70939	3.77202	3.69296	3.61481	4.17394	4.63232	4.48535	4.26263	4.80029	4.61906	3.90542	4.72857
ATIC	0.898178	8.91842	6.66145	0.000107398	0.00517622	1.6895		8.51542	8.50655	8.58478	8.52653	8.59071	8.20499	8.35636	9.17225	9.78576	8.8004	9.81084	9.63312	9.07887	9.29134
IDNK	-0.609555	7.79588	-6.66013	0.000107556	0.00517622	1.68801		8.1527	8.16973	8.1112	7.93164	8.04971	7.91622	8.37343	7.40401	7.37624	7.73233	7.24506	7.77297	7.1674	7.73973
SMA4	-0.625946	6.90031	-6.65932	0.000107653	0.00517622	1.68709		5.83859	7.63651	7.24039	6.43064	8.24719	7.62797	7.47168	5.245	6.57655	6.80482	5.99881	7.61673	7.07398	6.79543
LASP1	0.550434	9.50318	6.65894	0.000107699	0.00517622	1.68666		9.45348	9.34006	8.99128	9.22361	9.03892	9.1415	9.40687	9.80725	9.81172	9.635	9.78389	9.8853	9.62939	9.8962
NUDT7	-0.788361	6.50258	-6.64736	0.000109097	0.00522637	1.67353		7.51478	6.79357	6.97096	6.75829	6.78682	6.75949	6.6934	6.51155	6.13684	6.53545	5.55228	6.08047	5.67337	6.26882
NETO2	-1.01624	6.2835	-6.64602	0.00010926	0.00522637	1.67201		6.98053	6.86741	7.22492	7.08534	6.56198	6.33232	6.48883	6.40397	5.5996	6.69013	5.42964	5.68675	5.56717	5.05037
SELENOM	-1.07625	8.04004	-6.64177	0.00010978	0.00523881	1.66718		9.25123	8.3967	8.93317	9.19734	7.51253	7.96869	8.78748	8.10336	7.03174	8.689	7.93649	6.8881	6.37822	7.48648
TTYH2	-1.17911	6.41119	-6.63929	0.000110084	0.00524095	1.66437		7.50894	6.91958	6.76108	7.35069	6.45798	6.85575	7.15119	6.45569	5.90571	6.60637	5.57056	5.14105	5.48114	5.5909
LAYN	-1.80684	7.91967	-6.63048	0.000111172	0.00528026	1.65436		8.65821	8.78496	8.96905	8.87397	8.75513	9.19945	8.52084	7.55016	6.44339	8.30782	5.80153	6.40327	7.91831	6.68929
PCBP1-AS1	-0.731392	4.56601	-6.62631	0.000111692	0.0052925	1.64961		5.38119	4.43348	5.24039	4.95666	5.03762	4.93435	4.53829	4.4911	4.25887	4.64338	4.04598	4.05696	4.2568	3.64913
STARD13	-1.7213	8.24524	-6.6128	0.000113391	0.00536045	1.63424		8.5728	9.05419	9.80035	9.52447	9.03858	9.05553	8.69531	7.74759	7.34933	9.10565	6.65336	6.50194	7.45058	6.88365
SCN3B	-1.22925	4.73705	-6.59893	0.000115165	0.00539537	1.61843		4.65095	4.44219	5.51112	4.94791	6.49303	5.92512	5.49136	3.89449	3.47922	4.77999	3.85378	4.24122	4.82223	3.78604
CITED2	-1.62707	8.39456	-6.59685	0.000115434	0.00539537	1.61606		9.55137	8.38138	9.83255	10.1496	8.16509	9.52813	8.8485	8.35295	6.78789	9.45528	7.45459	6.85097	7.42711	6.73834
THNSL1	-0.996549	7.45415	-6.59597	0.000115549	0.00539537	1.61505		8.28317	7.86525	8.25216	7.57211	7.87102	7.9772	7.84606	7.04572	6.97437	7.01344	6.68556	7.48879	6.28415	7.1991
C4orf47	-1.57279	5.12674	-6.59482	0.000115697	0.00539537	1.61374		6.87244	4.88962	6.00449	5.40334	5.95316	6.42682	5.84208	4.54477	4.42727	5.10268	4.0153	4.48917	4.31959	3.48362
PARP14	0.906975	7.56977	6.59428	0.000115768	0.00539537	1.61312		7.24979	7.7598	6.62499	6.90962	6.82457	7.02654	7.41869	7.87722	8.36111	7.58913	8.4925	7.86312	8.10852	7.87122
LYST	0.883451	8.13285	6.59332	0.000115892	0.00539537	1.61202		6.66265	8.34048	7.21237	7.53979	8.17004	7.88862	8.02394	7.84875	8.74879	7.77634	8.75372	9.39524	8.96977	8.52943
ABR	0.657237	6.96622	6.59102	0.000116191	0.00539537	1.6094		6.93394	7.04897	6.77936	6.94376	5.65457	6.35951	6.74308	7.4844	7.74549	7.59149	7.76997	6.4895	6.52823	7.45478
DUSP6	1.96684	10.3472	6.58542	0.000116924	0.00539537	1.603		10.6814	9.09715	9.41896	9.5616	7.92099	9.55071	9.31591	11.067	11.9935	10.6921	11.7884	11	11.3956	11.378
KATNAL2	-1.54569	4.93321	-6.5843	0.00011707	0.00539537	1.60172		6.06796	5.1138	6.1444	5.31718	5.33062	6.35429	5.61414	4.54477	3.67369	5.28801	3.90995	4.27853	3.27948	4.14815
PRAG1	-0.940788	8.53621	-6.58378	0.000117139	0.00539537	1.60113		9.06656	8.24347	8.99211	8.66863	9.90133	8.91453	9.25958	7.81454	7.45789	8.62025	7.09709	8.75805	8.23839	8.47449
SNX25	1.43853	8.42472	6.58183	0.000117395	0.00539537	1.5989		7.90917	7.83439	8.02463	7.41506	7.57349	7.61368	7.56775	8.77215	9.56001	8.64782	9.30129	9.49065	8.39176	9.84424
HCG4	-0.99246	4.94891	-6.58088	0.000117521	0.00539537	1.59781		5.86023	5.06809	6.81592	4.48117	4.70679	6.19263	4.99113	5.12125	4.08816	5.13824	3.73397	4.35791	4.98804	3.74118
MYO6	1.23411	8.36285	6.58024	0.000117604	0.00539537	1.59708		7.89097	7.91934	7.58331	7.95555	7.57974	7.43094	7.86072	9.04172	8.77516	8.0007	9.91185	8.65175	9.38133	9.09685
[truncated: 1,815 more rows]

## Sheet: GSE35570
Differentially expressed gene analysis								GSE35570
[truncated: 6,419 more rows]

[truncated: 2 more sheets: GSE60542, shared DEGs]
