# Supplementary material for: Prolyl 4-hydroxylase subunit alpha-2 acts as a TRIM21 ubiquitination substrate to promote papillary thyroid cancer progression via the glycolytic pathway
Source: Cell Death Dis. 2025 May 17;16(1):395. doi: 10.1038/s41419-025-07702-0 (PMC12084645; doi:10.1038/s41419-025-07702-0)
Supplement: Supplementary file 4 — Supplementary data 3 [file 41419_2025_7702_MOESM4_ESM.xlsx]

## Sheet: Sheet1
Organization type	organization code	gender	age	Pathological classification	tumor size(cm3)	tumor site	T	N	Clinical stage
Cancer tissue/paracancerous tissue	R02A0130	Male	43	Papillary thyroid cancer	12	Right thyroid	T2	N1	Stage 1
Cancer tissue/paracancerous tissue	R02A0520	Male	48	Papillary thyroid cancer	7.5	Right thyroid	T2	N1	Stage 1
Cancer tissue/paracancerous tissue	R02A0115	Female	51	Papillary thyroid cancer	6	Right thyroid	T1b	N0	Stage 1
Cancer tissue/paracancerous tissue	R02A0070	Female	70	Papillary thyroid cancer	4.5	Right thyroid	T1b	N0	Stage 1
Cancer tissue/paracancerous tissue	R02A0101	Female	57	Papillary thyroid cancer	4.5	Right thyroid	T1b	N0	Stage 1
Cancer tissue/paracancerous tissue	R02A0106	Female	91	Papillary thyroid cancer	4.5	Right thyroid	T2	N0	Stage 1
Cancer tissue/paracancerous tissue	R02A0102	Female	55	Papillary thyroid cancer	3.06	Right thyroid	T1b	N0	Stage 1
Cancer tissue/paracancerous tissue	R02A0516	Female	50	Papillary thyroid cancer	3	Right thyroid	T1b	N0	Stage 1
Cancer tissue/paracancerous tissue	R02A0873	Female	48	Papillary thyroid cancer	3	Right thyroid	T1b	N1	Stage 1
Cancer tissue/paracancerous tissue	R02A0123	Male	62	Papillary thyroid cancer	2.25	Right thyroid	T1b	N0	Stage 1
Cancer tissue/paracancerous tissue	R02A0127	Female	47	Papillary thyroid cancer	2.25	Right thyroid	T1b	N0	Stage 1
Cancer tissue/paracancerous tissue	R02A0163	Male	50	Papillary thyroid cancer	2.16	Right thyroid	T1b	N0	Stage 1
Cancer tissue/paracancerous tissue	R02A0502	Female	57	Papillary thyroid cancer	1.8	Right thyroid	T1b	N1	Stage 1
Cancer tissue/paracancerous tissue	R02A0085	Male	40	Papillary thyroid cancer	22.5	Left thyroid	T2	N0	Stage 1
Cancer tissue/paracancerous tissue	R02A0078	Male	40	Papillary thyroid cancer	9.375	Left thyroid	T2	N1	Stage 1
Cancer tissue/paracancerous tissue	R02A0069	Female	53	Papillary thyroid cancer	8.37	Left thyroid	T2	N0	Stage 1
Cancer tissue/paracancerous tissue	R02A0200	Female	54	Papillary thyroid cancer	5.508	Left thyroid	T1b	N1	Stage 1
Cancer tissue/paracancerous tissue	R02A0154	Male	60	Papillary thyroid cancer	3.825	Left thyroid	T1b	N0	Stage 1
Cancer tissue/paracancerous tissue	R02A0007	Female	52	Papillary thyroid cancer	2.25	Left thyroid	T1b	N0	Stage 1
Cancer tissue/paracancerous tissue	R02A0068	Female	79	Papillary thyroid cancer	1.76	Left thyroid	T1b	N0	Stage 1
Cancer tissue/paracancerous tissue	R02A0118	Male	59	Papillary thyroid cancer	1.5	Left thyroid	T1b	N0	Stage 1
Cancer tissue/paracancerous tissue	R02A0501	Male	59	Papillary thyroid cancer	0.8	Left thyroid	T1a	N0	Stage 1
Cancer tissue/paracancerous tissue	R02A0512	Male	57	Papillary thyroid cancer	0.64	Left thyroid	T1a	N0	Stage 1
Cancer tissue/paracancerous tissue	R02A0156	Female	43	Papillary thyroid cancer	50.75	Bilateral thyroid	T3	N1	Stage 1
Cancer tissue/paracancerous tissue	R02A0513	Female	56	Papillary thyroid cancer	4.78	Bilateral thyroid	T1b	N0	Stage 1
Cancer tissue/paracancerous tissue	R02A0218	Female	51	Papillary thyroid cancer	2.067	Bilateral thyroid	T1b	N0	Stage 1
Cancer tissue/paracancerous tissue	R02A0141	Female	58	Papillary thyroid cancer	0.822	Bilateral thyroid	T1a	N0	Stage 1
Cancer tissue/paracancerous tissue	R02A0648	Female	50	Papillary thyroid cancer	3.75	Right thyroid	T2	N0	Stage 2
Cancer tissue/paracancerous tissue	R02A0227	Female	20	Papillary thyroid cancer	36.75	Left thyroid	T2	N0	Stage 2
Cancer tissue/paracancerous tissue	R02A0103	Female	27	Papillary thyroid cancer	12	Left thyroid	T2	N0	Stage 2
Cancer tissue/paracancerous tissue	R02A0116	Female	36	Papillary thyroid cancer	10	Left thyroid	T2	N0	Stage 2
Cancer tissue/paracancerous tissue	R02A0220	Male	41	Papillary thyroid cancer	40	Right thyroid	T3	N1	Stage 3-4
Cancer tissue/paracancerous tissue	R02A0105	Female	34	Papillary thyroid cancer	9.35	Right thyroid	T2	N1	Stage 3-4
Cancer tissue/paracancerous tissue	R02A0219	Male	63	Papillary thyroid cancer	5.491	Right thyroid	T1b	N1	Stage 3-4
Cancer tissue/paracancerous tissue	R02A0538	Female	68	Papillary thyroid cancer	2.94	Right thyroid	T1b	N1	Stage 3-4
Cancer tissue/paracancerous tissue	R02A0086	Male	62	Papillary thyroid cancer	1.75	Right thyroid	T2	N1	Stage 3-4
Cancer tissue/paracancerous tissue	R02A0088	Female	35	Papillary thyroid cancer	17.5	Left thyroid	T2	N1	Stage 3-4
Cancer tissue/paracancerous tissue	R02A0191	Female	42	Papillary thyroid cancer	10	Left thyroid	T2	N1	Stage 3-4
Cancer tissue/paracancerous tissue	R02A0150	Female	82	Papillary thyroid cancer	4	Left thyroid	T1b	N1	Stage 3-4
Cancer tissue/paracancerous tissue	R02A0013	Male	47	Papillary thyroid cancer	2.73	Left thyroid	T1b	N1	Stage 3-4
Cancer tissue/paracancerous tissue	R02A0100	Male	45	Papillary thyroid cancer	2.7	Left thyroid	T1b	N1	Stage 3-4
Cancer tissue/paracancerous tissue	R02A0517	Male	40	Papillary thyroid cancer	29.569	Bilateral thyroid	T2	N1	Stage 3-4
Cancer tissue/paracancerous tissue	R02A0067	Male	38	Papillary thyroid cancer	10.075	Bilateral thyroid	T2	N1	Stage 3-4
Cancer tissue/paracancerous tissue	R02A0192	Male	14	Papillary thyroid cancer	8.508	Right thyroid	T2	N1	Stage 3
Cancer tissue/paracancerous tissue	R02A0222	Female	50	Papillary thyroid cancer	0.637	Right thyroid	T1b	N1	Stage 3
Cancer tissue/paracancerous tissue	R02A0111	Female	31	Papillary thyroid cancer	9.2	Left thyroid	T2	N1	Stage 4
Cancer tissue/paracancerous tissue	R02A0128	Female	48	Papillary thyroid cancer	1.5	Left thyroid	T1b	N1	Stage 4
Cancer tissue/paracancerous tissue	R02A0110	Male	52	Papillary thyroid cancer	6	Bilateral thyroid	T4	——	Stage 4
Cancer tissue/paracancerous tissue	R02A0093	Male	47	Papillary thyroid cancer	1.518	Bilateral thyroid	T4	N1	Stage 4
