# Supplementary material for: Prolyl 4-hydroxylase subunit alpha-2 acts as a TRIM21 ubiquitination substrate to promote papillary thyroid cancer progression via the glycolytic pathway
Source: Cell Death Dis. 2025 May 17;16(1):395. doi: 10.1038/s41419-025-07702-0 (PMC12084645; doi:10.1038/s41419-025-07702-0)
Supplement: Supplementary file 5 — Supplementary data 4 [file 41419_2025_7702_MOESM5_ESM.xlsx]

## Sheet: BCP-shNC_vs_shP4_Transcriptomic
Raw data									Results of differentially expressed gene analysis
gene	BPCAP_SHNC_1	BPCAP_SHNC_2	BPCAP_SHNC_3	BPCAP_SHP4HA2_1	BPCAP_SHP4HA2_2	BPCAP_SHP4HA2_3			gene	logFC	logCPM	PValue	FDR
GABRD	0	0	0	0	0	1			GPC5	-3.88345	3.99083	0	0
CATSPER4	0	0	0	0	0	2			ANKRD1	-3.72089	8.51224	0	0
AL137860.1	0	0	0	0	0	0			P4HA2	-3.56698	6.0399	0	0
CD164L2	0	0	0	0	0	1			EDN1	-3.56521	5.79826	0	0
UBE2U	0	0	0	0	0	2			SEMA3E	-2.52148	5.5213	0	0
GPA33	0	0	0	0	0	1			SFTA1P	-2.37287	5.11519	0	0
AVPR1B	0	0	0	0	0	1			ADGRF1	2.19784	5.1912	0	0
IL20	0	0	0	0	0	0			APCDD1L-AS1	2.10569	6.08256	0	0
FCAMR	0	0	0	0	0	0			BECN1	2.01055	6.28788	0	0
C4BPA	0	0	0	0	0	0			TGFBR2	1.96547	5.57253	0	0
SPATA45	0	0	0	0	0	0			ADAM19	1.91454	6.24783	0	0
CCDC185	0	0	0	0	0	0			FN1	1.9033	13.6829	0	0
LEFTY2	0	0	0	0	0	0			ARHGAP22	1.84233	6.80266	0	0
WNT3A	0	0	0	0	0	0			LTBP3	1.80816	6.03398	0	0
HIST3H3	0	0	0	0	0	0			TRIM58	-1.65518	5.88493	0	0
AGT	0	0	0	0	0	0			RHOBTB3	-1.57847	6.7593	0	0
CAPN9	0	0	0	0	0	2			THBS1	-1.5163	9.17144	0	0
TRIM67	0	0	0	0	0	0			COL5A2	1.46823	8.45626	0	0
MT1HL1	0	0	0	0	0	0			UACA	1.3836	9.23784	0	0
ZP4	0	0	0	0	0	0			LOX	-1.42979	6.60985	0	0
MTRNR2L11	0	0	0	0	0	2			RAB11FIP1	-1.77695	5.6723	0	0
PLD5	0	0	0	0	0	0			RASSF8	1.53848	6.23801	2.30068e-286	2.28175e-283
OR2C3	0	0	0	0	0	0			PPFIA4	-2.49333	4.45334	3.35557e-282	3.18327e-279
OR2G2	0	0	0	0	0	0			FRG2	5.46369	2.77732	2.02644e-276	1.84229e-273
OR2G3	0	0	0	0	0	0			RP1-140K8.5	-3.43334	3.5753	9.38954e-275	8.19482e-272
OR14A2	0	0	0	0	0	0			PHACTR3	-2.2974	4.39763	4.85926e-271	4.07785e-268
OR14A16	0	0	0	0	0	0			ADAMTSL1	2.05628	4.39175	5.57682e-271	4.50669e-268
OR11L1	0	0	0	0	0	0			NPR3	-2.97631	4.24307	3.71853e-269	2.89767e-266
OR2AJ1	0	0	0	0	0	0			GJB2	2.77527	3.85316	3.0448e-262	2.29084e-259
OR2L5	0	0	0	0	0	0			DCBLD2	1.10176	8.44606	2.30275e-255	1.67479e-252
OR2M5	0	0	0	0	0	0			TAGLN	-1.56953	6.2547	3.61521e-253	2.54452e-250
OR2M2	0	0	0	0	0	0			SDPR	-1.14444	7.2967	1.18357e-250	8.07011e-248
OR2M3	0	0	0	0	0	0			THEMIS2	1.67951	5.37857	8.00466e-250	5.29254e-247
OR2M4	0	0	0	0	0	0			AKAP12	1.02797	11.5942	2.43231e-247	1.5609e-244
OR2M7	0	0	0	0	0	0			WNT7A	1.70791	4.95757	2.63269e-245	1.64122e-242
OR14C36	0	0	0	0	0	0			NRK	-1.29193	8.27827	3.1443e-242	1.90571e-239
OR2T4	0	0	0	0	0	0			F2R	1.3866	5.78957	5.47687e-239	3.22972e-236
OR2T6	0	0	0	0	0	0			STC2	-1.05589	9.38409	2.54729e-237	1.46261e-234
OR2T1	0	0	0	0	0	0			SFRP1	1.39572	5.47421	1.19055e-225	6.66068e-223
OR2T2	0	0	0	0	0	0			MMP14	1.52709	8.35725	2.51562e-225	1.37221e-222
OR2T3	0	0	0	0	0	0			COL6A2	1.2484	7.42436	1.84048e-223	9.79447e-221
OR2T5	0	0	0	0	0	0			CYR61	-1.14185	8.61871	4.41263e-213	2.29236e-210
OR2G6	0	0	0	0	0	0			PHLDA1	1.17265	8.40708	6.72936e-212	3.4146e-209
OR2T29	0	0	0	0	0	0			ANK3	2.32186	4.1507	1.0158e-211	5.03721e-209
OR2T34	0	0	0	0	0	0			CRIM1	-1.01689	7.8254	8.23083e-211	3.99085e-208
OR2T10	0	0	0	0	0	0			SIGLEC15	1.74182	5.30265	6.1535e-210	2.91876e-207
OR2T35	0	0	0	0	0	0			CPA4	1.15118	6.2424	1.5082e-209	7.00158e-207
OR2T27	0	0	0	0	0	0			NRP1	1.52522	6.14834	1.90877e-209	8.67656e-207
OR14I1	0	0	0	0	0	0			MMP1	1.04592	12.5769	1.20796e-200	5.37888e-198
PRR26	0	0	0	0	0	0			NEGR1	1.47157	5.50474	1.48932e-199	6.49908e-197
ADARB2	0	0	0	0	0	0			STXBP6	-2.50275	3.62197	1.26818e-198	5.42558e-196
UCN3	0	0	0	0	0	0			AJUBA	-1.33157	5.99615	4.65161e-198	1.9518e-195
CALML5	0	0	0	0	0	0			CA9	-2.09909	4.13811	1.65416e-197	6.80984e-195
IL2RA	0	0	0	0	0	0			PDE2A	2.54819	3.73567	2.65739e-192	1.07373e-189
ITIH2	0	0	0	0	0	0			CITED2	-1.23658	6.69944	1.82811e-191	7.25227e-189
UCMA	0	0	0	0	0	0			ABCA1	1.6487	5.00316	1.07271e-190	4.17955e-188
ITGA8	0	0	0	0	0	0			CELF2	-2.24631	4.34096	3.50646e-187	1.34224e-184
SLC39A12	0	0	0	0	0	0			NPAS2	1.8385	4.29082	3.2955e-182	1.23973e-179
C10orf113	0	0	0	0	0	0			FAM162A	-1.33773	5.99363	3.23682e-179	1.19702e-176
PTF1A	0	0	0	0	0	0			ARL4C	1.3741	6.41364	1.63657e-178	5.9514e-176
GAD2	0	0	0	0	0	0			ATP2B1	1.09068	6.90058	1.84689e-177	6.60611e-175
PTCHD3	0	0	0	0	0	0			IL1B	2.11249	3.60829	2.92688e-177	1.03003e-174
LYZL1	0	0	0	0	0	0			MYH16	3.14638	2.79838	3.54704e-177	1.22846e-174
LYZL2	0	0	0	0	0	0			AMOTL2	-1.13436	7.20088	3.33958e-175	1.13853e-172
MTRNR2L7	0	0	0	0	0	0			ADGRG6	-1.14966	5.92543	2.62972e-174	8.82738e-172
FXYD4	0	0	0	0	0	0			WTAPP1	0.99497	12.0613	3.74985e-174	1.23967e-171
TMEM72	0	0	0	0	0	0			SYNPO	-1.49098	4.85469	1.1866e-172	3.86425e-170
OR13A1	0	0	0	0	0	0			TGM2	0.873268	8.84775	4.10529e-172	1.31725e-169
ALOX5	0	0	0	0	0	0			GADD45B	-1.31319	5.24576	2.41679e-171	7.64232e-169
ANTXRL	0	0	0	0	0	0			SH3KBP1	1.00762	8.01075	6.29413e-170	1.96188e-167
PTPN20	0	0	0	0	0	0			RND3	-1.00548	6.76178	8.22396e-169	2.5273e-166
GDF10	0	0	0	0	0	0			CAMK2N1	1.48175	5.29592	3.72836e-168	1.12985e-165
GDF2	0	0	0	0	0	0			EPHB2	0.95883	7.02575	3.9478e-168	1.17996e-165
FAM170B	0	0	0	0	0	0			APPL1	1.17108	6.0041	9.46172e-168	2.7898e-165
CHAT	0	0	0	0	0	0			ZNF431	-1.74631	4.54561	8.11544e-167	2.36094e-164
SLC18A3	0	0	0	0	0	0			SFTA3	-1.54563	4.69328	4.99404e-165	1.43375e-162
MTRNR2L5	0	0	0	0	0	0			PPME1	-0.903947	7.91607	2.4014e-164	6.80469e-162
MRLN	0	0	0	0	0	0			TMCC3	2.37318	3.43991	5.43023e-162	1.519e-159
LRRTM3	0	0	0	0	0	0			VGLL3	-1.18537	5.95816	4.49021e-158	1.24015e-155
ATOH7	0	0	0	0	0	0			HMGA1	0.843447	10.4056	5.09501e-158	1.3896e-155
NEUROG3	0	0	0	0	0	0			EDIL3	-1.06894	5.96075	6.38254e-157	1.71927e-154
NPFFR1	0	0	0	0	0	0			PTPRU	1.31146	5.26031	2.32059e-156	6.17474e-154
NODAL	0	0	0	0	0	0			HIF1A	-1.06007	8.27936	2.35441e-151	6.18926e-149
PRF1	0	0	0	0	0	0			MAP4K4	0.817159	8.91881	1.36733e-150	3.55163e-148
TBATA	0	0	0	0	0	0			ELL2	-1.29452	5.4004	1.54237e-150	3.95918e-148
MYOZ1	0	0	0	0	0	2			COL8A1	-0.86268	7.56289	1.60703e-150	4.07719e-148
DUPD1	0	0	0	0	0	0			PREX1	1.47523	4.83067	1.72252e-150	4.31995e-148
DUSP13	0	0	0	0	0	2			AC003092.1	1.33438	4.73839	4.25166e-150	1.05417e-147
AC013286.1	0	0	0	0	0	0			BEX1	-1.04906	6.89962	4.33235e-148	1.06211e-145
SFTPA2	0	0	0	0	0	0			CLMP	2.0574	3.86579	8.56398e-147	2.07619e-144
SFTPA1	0	0	0	0	0	0			SRGN	0.881914	6.92865	2.72158e-146	6.52552e-144
DYDC1	0	0	0	0	0	0			TNFAIP3	-1.10622	5.75406	1.47525e-145	3.49875e-143
DYDC2	0	0	0	0	0	0			GDF6	-1.71413	4.20308	1.88281e-145	4.41731e-143
C10orf99	0	0	0	0	0	0			RP11-290L1.3	1.23457	6.80661	1.05894e-143	2.45799e-141
LRIT2	0	0	0	0	0	0			GALNT3	-1.94934	4.29281	3.76107e-143	8.63818e-141
LRIT1	0	0	0	0	0	0			G0S2	0.944374	7.78562	7.86605e-142	1.78781e-139
RGR	0	0	0	0	0	0			CDCP1	1.14258	5.84127	4.06697e-141	9.14817e-139
LIPK	0	0	0	0	0	0			CXCL8	-1.33386	6.16196	1.71328e-140	3.81449e-138
LIPN	0	0	0	0	0	0			OGFRL1	-0.960664	6.82553	7.58309e-140	1.67127e-137
LIPM	0	0	0	0	0	0			NID1	1.07474	5.94129	1.54063e-139	3.3615e-137
ANKRD22	0	0	0	0	0	0			P4HA3	-0.961305	7.07929	2.59643e-138	5.60906e-136
CYP26C1	0	0	0	0	0	0			BHLHE40	-1.44074	4.65303	6.91737e-138	1.47971e-135
FFAR4	0	0	0	0	0	0			S100A2	1.08759	5.9273	3.75444e-136	7.95322e-134
DNTT	0	0	0	0	0	0			MAP7D3	-0.833353	8.29441	1.14588e-135	2.40402e-133
OPALIN	0	0	0	0	0	0			DHRS3	2.37214	3.04377	2.5832e-134	5.36788e-132
C10orf62	0	0	0	0	0	0			PITPNM3	-1.55764	4.44825	3.93033e-134	8.09019e-132
HPSE2	0	0	0	0	0	0			NRIP1	0.989054	7.5956	1.05825e-133	2.15793e-131
NKX2-3	0	0	0	0	0	0			SHANK1	2.29124	3.0508	2.35914e-133	4.76612e-131
WNT8B	0	0	0	0	0	0			ANKZF1	-1.08604	7.09265	3.18379e-133	6.37314e-131
TLX1	0	0	0	0	0	0			LAMC1	0.828407	8.4874	3.57321e-132	7.08763e-130
SORCS3	0	0	0	0	0	0			LAMC2	1.00251	8.63016	7.1959e-131	1.41448e-128
ADRA2A	0	0	0	0	0	0			SH3PXD2A	1.04359	5.85295	4.39831e-130	8.56846e-128
TDRD1	0	0	0	0	0	0			FUT8	1.11796	6.43565	1.60558e-129	3.1002e-127
PNLIP	0	0	0	0	0	0			PRUNE2	-1.75736	4.85087	7.58769e-129	1.45224e-126
PNLIPRP1	0	0	0	0	0	0			MTSS1	2.06899	4.11444	1.118e-128	2.12118e-126
PNLIPRP2	0	0	0	0	0	0			TXNRD1	0.761091	9.15449	2.91699e-128	5.4867e-126
C10orf82	0	0	0	0	0	0			SLC20A1	1.11806	5.493	2.07403e-126	3.8678e-124
VAX1	0	0	0	0	0	0			CNTD1	1.98545	3.62666	7.12444e-126	1.31736e-123
KCNK18	0	0	0	0	0	0			HBEGF	-0.857921	7.31425	3.0745e-125	5.63719e-123
EMX2	0	0	0	0	0	0			TMEM200A	2.23174	3.38169	4.20356e-125	7.64312e-123
PRLHR	0	0	0	0	0	0			PCDH7	-1.77399	3.68167	9.44857e-125	1.70379e-122
ARMS2	0	0	0	0	0	0			SLC1A3	1.75319	3.69357	1.25856e-124	2.25085e-122
DMBT1	0	0	0	0	0	2			PGK1	-0.853128	8.99769	5.24786e-124	9.3092e-122
C10orf120	0	0	0	0	0	0			IL7R	-1.3196	4.91571	3.38447e-123	5.9553e-121
FAM24A	0	0	0	0	0	0			LTBP2	1.01564	6.2502	1.60504e-122	2.80163e-120
HMX3	0	0	0	0	0	0			CREB3L1	-0.95178	6.11567	4.14417e-122	7.17632e-120
HMX2	0	0	0	0	0	0			PLOD2	0.825558	7.33684	1.12998e-120	1.94133e-118
GPR26	0	0	0	0	0	0			SPOCK1	0.901513	7.9943	2.86858e-119	4.8898e-117
NKX1-2	0	0	0	0	0	2			TOX2	0.9677	5.79046	3.59771e-118	6.08515e-116
MMP21	0	0	0	0	0	0			ADAMTS1	-0.850488	7.63934	4.09523e-118	6.87337e-116
NPS	0	0	0	0	0	0			TNNC1	-2.99835	2.44437	8.27019e-118	1.37746e-115
FOXI2	0	0	0	0	0	0			PHC2	0.836374	6.65075	2.07078e-117	3.42291e-115
CLRN3	0	0	0	0	0	1			CHST11	1.26238	4.71531	3.09405e-117	5.07587e-115
EBF3	0	0	0	0	0	0			ADIPOR1	-0.91151	6.11827	7.96883e-115	1.29755e-112
TCERG1L	0	0	0	0	0	0			DUSP1	-1.14099	6.5312	2.81914e-114	4.55635e-112
DPYSL4	0	0	0	0	0	0			CTPS1	-0.694603	7.96526	3.40299e-114	5.45954e-112
ADGRA1	0	0	0	0	0	1			COL11A1	-1.13713	5.2762	2.67454e-113	4.25955e-111
KNDC1	0	0	0	0	0	2			NRP2	0.763189	7.7349	1.0046e-112	1.58836e-110
UTF1	0	0	0	0	0	0			YAP1	-1.20211	6.37425	6.03029e-112	9.46583e-110
PRAP1	0	0	0	0	0	0			CHORDC1	0.901724	6.22721	9.17363e-112	1.42971e-109
FUOM	0	0	0	0	0	0			GOLGA8A	-0.722317	8.99592	4.25597e-111	6.58588e-109
SCGB1C1	0	0	0	0	0	0			PLEKHA5	0.905173	5.58894	8.79068e-111	1.35073e-108
NLRP6	0	0	0	0	0	0			PFKFB4	-1.52007	3.94891	5.22199e-110	7.96773e-108
IFITM5	0	0	0	0	0	0			NRG2	2.24211	2.83713	1.23351e-108	1.86902e-106
KRTAP5-2	0	0	0	0	0	0			GXYLT1	-1.13801	5.26723	4.88739e-108	7.35435e-106
KRTAP5-3	0	0	0	0	0	0			NEDD4	-0.867604	6.46191	1.77499e-106	2.65264e-104
KRTAP5-4	0	0	0	0	0	0			WSCD1	1.12753	5.74669	1.94096e-106	2.88093e-104
KRTAP5-5	0	0	0	0	0	0			KRT15	2.08542	2.76335	4.87778e-106	7.1911e-104
KRTAP5-6	0	0	0	0	0	0			BEST1	-0.784431	9.45398	5.11625e-106	7.49205e-104
SYT8	0	0	0	0	0	0			AFAP1L1	-1.04664	5.58008	8.57867e-105	1.24785e-102
TNNI2	0	0	0	0	0	0			TMEM45A	-3.2501	2.36972	1.97013e-104	2.84678e-102
TNNT3	0	0	0	0	0	0			BIN1	0.865164	6.73344	6.29547e-104	9.0369e-102
INS	0	0	0	0	0	0			NREP	0.921156	5.70606	1.81544e-103	2.58896e-101
ASCL2	0	0	0	0	0	0			ELK3	0.772397	7.29718	1.1672e-101	1.65371e-99
C11orf21	0	0	0	0	0	0			KLF5	-0.802698	6.3637	1.35039e-101	1.90092e-99
MRGPRG	0	0	0	0	0	0			DCLK1	3.58004	2.00627	8.52553e-101	1.19243e-98
MRGPRE	0	0	0	0	0	0			UTRN	-0.920083	7.4526	5.5777e-100	7.75158e-98
ART5	0	0	0	0	0	0			CTNNAL1	0.66422	7.39585	6.0295e-100	8.32644e-98
OR52B4	0	0	0	0	0	0			SYT12	2.80631	2.04033	8.76675e-100	1.20303e-97
OR52K2	0	0	0	0	0	0			RASA1	0.718677	6.85596	2.80409e-99	3.82391e-97
OR52K1	0	0	0	0	0	0			CTD-2154I11.2	-1.38983	4.40656	2.84784e-99	3.85944e-97
OR52M1	0	0	0	0	0	0			PRICKLE1	1.81798	3.13124	1.8577e-98	2.50205e-96
C11orf40	0	0	0	0	0	0			PLCB4	-0.843171	8.44157	4.18437e-98	5.60115e-96
OR52I1	0	0	0	0	0	0			PNMA2	-1.45117	4.02207	4.71666e-98	6.27517e-96
OR51D1	0	0	0	0	0	0			FTH1	-0.807481	10.0584	5.76204e-98	7.61951e-96
OR51E1	0	0	0	0	0	0			BNIP3	-1.13084	8.0468	6.05373e-98	7.95701e-96
OR51E2	0	0	0	0	0	0			JUP	-1.10493	5.0388	5.69111e-97	7.43559e-95
MMP26	0	0	0	0	0	0			LTBP4	1.0372	6.15489	1.26244e-96	1.63959e-94
OR51F1	0	0	0	0	0	0			MAST4	1.38225	4.2018	4.75249e-96	6.13577e-94
OR52R1	0	0	0	0	0	0			RUNX2	2.00189	2.97763	6.89391e-96	8.84813e-94
OR51F2	0	0	0	0	0	0			ABI3	0.902231	6.14653	7.7208e-96	9.85146e-94
OR51S1	0	0	0	0	0	0			SRFBP1	-0.825924	5.86845	6.51671e-95	8.26675e-93
OR51H1	0	0	0	0	0	0			LINC01224	-1.85056	3.66615	1.78496e-94	2.25122e-92
OR51T1	0	0	0	0	0	0			LINC00973	1.60407	3.5264	2.70203e-94	3.38825e-92
OR51A7	0	0	0	0	0	0			CTGF	-1.00269	6.1384	5.89135e-94	7.34533e-92
OR51G2	0	0	0	0	0	0			CXCL1	-0.84802	7.20476	7.77288e-94	9.63616e-92
OR51G1	0	0	0	0	0	0			MELTF	0.888333	5.53354	6.97717e-93	8.60084e-91
OR51A4	0	0	0	0	0	0			CTD-2033D15.1	-1.46186	4.37035	1.11158e-92	1.36256e-90
OR51A2	0	0	0	0	0	0			MYO6	-0.856284	5.93346	1.14997e-92	1.40174e-90
OR51L1	0	0	0	0	0	0			PGM1	-0.75285	6.42938	6.2104e-92	7.52805e-90
OR52J3	0	0	0	0	0	0			C15orf62	1.311	4.32922	6.98572e-92	8.42108e-90
OR52E2	0	0	0	0	0	0			NXN	-0.969365	5.34195	8.31795e-92	9.97194e-90
OR52E1	0	0	0	0	0	0			PMEPA1	0.932494	5.41502	1.48278e-91	1.76791e-89
OR52A5	0	0	0	0	0	0			FGF1	-1.02424	4.98122	2.14698e-91	2.54593e-89
OR52A1	0	0	0	0	0	0			PLEKHG3	0.960029	5.03905	2.30805e-91	2.72212e-89
OR52Z1	0	0	0	0	0	0			MYLK	0.691949	7.56694	3.39887e-91	3.9871e-89
OR51V1	0	0	0	0	0	0			CRNN	-3.20459	2.05841	3.52035e-91	4.10751e-89
HBB	0	0	0	0	0	0			APCDD1L	2.39861	2.4052	2.7539e-90	3.19614e-88
HBD	0	0	0	0	0	0			ENDOD1	0.993435	5.11626	6.99676e-89	8.07737e-87
OR51I1	0	0	0	0	0	0			RNF144B	-1.86545	3.56883	7.95122e-89	9.13093e-87
OR51I2	0	0	0	0	0	0			ASB14	1.02449	4.82111	5.71939e-88	6.53358e-86
UBQLN3	0	0	0	0	0	0			PAM	-0.671291	7.54575	1.94059e-87	2.2053e-85
OR52H1	0	0	0	0	0	0			TAOK3	0.718125	7.01077	4.37386e-86	4.94473e-84
OR52B6	0	0	0	0	0	0			ZNF714	-1.51275	3.63044	5.1352e-86	5.77551e-84
OR56B1	0	0	0	0	0	0			CDH6	2.24145	2.63571	2.20391e-85	2.46601e-83
OR52N4	0	0	0	0	0	0			KRT14	-0.935129	6.94304	2.79693e-85	3.11358e-83
OR52N5	0	0	0	0	0	0			MARCKS	-0.811684	6.2401	1.51107e-84	1.6736e-82
OR52N1	0	0	0	0	0	0			ADGRG1	2.20677	2.57921	2.99191e-84	3.297e-82
OR52N2	0	0	0	0	0	0			PROS1	-1.10499	4.74745	5.29078e-84	5.80098e-82
OR52E6	0	0	0	0	0	0			PLEKHA7	1.17294	5.86185	2.12067e-83	2.31354e-81
OR52E8	0	0	0	0	0	0			MT-TW	-0.922178	6.54541	4.3629e-83	4.73602e-81
OR52E4	0	0	0	0	0	0			ITGA3	0.615992	8.26291	5.00012e-83	5.40087e-81
OR52E5	0	0	0	0	0	0			NEAT1	-0.739435	8.42701	7.01938e-83	7.54463e-81
OR56A3	0	0	0	0	0	0			KRT7	-0.593985	10.6169	1.20544e-82	1.28929e-80
OR56A5	0	0	0	0	0	0			ANKRD33B	-0.93632	5.24122	1.45461e-82	1.54821e-80
OR52L1	0	0	0	0	0	0			ARHGEF4	0.773922	5.99623	2.12243e-82	2.24803e-80
OR56A4	0	0	0	0	0	0			PSG6	-3.63552	1.5165	2.15479e-82	2.27128e-80
OR56A1	0	0	0	0	0	0			LMO3	-4.56563	1.31351	7.22771e-82	7.5818e-80
OR52B2	0	0	0	0	0	0			LMO7	-0.772449	6.32367	9.33644e-82	9.74698e-80
OR2AG1	0	0	0	0	0	0			DDAH1	-0.929505	5.47393	1.75651e-81	1.82501e-79
SYT9	0	0	0	0	0	0			KCNK3	2.2874	2.11866	9.65046e-81	9.9793e-79
OLFML1	0	0	0	0	0	0			TNFSF10	1.61307	3.50173	3.06658e-80	3.15611e-78
OR5P2	0	0	0	0	0	0			IRS1	-0.751276	6.67635	5.3523e-80	5.48272e-78
OR5P3	0	0	0	0	0	0			ATP2B4	0.895886	5.45206	5.72236e-80	5.8344e-78
OR10A6	0	0	0	0	0	0			SPATS2	0.920526	5.24741	8.58854e-80	8.71597e-78
LYVE1	0	0	0	0	0	0			NTM	0.685916	6.52525	1.09256e-79	1.10364e-77
PTH	0	0	0	0	0	0			CD40	0.973824	4.98086	3.08223e-79	3.09913e-77
CALCA	0	0	0	0	0	0			DKK3	-0.603741	8.08174	3.11807e-79	3.12079e-77
ABCC8	0	0	0	0	0	0			GJA1	-0.931823	5.34605	7.37337e-79	7.3461e-77
MYOD1	0	0	0	0	0	0			ALPP	-4.8109	1.87242	2.13766e-78	2.12007e-76
MRGPRX1	0	0	0	0	0	0			RP3-416H24.1	-0.608849	8.71068	4.85756e-78	4.7958e-76
MRGPRX2	0	0	0	0	0	0			AK4	-0.901718	5.6712	5.39852e-78	5.30587e-76
DBX1	0	0	0	0	0	0			WISP2	-3.14294	2.15054	1.03951e-77	1.01709e-75
SLC6A5	0	0	0	0	0	0			HOMER2	0.726419	6.93	1.06105e-77	1.03353e-75
NELL1	0	0	0	0	0	0			MKRN9P	-1.47473	3.48166	2.01576e-77	1.95475e-75
CCDC179	0	0	0	0	0	0			SGIP1	-1.86452	2.87278	8.41358e-77	8.12282e-75
FSHB	0	0	0	0	0	0			MTCL1	-0.711343	6.414	2.34811e-76	2.25698e-74
MPPED2	0	0	0	0	0	0			LDHA	-0.613097	10.7057	5.55681e-76	5.31772e-74
WT1	0	0	0	0	0	0			RP11-205M5.3	-1.63854	3.39917	8.95093e-76	8.5284e-74
ELF5	0	0	0	0	0	0			PWP1	-0.757532	7.16047	1.6436e-75	1.5592e-73
ACCSL	0	0	0	0	0	0			CFLAR	-0.636733	6.87534	2.15634e-75	2.03676e-73
SYT13	0	0	0	0	0	0			RP11-896J10.3	-1.27087	4.08285	3.14422e-75	2.95706e-73
FAM180B	0	0	0	0	0	0			TENM4	1.21431	4.50206	3.57669e-75	3.34935e-73
OR4B1	0	0	0	0	0	0			SLC2A1	-0.769212	7.60256	3.60833e-75	3.36453e-73
OR4X2	0	0	0	0	0	0			IL1A	1.96905	2.68879	1.86081e-74	1.7277e-72
OR4X1	0	0	0	0	0	0			RNF145	0.815651	5.7744	2.0855e-74	1.92811e-72
OR4S1	0	0	0	0	0	0			SOCS6	1.24798	3.68037	6.44105e-74	5.92984e-72
OR4C3	0	0	0	0	0	0			PDPN	2.00311	2.63376	1.16384e-73	1.06696e-71
OR4C5	0	0	0	0	0	0			AC004603.4	-3.7536	1.5156	1.7116e-73	1.56257e-71
OR4A47	0	0	0	0	0	0			SHISA2	2.29067	2.35763	5.29077e-73	4.80997e-71
TRIM49B	0	0	0	0	0	0			SH2D4A	-0.812301	5.96483	5.73965e-73	5.1964e-71
TRIM64C	0	0	0	0	0	0			XDH	1.32089	3.70499	1.11234e-72	1.0029e-70
OR4C13	0	0	0	0	0	0			TSC22D1	0.739067	6.3083	2.01673e-72	1.81082e-70
OR4C12	0	0	0	0	0	0			ATL3	0.722594	5.75981	2.22143e-72	1.98645e-70
OR4C46	0	0	0	0	0	0			CYP24A1	-2.66816	2.07971	3.24561e-72	2.89044e-70
OR4A8	0	0	0	0	0	0			SDC2	-1.21797	4.90326	5.96041e-72	5.2866e-70
OR4A5	0	0	0	0	0	0			STC1	0.92183	6.5974	1.77605e-71	1.56889e-69
OR4A16	0	0	0	0	0	0			UBE3C	0.820737	5.47795	1.89726e-71	1.6692e-69
OR4A15	0	0	0	0	0	0			PLEKHG5	0.976827	4.92024	3.76001e-71	3.29477e-69
OR4C15	0	0	0	0	0	0			KCNH1	-1.75269	2.86204	8.33651e-71	7.27577e-69
OR4C16	0	0	0	0	0	0			HK2	-0.990203	6.26394	1.16133e-70	1.00952e-68
OR4C11	0	0	0	0	0	0			RP11-618G20.1	-0.69752	6.18232	1.18616e-70	1.02702e-68
OR4P4	0	0	0	0	0	0			SH2B3	1.10885	5.08805	1.20638e-70	1.0404e-68
OR4S2	0	0	0	0	0	0			SORBS1	1.87232	3.04759	1.89905e-70	1.63131e-68
OR4C6	0	0	0	0	0	2			TIMP2	0.587429	7.55201	4.27044e-70	3.65399e-68
OR5D14	0	0	0	0	0	0			CTD-2033D15.3	-1.39778	3.47378	5.47499e-70	4.66636e-68
OR5L1	0	0	0	0	0	0			GFPT2	2.09716	2.28096	9.69849e-70	8.2339e-68
OR5D18	0	0	0	0	0	0			BTBD11	1.20146	3.8575	1.34413e-69	1.13672e-67
OR5L2	0	0	0	0	0	0			CDKN1A	1.61823	2.91158	1.46032e-69	1.23022e-67
OR5D16	0	0	0	0	0	0			SNX9	0.654376	7.1597	1.93146e-69	1.62087e-67
TRIM51	0	0	0	0	0	0			SYNM	-0.862925	5.49752	3.74523e-69	3.13092e-67
OR5W2	0	0	0	0	0	0			FILIP1L	-2.05241	3.92344	5.31941e-69	4.42993e-67
OR5I1	0	0	0	0	0	0			RAD23B	0.701454	6.80183	1.06576e-68	8.84173e-67
OR10AG1	0	0	0	0	0	0			NCKAP5	0.809179	5.2444	1.49934e-68	1.23917e-66
OR5F1	0	0	0	0	0	0			LRP4	0.93142	4.9284	1.52977e-68	1.25955e-66
OR5AS1	0	0	0	0	0	0			CNIH3	1.77106	3.92536	1.85827e-68	1.52427e-66
OR8I2	0	0	0	0	0	0			PLS3	-0.537366	8.63539	2.96833e-68	2.4257e-66
OR8H2	0	0	0	0	0	0			AMIGO2	-0.919128	6.41328	6.72829e-68	5.47778e-66
OR8H3	0	0	0	0	0	0			GOLGA8B	-0.597659	7.74188	7.4521e-68	6.04451e-66
OR8J3	0	0	0	0	0	0			DDIT4	-1.38047	3.75617	9.63078e-68	7.75464e-66
OR8K5	0	0	0	0	0	0			STX1A	1.13433	4.24365	9.63155e-68	7.75464e-66
OR5J2	0	0	0	0	0	0			SNAPC1	-0.610064	6.92729	1.05766e-67	8.4842e-66
OR8J2	0	0	0	0	0	0			ADIRF-AS1	1.22057	3.8504	1.15152e-66	9.2033e-65
OR5T2	0	0	0	0	0	0			FKBP10	0.672313	6.31923	4.51183e-66	3.59284e-64
OR5T3	0	0	0	0	0	0			ANXA1	-0.563933	7.77748	8.30755e-66	6.59136e-64
OR5T1	0	0	0	0	0	0			FRG2B	4.88685	0.695623	1.153e-65	9.11499e-64
OR8H1	0	0	0	0	0	0			CLPTM1L	-0.611267	7.53494	2.54008e-65	2.00079e-63
OR8K3	0	0	0	0	0	0			TVP23B	1.09112	4.83022	3.8755e-65	3.04171e-63
OR8K1	0	0	0	0	0	0			E2F8	1.1984	3.59337	6.1483e-65	4.80824e-63
OR8J1	0	0	0	0	0	0			ENO2	-0.918025	5.04621	7.26907e-65	5.66442e-63
OR8U1	0	0	0	0	0	0			RCN1	0.622858	7.92914	7.30789e-65	5.67441e-63
OR5AL1	0	0	0	0	0	0			NKX2-1	-0.943201	5.26339	8.35679e-65	6.46584e-63
OR5R1	0	0	0	0	0	0			GDNF	1.86246	2.67397	8.43696e-65	6.50481e-63
OR5M9	0	0	0	0	0	0			BCAT1	-0.75798	6.61889	1.13832e-64	8.74539e-63
OR5M3	0	0	0	0	0	0			SEMA4B	0.66457	6.53744	1.27672e-64	9.7743e-63
OR5M8	0	0	0	0	0	0			ABI3BP	-0.900322	5.52591	1.52292e-64	1.16184e-62
OR5M11	0	0	0	0	0	0			C6orf132	-1.2715	4.14401	2.83697e-64	2.15679e-62
OR5M10	0	0	0	0	0	0			PLXNA2	-0.941377	4.53642	3.48024e-64	2.63665e-62
OR5M1	0	0	0	0	0	0			EPHA4	-1.30321	3.52829	7.48968e-64	5.65458e-62
OR5AP2	0	0	0	0	0	0			SRPX	0.886855	5.13216	9.74466e-64	7.33168e-62
OR5AR1	0	0	0	0	0	0			HK1	-0.579829	8.29731	1.08436e-63	8.13043e-62
OR9G1	0	0	0	0	0	0			EDNRA	2.49689	2.60792	1.46927e-63	1.09787e-61
OR9G4	0	0	0	0	0	0			MLXIP	0.693704	5.81239	1.5057e-63	1.12126e-61
OR5G3	0	0	0	0	0	0			SAA2	2.10113	2.50276	2.47173e-63	1.83438e-61
OR5AK2	0	0	0	0	0	0			CYP4F11	1.22546	3.52642	3.14259e-63	2.32434e-61
LRRC55	0	0	0	0	0	0			PELI1	-1.6237	3.45259	5.70797e-63	4.20751e-61
P2RX3	0	0	0	0	0	0			PLTP	1.21238	3.69316	1.18658e-62	8.71715e-61
PRG3	0	0	0	0	0	0			RAI14	0.51673	9.05703	1.68564e-62	1.23419e-60
PRG2	0	0	0	0	0	0			CD274	-0.688601	6.13489	4.91525e-62	3.58682e-60
OR9Q1	0	0	0	0	0	0			RP11-732A21.3	-1.33112	4.15952	6.63357e-62	4.8246e-60
OR6Q1	0	0	0	0	0	0			KIF1BP	0.820823	5.32245	7.0919e-62	5.1408e-60
OR9I1	0	0	0	0	0	0			FAM129A	0.690414	6.90475	1.86259e-61	1.34569e-59
OR9Q2	0	0	0	0	0	0			KDELC2	0.977218	4.30054	2.66961e-61	1.92238e-59
OR1S2	0	0	0	0	0	0			S100A10	-0.6755	7.45529	4.47529e-61	3.21205e-59
OR1S1	0	0	0	0	0	0			FAS	-1.32409	4.34485	4.59921e-61	3.28249e-59
OR10Q1	0	0	0	0	0	0			C4orf3	-1.03454	5.04038	4.60352e-61	3.28249e-59
OR10W1	0	0	0	0	0	0			MCM6	0.64399	6.58016	5.60142e-61	3.98102e-59
OR5B17	0	0	0	0	0	0			DNAH11	-1.49409	3.00251	1.03703e-60	7.34643e-59
OR5B3	0	0	0	0	0	0			LRP1	0.732824	5.55509	1.05798e-60	7.47055e-59
OR5B2	0	0	0	0	0	0			FOXQ1	4.55632	0.398045	1.30188e-60	9.16315e-59
OR5B12	0	0	0	0	0	0			TNFRSF11B	1.74901	3.01819	3.21413e-60	2.25496e-58
OR5B21	0	0	0	0	0	0			SCARA3	-2.00459	3.23218	3.857e-60	2.6973e-58
MPEG1	0	0	0	0	0	0			LHX1	0.655598	7.45692	4.35948e-60	3.03896e-58
OR5AN1	0	0	0	0	0	0			ETS1	-0.531825	7.6775	4.82274e-60	3.35119e-58
OR5A2	0	0	0	0	0	0			PLAT	0.549508	8.913	1.55881e-59	1.07974e-57
OR5A1	0	0	0	0	0	0			ITGB8	1.28866	4.62024	2.09793e-59	1.44857e-57
OR4D6	0	0	0	0	0	0			RP11-342D11.2	1.37916	3.70673	2.61574e-59	1.80041e-57
OR4D10	0	0	0	0	0	0			CTAGE5	1.00944	4.99701	4.62274e-59	3.17181e-57
OR4D11	0	0	0	0	0	0			PFKFB3	-0.652023	5.8015	7.22729e-59	4.94333e-57
OR4D9	0	0	0	0	0	0			STAG1	0.675606	6.14477	1.3977e-58	9.53015e-57
GIF	0	0	0	0	0	0			JPH2	-1.25898	3.83458	1.52641e-58	1.03753e-56
OOSP2	0	0	0	0	0	0			ZNF702P	-1.17976	3.90926	6.28436e-58	4.25834e-56
MS4A3	0	0	0	0	0	0			CCDC148	-2.11463	2.65252	1.03797e-57	7.01163e-56
MS4A2	0	0	0	0	0	0			SAA1	2.02526	2.05083	1.22393e-57	8.24226e-56
MS4A4A	0	0	0	0	0	0			IGFBP6	0.96067	4.36469	2.62151e-57	1.75996e-55
MS4A6E	0	0	0	0	0	0			MYBL1	-0.828391	5.18746	3.06092e-57	2.04866e-55
MS4A7	0	0	0	0	0	0			KCNJ2	3.33629	0.76432	3.94329e-57	2.63115e-55
MS4A14	0	0	0	0	0	0			DSE	0.730293	6.29063	6.67277e-57	4.43881e-55
MS4A5	0	0	0	0	0	0			BNIP3L	-0.636026	6.82605	8.62622e-57	5.72084e-55
MS4A1	0	0	0	0	0	0			PLEK2	0.74892	5.01322	9.61545e-57	6.35756e-55
MS4A12	0	0	0	0	0	0			FMNL2	0.646781	6.97966	1.15473e-56	7.61178e-55
MS4A13	0	0	0	0	0	0			MPP5	-0.62342	6.45369	3.0425e-56	1.99953e-54
MS4A8	0	0	0	0	0	0			NTN4	-1.08669	3.88768	3.06722e-56	2.00972e-54
MS4A18	0	0	0	0	0	0			GBP5	1.88083	2.73137	5.75656e-56	3.76055e-54
MS4A15	0	0	0	0	0	0			RP11-388P9.2	2.65973	1.3895	9.60071e-56	6.25307e-54
MS4A10	0	0	0	0	0	0			AF127936.7	1.87222	2.34113	1.45187e-55	9.42808e-54
PGA3	0	0	0	0	0	0			SEMA3A	1.08555	4.78925	1.59847e-55	1.03492e-53
PGA4	0	0	0	0	0	0			TENM2	-1.14563	3.79365	1.62809e-55	1.05099e-53
PGA5	0	0	0	0	0	1			SMARCA2	0.509485	7.23257	1.93846e-55	1.24765e-53
LRRC10B	0	0	0	0	0	0			ARHGEF39	-0.995497	4.09694	2.06142e-55	1.32288e-53
SCGB1D1	0	0	0	0	0	0			STK40	-0.664893	5.53781	2.24819e-55	1.43851e-53
SCGB2A1	0	0	0	0	0	0			VLDLR	-1.00396	4.52284	2.97928e-55	1.90073e-53
SCGB1D2	0	0	0	0	0	0			ATP5B	0.520953	7.68338	4.13388e-55	2.62965e-53
SCGB1D4	0	0	0	0	0	0			ARHGDIB	-0.577005	6.81899	4.50127e-55	2.85504e-53
SLC22A6	0	0	0	0	0	0			RIMKLA	-2.20049	2.08256	5.58518e-55	3.53226e-53
SLC22A9	0	0	0	0	0	0			HIF1A-AS1	-1.07107	4.22568	9.03129e-55	5.69519e-53
LGALS12	0	0	0	0	0	0			SC5D	-1.07063	3.79973	1.42037e-54	8.93112e-53
SLC22A11	0	0	0	0	0	0			MALT1	0.834211	5.5223	1.68e-54	1.05333e-52
SPDYC	0	0	0	0	0	0			GLRX5	-0.864166	4.6004	1.76189e-54	1.10151e-52
CABP2	0	0	0	0	0	0			LMCD1	-0.756902	5.13859	2.07717e-54	1.29491e-52
TBX10	0	0	0	0	0	0			GLS	-0.920835	7.70604	2.22184e-54	1.38115e-52
ACY3	0	0	0	0	0	0			MYL9	-0.544512	7.10541	2.51726e-54	1.56034e-52
ALDH3B2	0	0	0	0	0	0			SYNJ2	0.752448	6.00289	3.22666e-54	1.9944e-52
GAL	0	0	0	0	0	0			ANXA3	-0.534274	7.08748	3.25825e-54	2.00824e-52
MRGPRD	0	0	0	0	0	0			PLEKHA6	1.08977	4.59624	5.35141e-54	3.28908e-52
FGF19	0	0	0	0	0	0			SOX9	1.03589	3.76048	6.129e-54	3.75642e-52
FGF4	0	0	0	0	0	0			IGFBP5	-0.752571	6.62615	1.51521e-53	9.26059e-52
FGF3	0	0	0	0	0	0			FGGY	-0.978763	4.24902	2.70003e-53	1.64558e-51
KRTAP5-7	0	0	0	0	0	0			SMTN	0.711852	6.17949	3.11515e-53	1.8933e-51
KRTAP5-8	0	0	0	0	0	0			RP4-621F18.2	-1.59329	2.80118	3.79639e-53	2.30093e-51
KRTAP5-9	0	0	0	0	0	0			PEPD	1.13393	4.25693	4.28067e-53	2.58726e-51
KRTAP5-10	0	0	0	0	0	0			TPM1	-0.625514	10.687	7.06162e-53	4.25628e-51
KRTAP5-11	0	0	0	0	0	0			MFAP5	-1.34723	3.55495	7.94118e-53	4.77324e-51
DEFB108B	0	0	0	0	0	0			SLC39A6	-0.552687	7.01974	1.05992e-52	6.35338e-51
MOGAT2	0	0	0	0	0	0			APLN	-2.60634	1.70496	1.20159e-52	7.18286e-51
WNT11	0	0	0	0	0	0			AC021218.2	2.39693	1.68784	2.09097e-52	1.24653e-50
FAM181B	0	0	0	0	0	0			YEATS2	-0.607884	6.15189	2.23518e-52	1.32887e-50
TYR	0	0	0	0	0	0			NDST1	-0.785429	5.77398	3.21057e-52	1.90357e-50
TRIM77	0	0	0	0	0	0			TUFT1	-0.652449	5.70628	3.4714e-52	2.05264e-50
TRIM64	0	0	0	0	0	0			STK39	0.617728	6.23492	7.17175e-52	4.2292e-50
TRIM49C	0	0	0	0	0	0			RP11-752L20.3	2.27479	1.5184	8.36655e-52	4.92048e-50
UBTFL1	0	0	0	0	0	0			TRIM41	0.541972	6.68554	1.00868e-51	5.91621e-50
MTNR1B	0	0	0	0	0	0			SORCS2	2.23188	1.55945	1.30697e-51	7.64527e-50
CCDC67	0	0	0	0	0	0			DPYSL3	0.583445	7.91853	1.37676e-51	8.03194e-50
IZUMO1R	0	0	0	0	0	0			WSB1	-0.570979	6.25882	1.92416e-51	1.11955e-49
C11orf97	0	0	0	0	0	0			LYPD5	-2.21471	1.77958	2.0827e-51	1.20857e-49
KDM4E	0	0	0	0	0	0			GYPC	-0.811801	5.17701	3.16994e-51	1.83461e-49
DDI1	0	0	0	0	0	0			F2RL2	2.28024	2.10126	3.24976e-51	1.87584e-49
C11orf53	0	0	0	0	0	0			SLC7A5	-0.936498	4.55928	3.32843e-51	1.91617e-49
DRD2	0	0	0	0	0	2			KIAA1549L	0.798735	5.39709	4.5179e-51	2.5941e-49
CLDN25	0	0	0	0	0	0			PCDH1	1.09633	4.47222	4.81488e-51	2.75737e-49
HTR3A	0	0	0	0	0	0			ANXA6	0.56735	7.37226	5.8434e-51	3.33762e-49
NXPE4	0	0	0	0	0	0			C3orf80	2.35382	1.51314	5.87242e-51	3.34544e-49
APOA4	0	0	0	0	0	1			SEC14L1	0.515744	7.13526	7.50501e-51	4.26437e-49
APOC3	0	0	0	0	0	0			NAE1	0.775329	4.72826	8.22635e-51	4.6621e-49
TMPRSS4-AS1	0	0	0	0	0	0			S100A13	0.56702	7.22453	1.65677e-50	9.36507e-49
AP002962.1	0	0	0	0	0	0			EPB41L3	-0.527764	8.46147	1.67833e-50	9.46242e-49
SCN2B	0	0	0	0	0	0			SWI5	0.859871	5.03348	2.03395e-50	1.14378e-48
FOXR1	0	0	0	0	0	0			PLPP3	1.19021	3.85371	2.16668e-50	1.21529e-48
PDZD3	0	0	0	0	0	2			SYDE1	-0.716403	4.98897	2.33588e-50	1.30684e-48
C1QTNF5	0	0	0	0	0	0			HIVEP2	0.615564	6.52887	2.36543e-50	1.31998e-48
MFRP	0	0	0	0	0	0			TIMP1	0.871776	4.29705	2.40462e-50	1.33843e-48
OR6X1	0	0	0	0	0	0			AGXT2	1.9498	1.99532	2.62691e-50	1.45844e-48
OR6M1	0	0	0	0	0	0			MAPKAPK3	0.713542	5.51224	3.28116e-50	1.81705e-48
TMEM225	0	0	0	0	0	0			FMNL3	0.599797	6.10397	3.7562e-50	2.07214e-48
OR8D4	0	0	0	0	0	0			CDV3	-0.482078	8.60622	3.76079e-50	2.07214e-48
OR4D5	0	0	0	0	0	0			ALDH1A3	0.888273	4.97692	3.99972e-50	2.19823e-48
OR6T1	0	0	0	0	0	0			GRAMD1B	0.9941	4.30316	5.80451e-50	3.18212e-48
OR10G6	0	0	0	0	0	0			IGF2BP3	0.650713	5.75594	1.12186e-49	6.13479e-48
OR10G4	0	0	0	0	0	0			ANGPTL2	1.19304	3.59138	1.13951e-49	6.21575e-48
OR10G9	0	0	0	0	0	0			ZNF430	-1.58537	3.22993	1.5009e-49	8.16661e-48
OR10G8	0	0	0	0	0	0			TCF7	1.41411	2.695	3.23364e-49	1.75509e-47
OR10D3	0	0	0	0	0	0			TMEM170B	-1.31093	3.33126	3.28255e-49	1.77722e-47
OR8G1	0	0	0	0	0	0			TSPYL1	0.638875	6.13528	3.4029e-49	1.83782e-47
OR8B8	0	0	0	0	0	0			OAS1	-1.35861	3.15265	5.38775e-49	2.9026e-47
HEPACAM	0	0	0	0	0	2			TLCD2	0.672207	5.39834	6.77977e-49	3.64354e-47
HEPN1	0	0	0	0	0	0			RP11-328C8.4	2.058	1.94579	7.12214e-49	3.81813e-47
PKNOX2	0	0	0	0	0	0			SEMA6D	-3.58146	1.43545	7.22875e-49	3.86578e-47
PATE1	0	0	0	0	0	0			RP11-407N17.3	1.00233	4.91618	7.45464e-49	3.97684e-47
PATE3	0	0	0	0	0	0			TIE1	0.762067	4.90425	7.63847e-49	4.06497e-47
DDX25	0	0	0	0	0	3			BTN3A2	0.793112	4.58551	9.27753e-49	4.92522e-47
TP53AIP1	0	0	0	0	0	0			ICAM1	-0.610269	5.64574	1.61034e-48	8.52816e-47
ADAMTS8	0	0	0	0	0	0			KIAA1715	-0.937597	4.48073	1.91593e-48	1.0122e-46
SPATA19	0	0	0	0	0	0			SET	-0.481514	9.70499	2.10779e-48	1.11086e-46
B3GAT1	0	0	0	0	0	0			ARHGAP29	0.600111	7.88631	2.92677e-48	1.53878e-46
FGF23	0	0	0	0	0	0			ADGRA3	0.680253	5.27429	3.16598e-48	1.66054e-46
FGF6	0	0	0	0	0	0			PNMA1	-0.686788	5.24632	3.31759e-48	1.73589e-46
GALNT8	0	0	0	0	0	1			AFG3L2	0.52389	6.48949	3.39698e-48	1.77318e-46
KCNA6	0	0	0	0	0	0			C1orf43	-0.733508	4.90759	3.47955e-48	1.81194e-46
KCNA1	0	0	0	0	0	0			ITGAV	-0.60788	6.32135	7.10437e-48	3.69072e-46
KCNA5	0	0	0	0	0	0			TXNDC5	0.52335	7.58984	7.78645e-48	4.03545e-46
NTF3	0	0	0	0	0	0			CLEC11A	0.957704	6.3282	8.37897e-48	4.33224e-46
APOBEC1	0	0	0	0	0	0			CD44	0.526832	8.29458	1.36616e-47	7.04686e-46
GDF3	0	0	0	0	0	0			CCDC47	0.521557	8.65872	1.42615e-47	7.33895e-46
CLEC4C	0	0	0	0	0	0			CTSA	0.556073	6.17055	1.65409e-47	8.49192e-46
NANOGNB	0	0	0	0	0	0			SHC3	1.45903	2.94073	1.99769e-47	1.02318e-45
NANOG	0	0	0	0	0	0			RARG	1.2981	3.84515	2.18303e-47	1.11549e-45
CLEC6A	0	0	0	0	0	0			ACO1	-0.528204	6.33333	2.20866e-47	1.12595e-45
CLEC4D	0	0	0	0	0	0			TGFBI	-0.485653	9.25335	2.57581e-47	1.31006e-45
CLECL1	0	0	0	0	0	0			NECTIN1	1.57218	2.80175	2.71681e-47	1.37856e-45
KLRF1	0	0	0	0	0	0			RP11-442H21.2	-1.36462	3.35088	3.84516e-47	1.94658e-45
CLEC2A	0	0	0	0	0	0			ALPK2	1.09694	4.89573	5.88379e-47	2.97172e-45
CLEC12A	0	0	0	0	0	0			SHROOM4	1.02604	3.80158	6.064e-47	3.05567e-45
CLEC1B	0	0	0	0	0	0			AC007362.3	0.718368	5.25292	6.73047e-47	3.38369e-45
CLEC1A	0	0	0	0	0	0			SFN	0.512608	7.51905	8.16696e-47	4.09644e-45
TMEM52B	0	0	0	0	0	2			SWAP70	-0.485527	7.33613	1.03244e-46	5.16669e-45
KLRD1	0	0	0	0	0	0			ZNF318	0.62022	5.40824	1.15229e-46	5.75327e-45
TAS2R7	0	0	0	0	0	0			SERPINE1	0.718873	8.71281	1.32782e-46	6.61457e-45
TAS2R8	0	0	0	0	0	2			GBE1	-0.790313	5.91934	1.76237e-46	8.75926e-45
TAS2R9	0	0	0	0	0	0			PDK1	-0.909309	4.75948	2.74263e-46	1.36003e-44
TAS2R46	0	0	0	0	0	0			CALB2	1.71627	3.31982	3.57697e-46	1.76975e-44
TAS2R30	0	0	0	0	0	0			PLEKHN1	1.00737	3.95258	3.77449e-46	1.86325e-44
TAS2R42	0	0	0	0	0	0			CEP295NL	0.577679	6.3005	4.09022e-46	2.01455e-44
PRB4	0	0	0	0	0	0			DOCK4	0.555005	6.74605	5.42963e-46	2.66822e-44
PRB1	0	0	0	0	0	0			LEO1	0.480808	7.23678	5.67566e-46	2.78286e-44
ART4	0	0	0	0	0	0			KRT17	-1.05113	4.45715	6.48812e-46	3.17409e-44
PDE6H	0	0	0	0	0	0			CCM2	-0.651589	6.01073	1.02198e-45	4.98848e-44
SLC15A5	0	0	0	0	0	0			ASAP2	0.706666	4.90256	1.09802e-45	5.34771e-44
CAPZA3	0	0	0	0	0	0			SAT1	-0.620921	5.50724	1.10152e-45	5.35279e-44
SYT10	0	0	0	0	0	0			CDH13	0.575275	5.7412	1.26791e-45	6.14769e-44
DBX2	0	0	0	0	0	0			DVL1	0.485213	6.71579	1.48003e-45	7.16028e-44
OR8S1	0	0	0	0	0	0			BLOC1S5-TXNDC5	0.491472	7.28942	2.05228e-45	9.90681e-44
LALBA	0	0	0	0	0	0			SLK	0.462486	8.03826	2.78086e-45	1.33942e-43
WNT1	0	0	0	0	0	0			NTNG1	0.791997	4.39641	3.08774e-45	1.48395e-43
DHH	0	0	0	0	0	0			PCED1B	-0.919368	5.1199	5.62228e-45	2.6961e-43
FAIM2	0	0	0	0	0	0			ZSWIM4	0.996478	3.65347	6.24674e-45	2.98898e-43
HIGD1C	0	0	0	0	0	0			VCAN	0.753368	8.69331	7.4616e-45	3.56247e-43
BIN2	0	0	0	0	0	0			MAGED1	0.618588	5.64313	8.4895e-45	4.04438e-43
KRT71	0	0	0	0	0	0			ARPP19	-0.620607	6.58059	8.70353e-45	4.13731e-43
RP11-624J6.2	0	0	0	0	0	0			RP11-6O2.4	-0.860281	4.83329	8.96497e-45	4.25232e-43
HOXC12	0	0	0	0	0	2			PPARGC1A	-1.58642	2.98392	1.0912e-44	5.1646e-43
HOXC11	0	0	0	0	0	0			ZNF185	0.68194	6.44202	1.11656e-44	5.27319e-43
PPP1R1A	0	0	0	0	0	1			TEC	-0.870275	4.25062	1.16854e-44	5.50678e-43
LACRT	0	0	0	0	0	0			PPP1R14C	-1.5687	2.37929	1.54858e-44	7.282e-43
DCD	0	0	0	0	0	0			RAB30	-1.59471	2.80285	1.69571e-44	7.95672e-43
MUCL1	0	0	0	0	0	0			RRM2	0.518656	7.14346	1.76597e-44	8.26861e-43
NEUROD4	0	0	0	0	0	0			NIPAL3	-0.599018	5.83392	2.03132e-44	9.49065e-43
OR9K2	0	0	0	0	0	0			PTPRK	0.743378	5.11551	2.10287e-44	9.80398e-43
OR10A7	0	0	0	0	0	0			PTGES	1.09174	3.84641	2.78803e-44	1.29706e-42
OR6C74	0	0	0	0	0	0			MXI1	-0.833463	4.59446	2.99437e-44	1.39009e-42
OR6C6	0	0	0	0	0	0			TLL2	1.37444	3.38092	3.42767e-44	1.58786e-42
OR6C1	0	0	0	0	0	0			ACBD5	-0.592419	5.732	3.44121e-44	1.59076e-42
OR6C3	0	0	0	0	0	0			PCDHGC3	0.788623	5.94542	3.44896e-44	1.59097e-42
OR6C75	0	0	0	0	0	0			SH3D21	-0.657113	5.21553	3.47018e-44	1.59738e-42
OR6C65	0	0	0	0	0	0			SGK1	0.750878	4.99993	4.95951e-44	2.27814e-42
OR6C76	0	0	0	0	0	0			AC098617.1	-1.09137	3.979	5.66276e-44	2.59571e-42
OR6C2	0	0	0	0	0	0			ITGA6	0.478365	8.01781	7.14267e-44	3.26721e-42
OR6C70	0	0	0	0	0	0			CDK17	0.853104	4.70834	8.22554e-44	3.75467e-42
OR6C68	0	0	0	0	0	0			RP11-230G5.2	0.774988	5.04166	1.21408e-43	5.5303e-42
OR6C4	0	0	0	0	0	0			SMAD3	0.490512	6.78423	1.35945e-43	6.17956e-42
OR2AP1	0	0	0	0	0	0			MESDC2	-0.529113	6.90842	1.61616e-43	7.33118e-42
OR10P1	0	0	0	0	0	0			CMAHP	-1.84262	2.27651	1.91379e-43	8.66329e-42
TAC3	0	0	0	0	0	0			VEGFA	-0.508913	7.26682	2.39117e-43	1.08018e-41
IFNG	0	0	0	0	0	0			HLA-V	-1.85305	2.27381	2.66032e-43	1.19929e-41
IL26	0	0	0	0	0	0			ABLIM1	-0.719391	4.74544	3.12966e-43	1.40796e-41
IL22	0	0	0	0	0	0			DNAJC21	0.471769	8.61834	3.59639e-43	1.6146e-41
LRRC10	0	0	0	0	0	0			ECT2	-0.58033	6.18947	5.00454e-43	2.24218e-41
MYF5	0	0	0	0	0	0			SLC25A36	-0.619155	5.73138	5.29155e-43	2.36591e-41
CCER1	0	0	0	0	0	0			EHD2	-0.507857	7.19595	5.61283e-43	2.50442e-41
KERA	0	0	0	0	0	0			TFB2M	0.699227	4.90285	7.94312e-43	3.53696e-41
C12orf74	0	0	0	0	0	0			SCHIP1	-0.711239	4.70199	9.41977e-43	4.18595e-41
FAM71C	0	0	0	0	0	0			SARS	-0.46671	7.90937	1.22252e-42	5.42157e-41
SLC5A8	0	0	0	0	0	0			ZNHIT6	-0.461655	8.01264	1.2346e-42	5.46406e-41
SPIC	0	0	0	0	0	0			RP1-178F15.5	0.569314	6.91067	1.30885e-42	5.78095e-41
C12orf42	0	0	0	0	0	0			INSIG2	-1.07949	3.67968	1.35795e-42	5.98566e-41
ASCL4	0	0	0	0	0	0			CCNE1	1.11073	3.48015	1.44132e-42	6.34037e-41
WSCD2	0	0	0	0	0	0			EIF4EBP2	-0.870168	4.14713	1.4961e-42	6.56809e-41
DAO	0	0	0	0	0	0			SLIT2	-1.68439	2.51278	1.57792e-42	6.91339e-41
CUX2	0	0	0	0	0	0			CTD-2532K18.2	0.753762	4.95734	1.7735e-42	7.75469e-41
LHX5	0	0	0	0	0	0			MAPKAPK2	0.604067	5.51629	2.1367e-42	9.32415e-41
TBX5	0	0	0	0	0	0			MIR503HG	-1.35276	3.25035	2.14674e-42	9.34926e-41
AC004813.1	0	0	0	0	0	2			IGFBP3	-1.36404	3.01219	3.6558e-42	1.58896e-40
PLA2G1B	0	0	0	0	0	0			NOS1	2.75565	2.116	3.80539e-42	1.65069e-40
MSI1	0	0	0	0	0	0			PRPF31	-0.535756	8.4311	3.86743e-42	1.67428e-40
TMEM132C	0	0	0	0	0	0			MPP6	0.997201	3.81678	4.90625e-42	2.11979e-40
GLT1D1	0	0	0	0	0	0			CLIC1	0.508663	7.54842	5.26159e-42	2.26882e-40
ANHX	0	0	0	0	0	0			HELZ2	0.677593	4.82646	5.89164e-42	2.5355e-40
TUBA3C	0	0	0	0	0	0			NDRG1	-0.630027	6.11194	7.03805e-42	3.0229e-40
AL354828.2	0	0	0	0	0	0			SPRY2	0.972721	3.8096	7.61198e-42	3.26298e-40
C1QTNF9	0	0	0	0	0	0			9-Sep	0.432762	7.32269	1.14324e-41	4.89106e-40
AMER2	0	0	0	0	0	0			NACA	-0.485666	10.1269	1.33503e-41	5.70038e-40
GPR12	0	0	0	0	0	0			LMNB1	0.468359	8.68446	1.38676e-41	5.9097e-40
GSX1	0	0	0	0	0	0			FAM167A	0.860314	4.2186	1.78731e-41	7.60182e-40
PDX1	0	0	0	0	0	2			BTBD10	-0.66645	5.07518	1.92018e-41	8.15103e-40
URAD	0	0	0	0	0	0			NEAT1_3	-0.794207	4.83119	3.21596e-41	1.36251e-39
FLT3	0	0	0	0	0	0			CDH2	-0.578236	6.42526	4.4554e-41	1.88396e-39
FLT1	0	0	0	0	0	0			DNM1	0.681118	4.61072	5.10825e-41	2.15584e-39
TEX26	0	0	0	0	0	0			ASNS	-1.21017	3.02644	5.4142e-41	2.28055e-39
RXFP2	0	0	0	0	0	2			NCR3LG1	-1.08762	4.0312	5.76414e-41	2.42327e-39
STOML3	0	0	0	0	0	0			PBX3	0.826006	4.33448	6.14277e-41	2.57748e-39
TNFSF11	0	0	0	0	0	0			DST	-0.654154	9.69851	6.15656e-41	2.57831e-39
FAM216B	0	0	0	0	0	0			REEP5	0.452912	6.77729	6.78903e-41	2.83774e-39
SPERT	0	0	0	0	0	0			UBE2J1	-0.557498	6.13726	8.68931e-41	3.62509e-39
SIAH3	0	0	0	0	0	0			PRSS23	-0.532453	6.72789	1.00846e-40	4.19916e-39
HTR2A	0	0	0	0	0	0			FBXO32	-1.55297	2.43332	1.15046e-40	4.78132e-39
CYSLTR2	0	0	0	0	0	0			PAPOLA	0.42129	7.52395	1.28016e-40	5.31024e-39
LINC00371	0	0	0	0	0	0			STRA6	1.99803	1.77907	1.38779e-40	5.74575e-39
CCDC70	0	0	0	0	0	2			RFWD3	-0.720906	4.76526	1.68357e-40	6.95715e-39
PCDH8	0	0	0	0	0	0			FAM111B	0.514757	6.2208	1.72292e-40	7.10632e-39
PRR20A	0	0	0	0	0	0			TOB2	0.748996	4.65624	1.84023e-40	7.57586e-39
PRR20C	0	0	0	0	0	0			NBL1	0.542652	6.09254	1.95186e-40	8.02025e-39
PRR20B	0	0	0	0	0	0			PAWR	-0.448504	7.31532	2.07658e-40	8.51672e-39
PRR20D	0	0	0	0	0	0			TGFB1	0.531844	6.15859	2.09557e-40	8.57846e-39
PRR20E	0	0	0	0	0	0			EFEMP1	-1.82413	2.11737	2.2052e-40	9.01034e-39
PCDH17	0	0	0	0	0	0			LSM12	0.623084	5.11268	2.2936e-40	9.35401e-39
OXGR1	0	0	0	0	0	0			AIM1	1.0498	3.69417	4.72908e-40	1.92507e-38
RNF113B	0	0	0	0	0	0			TPD52	-0.541901	6.91016	7.64667e-40	3.10694e-38
ZIC5	0	0	0	0	0	0			CLINT1	0.400864	8.81016	7.90828e-40	3.20726e-38
METTL21C	0	0	0	0	0	0			HPCAL1	1.43739	3.20168	1.16141e-39	4.70144e-38
DAOA	0	0	0	0	0	0			DSC3	-0.584319	6.58347	1.37266e-39	5.54633e-38
RP11-153I24.5	0	0	0	0	0	0			RGL1	0.797178	4.95981	1.60785e-39	6.48462e-38
SOX1	0	0	0	0	0	0			UNC13D	-0.519204	6.25755	2.52155e-39	1.01509e-37
SPACA7	0	0	0	0	0	0			SIRPB1	2.36551	0.916306	2.58889e-39	1.04027e-37
F7	0	0	0	0	0	0			DOCK11	0.782006	4.34841	2.62104e-39	1.05126e-37
OR11H12	0	0	0	0	0	0			C22orf46	-0.492976	7.05377	2.69334e-39	1.07828e-37
OR11H2	0	0	0	0	0	0			SDC1	0.587925	5.17057	2.81696e-39	1.1257e-37
OR4Q3	0	0	0	0	0	0			HIVEP1	-0.817042	4.24896	6.23881e-39	2.48857e-37
OR4M1	0	0	0	0	0	0			CCL28	-1.49033	2.41602	1.23255e-38	4.90748e-37
OR4K2	0	0	0	0	0	2			MOAP1	-0.752256	5.03589	1.78535e-38	7.09554e-37
OR4K5	0	0	0	0	0	0			CEP170	0.447307	7.68763	1.87717e-38	7.4469e-37
OR4K15	0	0	0	0	0	0			ARRB1	0.761514	4.81113	2.55969e-38	1.01361e-36
OR4Q2	0	0	0	0	0	0			TERF1	0.74366	5.07749	2.84003e-38	1.12258e-36
OR4K14	0	0	0	0	0	0			IQCJ-SCHIP1	-0.697971	4.59897	4.30354e-38	1.69799e-36
OR4K13	0	0	0	0	0	0			TMSB4X	-0.452329	8.1743	4.81571e-38	1.89664e-36
OR4L1	0	0	0	0	0	0			PGAM1	-0.484663	7.82232	5.12353e-38	2.01424e-36
OR4K17	0	0	0	0	0	0			F3	-0.427139	10.4158	5.20066e-38	2.04088e-36
OR4N5	0	0	0	0	0	0			EFR3A	0.623856	5.03516	6.11579e-38	2.3957e-36
OR11G2	0	0	0	0	0	0			SACS	0.60796	7.22863	8.38835e-38	3.28003e-36
OR11H6	0	0	0	0	0	0			PHGDH	-0.453174	7.12285	9.6474e-38	3.76559e-36
RNASE9	0	0	0	0	0	0			KCTD11	-0.887223	3.87213	1.19512e-37	4.65648e-36
RP11-14J7.7	0	0	0	0	0	0			LAMB2	-0.492463	6.23786	1.4843e-37	5.77289e-36
RNASE11	0	0	0	0	0	0			DAAM1	0.532973	5.72863	1.54988e-37	6.01725e-36
RNASE12	0	0	0	0	0	0			CBX5	-0.593503	6.61491	1.76424e-37	6.8373e-36
OR6S1	0	0	0	0	0	0			RP11-445F12.2	0.781416	4.14777	2.10524e-37	8.14437e-36
EDDM3A	0	0	0	0	0	0			RIOK3	-0.521614	6.54479	2.27699e-37	8.79323e-36
EDDM3B	0	0	0	0	0	0			PAG1	-1.43117	2.53541	2.40116e-37	9.25634e-36
RNASE6	0	0	0	0	0	0			PTBP3	-0.826995	4.05072	3.00227e-37	1.15532e-35
RNASE1	0	0	0	0	0	0			LRP8	0.513166	5.75042	3.60728e-37	1.38569e-35
RNASE3	0	0	0	0	0	0			DPYSL2	-0.794363	4.15107	4.69152e-37	1.79902e-35
RNASE2	0	0	0	0	0	0			AJAP1	0.784777	6.0851	5.15137e-37	1.97189e-35
RNASE13	0	0	0	0	0	0			PDLIM7	0.426814	7.41143	5.20282e-37	1.9881e-35
RNASE7	0	0	0	0	0	0			TUBA4A	-0.484316	6.65481	6.01553e-37	2.29463e-35
RNASE8	0	0	0	0	0	0			SAMD4A	-0.629818	6.01114	6.2168e-37	2.36727e-35
OR5AU1	0	0	0	0	0	0			C18orf25	-0.730504	4.64567	6.37583e-37	2.42359e-35
OR10G3	0	0	0	0	0	0			ENG	0.686516	4.64963	8.03119e-37	3.04752e-35
TRAV1-1	0	0	0	0	0	0			SIPA1L3	0.54041	6.60669	8.95466e-37	3.39204e-35
OR10G2	0	0	0	0	0	0			RP1-65P5.3	0.720043	5.20621	1.02311e-36	3.86886e-35
TRAV1-2	0	0	0	0	0	0			PHLDB3	0.668276	4.49937	1.12878e-36	4.26104e-35
OR4E2	0	0	0	0	0	0			YWHAG	-0.410303	7.16472	1.36582e-36	5.14694e-35
TRAV2	0	0	0	0	0	0			TBX3	0.837845	3.97561	1.3932e-36	5.24109e-35
TRAV3	0	0	0	0	0	0			CAV2	-0.805654	4.68221	1.44665e-36	5.43278e-35
TRAV4	0	0	0	0	0	0			IRF2BPL	0.860225	3.61786	1.51174e-36	5.66745e-35
TRAV5	0	0	0	0	0	0			FRMD6	-0.523608	5.64831	1.51538e-36	5.67136e-35
TRAV6	0	0	0	0	0	0			CALD1	-0.391919	9.34389	1.89684e-36	7.08683e-35
TRAV7	0	0	0	0	0	0			CHI3L1	-2.89486	0.922985	2.42537e-36	9.046e-35
TRAV8-1	0	0	0	0	0	0			TRAF1	1.46091	3.02844	3.5679e-36	1.32846e-34
TRAV9-1	0	0	0	0	0	0			TTC17	-0.458808	6.65602	4.92799e-36	1.83175e-34
TRAV10	0	0	0	0	0	0			PTPRB	-0.659096	4.88998	5.00439e-36	1.85698e-34
TRAV12-1	0	0	0	0	0	0			MCFD2	0.418347	7.2961	5.39343e-36	1.99795e-34
TRAV8-2	0	0	0	0	0	0			C15orf48	-2.31235	1.11689	6.36546e-36	2.35403e-34
TRAV8-3	0	0	0	0	0	0			GPR39	0.430938	6.99918	6.9811e-36	2.57734e-34
TRAV13-1	0	0	0	0	0	0			PPT1	-0.609757	5.44189	1.19071e-35	4.38853e-34
TRAV12-2	0	0	0	0	0	0			KDM3A	-0.566091	5.90174	1.55365e-35	5.71656e-34
TRAV8-4	0	0	0	0	0	0			SNCG	1.39919	2.16871	2.36465e-35	8.68591e-34
TRAV13-2	0	0	0	0	0	0			DLG1	-0.398529	7.39168	2.64196e-35	9.68824e-34
TRAV14DV4	0	0	0	0	0	0			CTSS	-0.726979	4.63213	2.765e-35	1.01224e-33
TRAV9-2	0	0	0	0	0	0			HEXA	-0.810759	4.49647	2.95784e-35	1.08102e-33
TRAV12-3	0	0	0	0	0	0			G3BP2	-0.419949	7.03423	3.41134e-35	1.24468e-33
TRAV8-6	0	0	0	0	0	0			ST3GAL6	0.858872	3.86307	5.12384e-35	1.8664e-33
TRAV16	0	0	0	0	0	0			KRT80	-0.434223	6.5587	5.99044e-35	2.17843e-33
TRAV17	0	0	0	0	0	0			MRC2	1.12781	3.92586	6.69509e-35	2.43062e-33
TRAV18	0	0	0	0	0	0			FASN	0.548156	6.06601	7.07307e-35	2.56358e-33
TRAV19	0	0	0	0	0	0			PABPC1	-0.409013	10.1907	8.04689e-35	2.91169e-33
TRAV20	0	0	0	0	0	0			VDAC1	-0.516402	7.74853	8.14955e-35	2.94396e-33
TRAV21	0	0	0	0	0	0			LTBP1	1.41698	2.43467	8.26179e-35	2.97957e-33
TRAV22	0	0	0	0	0	0			CTNNBIP1	0.84549	4.0406	1.26195e-34	4.54365e-33
TRAV23DV6	0	0	0	0	0	0			AGER	-1.23081	2.94434	1.41497e-34	5.08621e-33
TRDV1	0	0	0	0	0	0			SSR3	0.475716	7.03995	2.05419e-34	7.37177e-33
TRAV24	0	0	0	0	0	0			PIK3CD	0.615205	5.00214	2.17235e-34	7.78301e-33
TRAV25	0	0	0	0	0	0			CAV1	-0.586569	6.44138	3.01804e-34	1.07952e-32
TRAV26-1	0	0	0	0	0	0			RORA	-1.18921	3.32523	3.03347e-34	1.08326e-32
TRAV8-7	0	0	0	0	0	1			PAK3	0.955774	3.41277	3.19908e-34	1.14053e-32
TRAV27	0	0	0	0	0	0			HOXB3	1.07842	3.31539	3.31094e-34	1.17849e-32
TRAV29DV5	0	0	0	0	0	0			MYEF2	-0.500563	6.20134	3.56694e-34	1.26754e-32
TRAV26-2	0	0	0	0	0	0			FAM114A1	0.507049	5.97276	4.9109e-34	1.74229e-32
TRAV34	0	0	0	0	0	0			KRI1	0.41297	8.30425	5.02339e-34	1.77931e-32
TRAV38-1	0	0	0	0	0	0			CASP3	0.705061	4.72277	5.30857e-34	1.87727e-32
TRAV38-2DV8	0	0	0	0	0	0			PCSK7	-0.564363	5.85673	5.50739e-34	1.94443e-32
TRAV39	0	0	0	0	0	0			ITGA11	2.51039	0.934686	5.76248e-34	2.0312e-32
TRAV40	0	0	0	0	0	0			TRAF5	-1.02955	3.55262	6.11843e-34	2.1532e-32
TRAV41	0	0	0	0	0	0			RELB	0.93615	3.35431	6.80813e-34	2.39206e-32
TRDV2	0	0	0	0	0	0			MCAM	-0.590094	5.55925	6.88535e-34	2.41529e-32
TRDD1	0	0	0	0	0	0			RASAL1	2.58688	0.595658	7.09616e-34	2.48525e-32
TRDD2	0	0	0	0	0	0			AREG	-1.25819	2.64994	8.60474e-34	3.00876e-32
TRDD3	0	0	0	0	0	0			HDAC1	0.405203	7.86343	8.74237e-34	3.052e-32
TRDJ4	0	0	0	0	0	0			DBN1	0.404192	9.34412	8.82486e-34	3.07587e-32
TRDJ2	0	0	0	0	0	0			GLCCI1	-1.52383	2.40348	9.15187e-34	3.18476e-32
TRDJ3	0	0	0	0	0	0			RP11-394J1.2	0.812418	4.22631	9.56433e-34	3.323e-32
TRDV3	0	0	0	0	0	0			MXD4	0.60873	4.90943	1.03128e-33	3.57736e-32
TRAJ61	0	0	0	0	0	0			COQ9	0.596197	4.83114	1.06781e-33	3.69817e-32
TRAJ59	0	0	0	0	0	0			LYPD1	0.425629	7.07016	1.11116e-33	3.84221e-32
TRAJ58	0	0	0	0	0	0			ZCCHC24	1.2103	2.54482	1.24072e-33	4.28344e-32
TRAJ56	0	0	0	0	0	0			CCDC88C	0.602699	6.08454	1.32424e-33	4.56454e-32
TRAJ54	0	0	0	0	0	0			ANKRD37	-1.20086	3.17772	1.33171e-33	4.58305e-32
TRAJ53	0	0	0	0	0	0			RBMS2	-0.518679	5.79942	1.37754e-33	4.73331e-32
TRAJ52	0	0	0	0	0	0			AF127936.9	1.0584	3.12794	1.49909e-33	5.14288e-32
TRAJ50	0	0	0	0	0	0			S100A16	0.439497	7.9379	1.51803e-33	5.19968e-32
TRAJ49	0	0	0	0	0	0			ADAM8	2.0676	1.54713	1.76633e-33	6.04067e-32
TRAJ48	0	0	0	0	0	0			KIF20A	0.451752	7.15301	2.20258e-33	7.52081e-32
TRAJ47	0	0	0	0	0	0			CNOT9	0.641998	5.00227	2.55388e-33	8.70674e-32
TRAJ46	0	0	0	0	0	0			PRKCH	-1.52593	2.06776	3.1008e-33	1.05548e-31
TRAJ45	0	0	0	0	0	0			AFF4	0.554541	6.88195	3.8709e-33	1.31556e-31
TRAJ44	0	0	0	0	0	0			ADGRL2	0.85113	3.83859	3.91353e-33	1.32798e-31
TRAJ43	0	0	0	0	0	0			SERTAD4-AS1	-0.838643	4.21505	4.09723e-33	1.38816e-31
TRAJ42	0	0	0	0	0	0			PLXND1	-0.779885	4.31095	4.15802e-33	1.40657e-31
TRAJ41	0	0	0	0	0	0			PKIA	1.07975	3.51232	4.65067e-33	1.57079e-31
TRAJ40	0	0	0	0	0	0			CCDC69	0.626574	5.56456	4.69035e-33	1.58174e-31
TRAJ39	0	0	0	0	0	0			RASAL2	-0.72672	4.5555	5.11399e-33	1.72195e-31
TRAJ38	0	0	0	0	0	0			BCAR3	0.481832	6.79608	6.37759e-33	2.14411e-31
TRAJ37	0	0	0	0	0	0			CKAP4	0.471692	6.475	6.66575e-33	2.23754e-31
TRAJ36	0	0	0	0	0	0			LDOC1	0.664161	5.39245	7.8613e-33	2.6348e-31
TRAJ35	0	0	0	0	0	0			SERINC3	0.484713	7.46288	8.03457e-33	2.68875e-31
TRAJ34	0	0	0	0	0	0			DPY19L2	-0.949975	3.59863	8.32314e-33	2.78105e-31
TRAJ33	0	0	0	0	0	0			AC068134.8	-4.93341	-0.12638	9.04723e-33	3.01837e-31
TRAJ32	0	0	0	0	0	0			MRPS28	0.784337	3.71102	9.76058e-33	3.25139e-31
TRAJ31	0	0	0	0	0	0			NAA50	0.427336	6.50099	9.98101e-33	3.31975e-31
TRAJ30	0	0	0	0	0	0			CD24	-0.6251	5.02218	1.0792e-32	3.58401e-31
TRAJ29	0	0	0	0	0	0			PSMD2	0.390943	9.42099	1.10376e-32	3.66001e-31
TRAJ28	0	0	0	0	0	0			LCP1	-0.557694	5.62383	1.16567e-32	3.85944e-31
TRAJ27	0	0	0	0	0	0			IQCB1	-0.567992	5.35758	1.17515e-32	3.88495e-31
TRAJ25	0	0	0	0	0	0			GALNT6	0.566725	5.36481	1.19776e-32	3.95369e-31
TRAJ24	0	0	0	0	0	0			PIH1D1	-0.407173	6.86783	1.36396e-32	4.49549e-31
TRAJ23	0	0	0	0	0	0			PEA15	-0.40567	6.92126	1.37923e-32	4.53897e-31
TRAJ22	0	0	0	0	0	0			MCL1	0.430718	7.17651	1.39391e-32	4.58037e-31
TRAJ21	0	0	0	0	0	0			MSN	0.353172	11.1305	1.49243e-32	4.89675e-31
TRAJ20	0	0	0	0	0	0			SASH1	0.539051	5.41099	1.55527e-32	5.09527e-31
TRAJ19	0	0	0	0	0	0			TGFB2	-1.66846	1.98812	1.84098e-32	6.02223e-31
TRAJ18	0	0	0	0	0	0			LGALS3BP	0.396643	8.06466	1.85827e-32	6.06971e-31
TRAJ17	0	0	0	0	0	0			NTSR1	3.20848	-0.0342503	1.96705e-32	6.41541e-31
TRAJ16	0	0	0	0	0	0			SLC25A4	-0.763771	4.21054	2.6188e-32	8.52831e-31
TRAJ14	0	0	0	0	0	0			PSEN1	-0.493287	5.82859	2.78801e-32	9.06581e-31
TRAJ13	0	0	0	0	0	0			RP11-553A10.1	-1.16952	2.69438	3.15284e-32	1.02369e-30
TRAJ12	0	0	0	0	0	0			WHAMMP3	-1.40875	2.36655	3.30721e-32	1.0709e-30
TRAJ11	0	0	0	0	0	0			KMT5A	0.461565	6.02229	3.30806e-32	1.0709e-30
TRAJ10	0	0	0	0	0	0			MIR210HG	-1.61389	2.04552	3.56512e-32	1.1524e-30
TRAJ9	0	0	0	0	0	0			SNAI2	0.669325	4.36081	4.13884e-32	1.33588e-30
TRAJ7	0	0	0	0	0	0			SLFNL1-AS1	-0.944045	4.10071	4.30798e-32	1.38842e-30
TRAJ6	0	0	0	0	0	0			TRAPPC6B	0.552083	5.38314	4.40791e-32	1.41853e-30
TRAJ5	0	0	0	0	0	0			TTC9	-1.47107	2.44618	4.6908e-32	1.50734e-30
TRAJ4	0	0	0	0	0	0			PTCSC3	-3.34435	0.891264	5.38041e-32	1.7264e-30
TRAJ3	0	0	0	0	0	0			FOXP1	0.524729	5.35513	5.73795e-32	1.83842e-30
TRAJ2	0	0	0	0	0	0			KANK1	0.634679	5.02821	6.21482e-32	1.98829e-30
TRAJ1	0	0	0	0	0	0			DNAJC6	-1.2242	2.91751	6.33129e-32	2.02258e-30
AC243945.1	0	0	0	0	0	0			TFPI2	0.622378	6.12447	8.32656e-32	2.6561e-30
IL25	0	0	0	0	0	0			ADRB2	-0.861381	3.81163	9.23265e-32	2.94084e-30
CMTM5	0	0	0	0	0	0			BTN2A1	0.48963	5.59147	9.89986e-32	3.14876e-30
MYH6	0	0	0	0	0	0			CLSTN2	3.83952	-0.0821388	1.06067e-31	3.36868e-30
MYH7	0	0	0	0	0	0			WWTR1	0.470132	5.8068	1.11413e-31	3.53333e-30
RP11-934B9.3	0	0	0	0	0	0			STAT6	0.436696	7.00192	1.16915e-31	3.70244e-30
RIPK3	0	0	0	0	0	0			H2AFY	0.364028	8.24254	1.22248e-31	3.8657e-30
NYNRIN	0	0	0	0	0	0			RRAGA	-0.652284	4.45805	1.29292e-31	4.08251e-30
CMA1	0	0	0	0	0	0			ZNF532	-0.696117	5.25403	1.32777e-31	4.18649e-30
CTSG	0	0	0	0	0	0			EPHB1	1.16389	3.38062	1.49018e-31	4.69182e-30
GZMH	0	0	0	0	0	0			KLHDC3	0.437336	6.41586	1.5345e-31	4.82438e-30
GZMB	0	0	0	0	0	0			SCRN3	-0.558405	5.23693	1.55319e-31	4.87612e-30
AL137164.1	0	0	0	0	0	0			TSHZ1	0.733488	4.46698	1.69584e-31	5.31631e-30
GPR33	0	0	0	0	0	0			MOB3C	0.787472	4.16497	2.01876e-31	6.31955e-30
SSTR1	0	0	0	0	0	1			RP11-536C5.7	-0.489637	5.5139	2.52134e-31	7.88154e-30
CLEC14A	0	0	0	0	0	0			TNFAIP2	0.501332	5.43351	2.63307e-31	8.21903e-30
FSCB	0	0	0	0	0	2			HOOK1	-0.779257	4.54397	2.88168e-31	8.98219e-30
RPL10L	0	0	0	0	0	2			RAB13	0.494286	8.39623	2.91524e-31	9.07383e-30
OTX2	0	0	0	0	0	0			NGEF	1.01594	3.02305	3.22858e-31	1.00348e-29
LRRC9	0	0	0	0	0	0			SAMD3	2.49102	0.926678	3.57272e-31	1.10887e-29
SIX6	0	0	0	0	0	0			PCDHGA11	0.680173	5.10411	3.6117e-31	1.11937e-29
GPHB5	0	0	0	0	0	0			CCSER2	-0.706529	4.5385	4.42961e-31	1.37092e-29
AL135745.1	0	0	0	0	0	0			SLAMF7	-2.34626	1.13482	4.94524e-31	1.52833e-29
CCDC177	0	0	0	0	0	0			PLEC	0.347406	10.6073	4.96694e-31	1.53287e-29
ADAM20	0	0	0	0	0	0			STEAP3	0.740087	4.44204	5.17591e-31	1.5951e-29
RGS6	0	0	0	0	0	0			POSTN	-2.42242	0.931725	5.27431e-31	1.62313e-29
AC005477.1	0	0	0	0	0	0			TWIST2	1.24482	2.35836	6.04206e-31	1.85678e-29
VSX2	0	0	0	0	0	0			NT5DC2	0.541692	5.59807	6.22474e-31	1.91023e-29
VRTN	0	0	0	0	0	2			SLFNL1	-1.1118	3.13219	6.30423e-31	1.93191e-29
SYNDIG1L	0	0	0	0	0	0			GPR68	1.57616	1.97741	6.9434e-31	2.1248e-29
ESRRB	0	0	0	0	0	0			ADIRF	1.44702	2.32374	7.44867e-31	2.27623e-29
LRRC74A	0	0	0	0	0	0			CTC-338M12.7	0.590864	4.89419	1.0533e-30	3.21427e-29
NGB	0	0	0	0	0	0			SEC61G	-0.605811	5.45051	1.06024e-30	3.23091e-29
NRXN3	0	0	0	0	0	0			PPP6R1	0.359634	7.63586	1.08452e-30	3.30029e-29
KCNK13	0	0	0	0	0	0			IQCD	0.602858	4.91759	1.32487e-30	4.02608e-29
CATSPERB	0	0	0	0	0	0			GPSM2	0.469487	6.32155	1.58201e-30	4.80081e-29
COX8C	0	0	0	0	0	0			C1orf198	-0.804589	3.82602	1.67097e-30	5.06372e-29
PRIMA1	0	0	0	0	0	0			RP11-1151B14.4	1.03391	3.03695	2.22642e-30	6.73762e-29
FAM181A	0	0	0	0	0	0			PMAIP1	0.557559	5.43916	2.23641e-30	6.75847e-29
SERPINA11	0	0	0	0	0	0			COL17A1	1.03352	3.38921	2.30728e-30	6.963e-29
SERPINA9	0	0	0	0	0	0			CAPN2	0.346504	8.45848	2.34217e-30	7.05853e-29
SERPINA4	0	0	0	0	0	0			OBSCN	-0.869164	4.96815	2.49113e-30	7.4971e-29
GSC	0	0	0	0	0	0			CLU	-1.10548	3.00306	2.49645e-30	7.50276e-29
TCL1B	0	0	0	0	0	0			CXCL2	-0.925586	3.25521	2.89669e-30	8.69366e-29
TCL1A	0	0	0	0	0	0			NME2	0.371049	7.486	3.09325e-30	9.27084e-29
TUNAR	0	0	0	0	0	0			ARHGEF3	1.18735	2.72164	3.22955e-30	9.66606e-29
C14orf177	0	0	0	0	0	0			ZNF608	0.630337	5.3227	3.2486e-30	9.70976e-29
SLC25A47	0	0	0	0	0	0			FERMT1	0.896844	3.68885	3.9317e-30	1.17354e-28
DLK1	0	0	0	0	0	0			SEMA7A	0.587845	5.54914	4.49078e-30	1.33858e-28
DIO3	0	0	0	0	0	0			NEDD4L	-0.550687	6.16898	4.77029e-30	1.41996e-28
RP11-736N17.11	0	0	0	0	0	0			AC007879.7	-2.57009	1.46162	5.21826e-30	1.55119e-28
TDRD9	0	0	0	0	0	0			MCC	0.915115	3.76298	5.77096e-30	1.71315e-28
RD3L	0	0	0	0	0	0			ZNF738	-0.894955	3.53563	6.96325e-30	2.06428e-28
ASPG	0	0	0	0	0	0			SPECC1	0.421937	6.811	6.97406e-30	2.06468e-28
KIF26A	0	0	0	0	0	0			RGS9	0.997467	3.22898	7.13455e-30	2.10933e-28
TMEM179	0	0	0	0	0	0			RNF165	-0.994268	3.10337	7.26914e-30	2.14622e-28
C14orf180	0	0	0	0	0	0			MAN1A1	0.95185	3.31113	9.53393e-30	2.81109e-28
IGHA2	0	0	0	0	0	0			TLE3	0.535757	5.48716	9.56567e-30	2.81664e-28
IGHE	0	0	0	0	0	0			SPTY2D1	-0.443418	6.20225	9.79708e-30	2.8809e-28
IGHG4	0	0	0	0	0	0			TPI1	-0.519365	9.03229	1.0751e-29	3.15714e-28
IGHG2	0	0	0	0	0	0			JARID2	0.433184	6.12325	1.10615e-29	3.24395e-28
IGHA1	0	0	0	0	0	0			EDN2	-2.91552	0.487962	1.12506e-29	3.295e-28
IGHG1	0	0	0	0	0	0			SMOX	0.865783	3.25911	1.19818e-29	3.50443e-28
IGHG3	0	0	0	0	0	0			RP11-100E13.1	1.7471	1.85548	1.22252e-29	3.57084e-28
IGHD	0	0	0	0	0	0			CUL4A	0.440856	6.80717	1.29026e-29	3.76367e-28
IGHM	0	0	0	0	0	0			PLEKHA4	0.94836	2.98354	1.8764e-29	5.4661e-28
IGHJ6	0	0	0	0	0	0			KCNAB2	-0.683327	4.1566	1.98029e-29	5.76107e-28
IGHJ5	0	0	0	0	0	0			RP11-902B17.1	-3.7025	0.100972	2.29385e-29	6.66437e-28
IGHJ4	0	0	0	0	0	0			LRRC8C	0.704504	3.97977	2.58332e-29	7.4954e-28
IGHJ3	0	0	0	0	0	0			SFMBT1	0.711256	4.18529	2.69557e-29	7.81071e-28
IGHJ2	0	0	0	0	0	0			IL1RAP	-1.08688	3.23421	2.86853e-29	8.30086e-28
IGHJ1	0	0	0	0	0	0			ZHX3	0.526434	6.44984	3.15392e-29	9.11462e-28
IGHD7-27	0	0	0	0	0	0			TRIM38	0.681536	4.36378	3.3115e-29	9.55737e-28
IGHD1-26	0	0	0	0	0	0			GALNT5	0.96639	3.28614	4.12367e-29	1.18856e-27
IGHD6-25	0	0	0	0	0	0			PTPN14	0.544623	7.16985	4.40412e-29	1.26772e-27
IGHD5-24	0	0	0	0	0	0			ISCU	0.440835	6.15333	4.83348e-29	1.38948e-27
IGHD4-23	0	0	0	0	0	0			NID2	0.639709	5.81859	5.20407e-29	1.49405e-27
IGHD3-22	0	0	0	0	0	0			COL7A1	0.373599	8.83447	5.52025e-29	1.58274e-27
IGHD2-21	0	0	0	0	0	0			PTTG1IP	-0.397508	7.05854	5.61402e-29	1.60751e-27
IGHD1-20	0	0	0	0	0	0			HLA-E	0.471064	7.26427	5.86073e-29	1.67595e-27
IGHD6-19	0	0	0	0	0	0			NMI	0.553835	5.28617	5.97124e-29	1.70532e-27
IGHD5-18	0	0	0	0	0	0			THY1	-1.05586	3.13018	5.99399e-29	1.70958e-27
IGHD4-17	0	0	0	0	0	0			ATF3	-1.01703	3.21698	8.20831e-29	2.33808e-27
IGHD3-16	0	0	0	0	0	0			PRSS3	0.612845	5.08187	8.38724e-29	2.38593e-27
IGHD2-15	0	0	0	0	0	0			PHLDB2	-0.544326	5.9692	8.68291e-29	2.46683e-27
IGHD1-14	0	0	0	0	0	0			ZNF708	-1.09977	2.87846	1.07626e-28	3.0537e-27
IGHD6-13	0	0	0	0	0	0			TLL1	-2.3738	0.983704	1.15367e-28	3.26909e-27
IGHD5-12	0	0	0	0	0	0			PARP4	0.501994	6.4789	1.17988e-28	3.3355e-27
IGHD4-11	0	0	0	0	0	0			DZIP3	-0.695705	4.41934	1.18017e-28	3.3355e-27
IGHD3-10	0	0	0	0	0	0			HSPA4	0.349524	9.16853	1.20696e-28	3.40682e-27
IGHD3-9	0	0	0	0	0	0			SPRYD7	-0.605607	4.77705	1.224e-28	3.45046e-27
IGHD2-8	0	0	0	0	0	0			CHST3	-0.75872	4.16666	1.32707e-28	3.73616e-27
IGHD1-7	0	0	0	0	0	0			NRG1	-0.845232	4.39871	1.34685e-28	3.78697e-27
IGHD6-6	0	0	0	0	0	0			E2F1	0.694426	4.29375	1.40112e-28	3.93448e-27
IGHD5-5	0	0	0	0	0	0			DIAPH3	-0.423134	6.23065	1.57669e-28	4.42183e-27
IGHD4-4	0	0	0	0	0	0			TSC22D2	-0.596084	5.54561	1.65058e-28	4.62312e-27
IGHD3-3	0	0	0	0	0	0			ARAP3	0.660987	5.41052	1.72485e-28	4.82494e-27
IGHD2-2	0	0	0	0	0	0			MKI67	0.403897	10.5424	1.99447e-28	5.57199e-27
IGHD1-1	0	0	0	0	0	0			LPP	-0.46761	6.08165	2.01556e-28	5.62373e-27
IGHV6-1	0	0	0	0	0	0			IRF2	0.554299	4.84345	2.23239e-28	6.22074e-27
IGHV1-2	0	0	0	0	0	0			CYBA	0.42067	6.81445	2.27247e-28	6.32436e-27
IGHV1-3	0	0	0	0	0	0			GALNT1	-0.483465	5.4953	3.38401e-28	9.40581e-27
IGHV4-4	0	0	0	0	0	0			RNF11	0.660192	5.10569	3.54749e-28	9.84766e-27
CH17-262H11.1	0	0	0	0	0	0			IGF1R	-0.616161	4.32984	3.57199e-28	9.90309e-27
IGHV2-5	0	0	0	0	0	0			GALNT18	-1.28271	2.73189	3.8617e-28	1.06927e-26
IGHV3-7	0	0	0	0	0	0			PCDHGB4	0.529153	5.06652	4.0591e-28	1.1225e-26
CH17-224D4.1	0	0	0	0	0	0			SH3RF2	-0.397192	6.5179	4.46098e-28	1.23208e-26
CH17-224D4.2	0	0	0	0	0	0			MYL12A	-0.350165	7.71638	5.1995e-28	1.43423e-26
IGHV3-11	0	0	0	0	0	0			FBXO45	0.535063	5.0205	5.25819e-28	1.44859e-26
IGHV3-13	0	0	0	0	0	0			SLC2A4RG	0.499683	5.90721	5.41757e-28	1.49062e-26
IGHV3-15	0	0	0	0	0	0			SAA2-SAA4	2.27994	1.10953	6.24638e-28	1.71649e-26
IGHV3-16	0	0	0	0	0	0			F2RL1	0.735975	3.78661	6.26295e-28	1.71888e-26
IGHV1-18	0	0	0	0	0	0			KIAA1551	0.635578	4.50945	6.58413e-28	1.80476e-26
IGHV3-20	0	0	0	0	0	0			P4HA2-AS1	-3.3728	0.228469	6.82217e-28	1.86767e-26
IGHV3-21	0	0	0	0	0	0			GRID1	1.36166	1.7919	7.11177e-28	1.94451e-26
IGHV3-23	0	0	0	0	0	0			UHRF1	0.367875	7.89024	7.62977e-28	2.08353e-26
IGHV1-24	0	0	0	0	0	0			P3H2	-0.670959	4.09775	8.86284e-28	2.41723e-26
IGHV2-26	0	0	0	0	0	0			TOP1	0.374501	10.1346	9.08481e-28	2.47467e-26
IGHV4-28	0	0	0	0	0	0			MPP4	0.970725	3.60554	9.17349e-28	2.49571e-26
IGHV3-30	0	0	0	0	0	0			FAM134A	-0.507383	5.44367	1.032e-27	2.80415e-26
IGHV4-31	0	0	0	0	0	0			LINC01186	-2.62231	0.656969	1.04113e-27	2.82541e-26
IGHV3-33	0	0	0	0	0	0			LDHAP4	-0.828534	3.88945	1.12285e-27	3.04341e-26
IGHV4-34	0	0	0	0	0	0			ATG16L2	0.709358	4.37462	1.30429e-27	3.53081e-26
IGHV3-35	0	0	0	0	0	0			PCDHGA12	0.70458	4.73824	1.39678e-27	3.77649e-26
IGHV3-38	0	0	0	0	0	0			TMEM106B	-1.38527	3.04598	1.72162e-27	4.64902e-26
IGHV4-39	0	0	0	0	0	0			PCDHGC4	0.723774	4.72552	1.9801e-27	5.34041e-26
IGHV3-43	0	0	0	0	0	0			APOL3	0.739072	3.6625	1.99281e-27	5.36803e-26
IGHV1-45	0	0	0	0	0	0			ZNF667	-0.742819	4.28627	2.18108e-27	5.86795e-26
IGHV1-46	0	0	0	0	0	0			VARS	0.379927	7.36775	2.25012e-27	6.04623e-26
IGHV3-48	0	0	0	0	0	0			AP1S2	-0.539448	5.44428	2.29578e-27	6.16134e-26
IGHV3-49	0	0	0	0	0	0			TRNP1	-1.61699	1.60383	2.73505e-27	7.33121e-26
IGHV5-51	0	0	0	0	0	0			PPP1R13L	-0.583941	6.41075	2.80034e-27	7.49701e-26
IGHV3-53	0	0	0	0	0	0			ABHD5	-1.03343	2.84802	3.3042e-27	8.83508e-26
IGHV1-58	0	0	0	0	0	0			IER2	0.517984	5.15914	3.98664e-27	1.06468e-25
IGHV4-59	0	0	0	0	0	0			CCT5	0.434549	10.1153	4.07811e-27	1.08778e-25
IGHV4-61	0	0	0	0	0	0			SLC26A2	0.79001	4.73516	4.09901e-27	1.09202e-25
IGHV3-64	0	0	0	0	0	0			CTD-3092A11.1	-1.12926	2.56163	4.38808e-27	1.1676e-25
IGHV3-66	0	0	0	0	0	0			PCDHGA7	0.687501	4.81272	5.4049e-27	1.43641e-25
CH17-212P11.6	0	0	0	0	0	0			DYNLT3	-1.01116	3.37644	5.62144e-27	1.49214e-25
IGHV1-69	0	0	0	0	0	0			DISP2	-1.38195	2.47728	6.16163e-27	1.63354e-25
IGHV2-70	0	0	0	0	0	0			FOS	1.81805	1.30208	6.33668e-27	1.67791e-25
CH17-212P11.5	0	0	0	0	0	0			HIP1	0.617534	5.07158	6.36048e-27	1.68217e-25
IGHV1-69-2	0	0	0	0	0	0			TPCN1	0.499979	6.33378	7.00423e-27	1.84847e-25
IGHV3-72	0	0	0	0	0	0			PCDHGA2	0.663209	4.78472	7.00621e-27	1.84847e-25
IGHV3-73	0	0	0	0	0	0			ZMYND8	0.370536	6.671	7.06908e-27	1.8628e-25
IGHV3-74	0	0	0	0	0	0			HES1	1.321	2.37283	7.69856e-27	2.02624e-25
IGHV7-81	0	0	0	0	0	0			COL18A1	0.984006	3.12018	7.88838e-27	2.07369e-25
IGHV1OR15-9	0	0	0	0	0	0			STAT5B	-0.636793	4.43325	8.28664e-27	2.17577e-25
IGHV3OR15-7	0	0	0	0	0	0			RBP1	1.35058	2.44669	8.60703e-27	2.25717e-25
IGHD5OR15-5A	0	0	0	0	0	0			FHOD3	0.426621	5.84983	9.05864e-27	2.37276e-25
IGHD4OR15-4A	0	0	0	0	0	0			RP11-154D6.1	-1.2716	2.60657	9.28715e-27	2.42969e-25
IGHD3OR15-3A	0	0	0	0	0	0			FZD1	0.756509	4.18648	9.3846e-27	2.45225e-25
IGHD2OR15-2A	0	0	0	0	0	0			BAG2	0.641017	4.2484	9.43698e-27	2.46298e-25
IGHD1OR15-1A	0	0	0	0	0	0			RP11-26J3.4	-0.421597	6.76093	1.01607e-26	2.64871e-25
POTEB2	0	0	0	0	0	0			E2F7	-0.509722	5.19549	1.09922e-26	2.86203e-25
IGHD5OR15-5B	0	0	0	0	0	0			MLPH	1.75708	1.47587	1.16609e-26	3.03254e-25
IGHD4OR15-4B	0	0	0	0	0	0			SLC7A11	-1.50808	1.90259	1.24718e-26	3.23956e-25
IGHD3OR15-3B	0	0	0	0	0	0			PCDHGA9	0.704841	4.72432	1.31792e-26	3.41923e-25
IGHD2OR15-2B	0	0	0	0	0	0			SLC9A3R2	0.480031	6.1157	1.40096e-26	3.63034e-25
IGHD1OR15-1B	0	0	0	0	0	0			CTC-250I14.6	0.534738	4.83512	1.49565e-26	3.87112e-25
RP11-294C11.1	0	0	0	0	0	0			TGM1	-1.50858	2.09765	1.52827e-26	3.95088e-25
RP11-294C11.3	0	0	0	0	0	0			VAPB	-0.424371	6.1175	1.67697e-26	4.33016e-25
RP11-294C11.4	0	0	0	0	0	0			MLEC	0.36251	7.55723	1.88633e-26	4.86499e-25
RP11-294C11.2	0	0	0	0	0	0			C6orf141	0.853243	4.20844	1.91063e-26	4.92185e-25
OR4M2	0	0	0	0	0	0			OBFC1	0.548455	4.84359	1.93414e-26	4.97655e-25
OR4N4	0	0	0	0	0	0			EVC	0.491528	6.65607	2.75434e-26	7.07855e-25
IGHV1OR15-1	0	0	0	0	0	0			PEG10	-0.343618	7.82402	2.84171e-26	7.29451e-25
IGHV4OR15-8	0	0	0	0	0	0			TMX1	0.403601	6.08489	2.97124e-26	7.61804e-25
MAGEL2	0	0	0	0	0	0			EHD4	0.511423	5.65441	3.1031e-26	7.94677e-25
NPAP1	0	0	0	0	0	0			DDX52	0.48796	6.85598	3.23964e-26	8.28673e-25
TRPM1	0	0	0	0	0	0			SNX21	0.602002	5.01728	3.29385e-26	8.41551e-25
GJD2	0	0	0	0	0	0			PRKCD	0.704064	4.11215	3.46991e-26	8.85496e-25
NANOGP8	0	0	0	0	0	0			STARD8	1.11982	2.50336	4.32864e-26	1.10335e-24
TMCO5A	0	0	0	0	0	0			KLF7	-0.528079	4.87258	4.79372e-26	1.22047e-24
C15orf53	0	0	0	0	0	0			MAT2A	0.320744	7.84007	4.93067e-26	1.25387e-24
AC022405.1	0	0	0	0	0	2			NOL4L	0.591728	4.77249	5.42767e-26	1.37865e-24
PLA2G4E	0	0	0	0	0	0			PRAF2	0.457091	5.56769	5.59828e-26	1.42034e-24
AC018512.1	0	0	0	0	0	0			NKX2-1-AS1	-0.993705	3.02192	5.78054e-26	1.46487e-24
TERB2	0	0	0	0	0	0			TSPAN12	-1.3007	2.27223	6.15857e-26	1.55886e-24
CTXN2	0	0	0	0	0	0			COX20	-0.445963	5.96565	7.31463e-26	1.84934e-24
HDC	0	0	0	0	0	0			PPIF	0.479382	5.38029	8.30368e-26	2.09697e-24
BCL2L10	0	0	0	0	0	0			GFRA1	-2.87087	0.359455	9.0761e-26	2.28938e-24
AC018902.1	0	0	0	0	0	0			CAPG	0.49431	5.66815	9.94903e-26	2.50667e-24
UNC13C	0	0	0	0	0	0			CNPY3	-0.412062	5.83295	9.98119e-26	2.51187e-24
AQP9	0	0	0	0	0	0			ANKRD50	0.5071	5.09977	1.03393e-25	2.59901e-24
FOXB1	0	0	0	0	0	0			MAP2K1	-0.393196	7.17596	1.05703e-25	2.65401e-24
SLC51B	0	0	0	0	0	0			ZNF219	-0.806612	3.69033	1.19908e-25	3.00722e-24
RASL12	0	0	0	0	0	0			RNF6	-0.455898	5.29698	1.2411e-25	3.10901e-24
TMEM202	0	0	0	0	0	0			LDLRAP1	0.610662	4.934	1.36967e-25	3.42715e-24
TBC1D21	0	0	0	0	0	0			CDC42SE2	0.648727	4.51111	1.45139e-25	3.62747e-24
LINGO1	0	0	0	0	0	0			CUX1	0.482897	5.40548	1.49573e-25	3.73401e-24
ANKRD34C	0	0	0	0	0	0			MTND1P23	-0.606269	5.09015	1.56276e-25	3.89691e-24
SLC28A1	0	0	0	0	0	0			FAM43A	1.23077	1.98916	1.65183e-25	4.11429e-24
AGBL1	0	0	0	0	0	0			FHAD1	-0.979807	3.74915	1.68198e-25	4.18462e-24
RHCG	0	0	0	0	0	0			GDNF-AS1	1.95169	0.932851	1.68991e-25	4.19957e-24
ST8SIA2	0	0	0	0	0	0			FAM120A	-0.385345	6.67971	1.72271e-25	4.2762e-24
SPATA8	0	0	0	0	0	0			DUSP6	0.459935	5.4711	1.82911e-25	4.53514e-24
ARRDC4	0	0	0	0	0	0			NIPBL	-0.379001	7.22018	1.88025e-25	4.65666e-24
AC022819.1	0	0	0	0	0	0			LPIN1	0.660964	4.12166	1.91711e-25	4.74256e-24
OR4F6	0	0	0	0	0	0			PPIG	-0.3767	8.99043	2.10319e-25	5.19701e-24
OR4F15	0	0	0	0	0	0			NR2F1	-0.916938	3.55797	2.27526e-25	5.61582e-24
OR4F4	0	0	0	0	0	0			PCDHGB1	0.654571	4.76715	2.29367e-25	5.65487e-24
HBZ	0	0	0	0	0	0			SMURF2	0.421817	7.71322	2.40483e-25	5.92223e-24
HBM	0	0	0	0	0	0			PISD	0.537303	5.31394	2.47477e-25	6.0876e-24
HBA2	0	0	0	0	0	0			FAF1	-0.445376	6.02976	2.64482e-25	6.49857e-24
HBA1	0	0	0	0	0	0			IL13RA2	1.01822	4.12945	2.72497e-25	6.68798e-24
HBQ1	0	0	0	0	0	0			FCHSD2	0.521243	5.09323	2.80509e-25	6.87688e-24
SOX8	0	0	0	0	0	0			EPS8L2	-0.469009	7.00051	3.10305e-25	7.59882e-24
SSTR5	0	0	0	0	0	0			RASA3	0.40019	5.84804	3.14032e-25	7.68147e-24
C1QTNF8	0	0	0	0	0	0			RUSC2	-0.597361	5.04047	3.19127e-25	7.79736e-24
CACNA1H	0	0	0	0	0	3			RP11-114H23.1	2.46305	0.207506	3.59629e-25	8.77713e-24
TPSG1	0	0	0	0	0	0			PCDHGB3	0.65721	4.73094	3.84335e-25	9.36962e-24
TPSAB1	0	0	0	0	0	0			FZD2	-0.70401	4.08501	3.93467e-25	9.58153e-24
TPSD1	0	0	0	0	0	0			AIFM2	-0.787072	3.36799	3.99134e-25	9.70413e-24
PTX4	0	0	0	0	0	0			FAM156B	-0.473854	5.80036	3.99391e-25	9.70413e-24
PRSS21	0	0	0	0	0	0			ITPR3	0.518819	7.80264	4.28038e-25	1.03886e-23
ZSCAN10	0	0	0	0	0	0			PSMB8	0.670313	4.70954	4.8951e-25	1.18551e-23
OR2C1	0	0	0	0	0	0			XAGE1B	0.315845	8.63401	4.89546e-25	1.18551e-23
C16orf90	0	0	0	0	0	0			PCDHGA3	0.697156	4.70661	5.16628e-25	1.2497e-23
C16orf96	0	0	0	0	0	0			OSBPL3	0.640576	4.40081	5.31985e-25	1.28542e-23
2024-09-12	0	0	0	0	0	0			H1F0	-0.402325	6.54954	5.48262e-25	1.32206e-23
TMEM114	0	0	0	0	0	0			PCDHGA4	0.683087	4.71354	5.48359e-25	1.32206e-23
RP11-77H9.1	0	0	0	0	0	2			REXO2	-0.35066	7.08214	5.92737e-25	1.42748e-23
TNP2	0	0	0	0	0	0			KANK2	0.453444	8.65318	6.33304e-25	1.52349e-23
PRM3	0	0	0	0	0	0			PCDHGA8	0.631417	4.80808	6.52423e-25	1.56776e-23
PRM2	0	0	0	0	0	0			RSRC1	-0.436787	6.12817	6.84981e-25	1.64418e-23
PRM1	0	0	0	0	0	0			PLP2	0.488135	5.54915	7.03652e-25	1.68714e-23
TNFRSF17	0	0	0	0	0	0			PPP1R18	0.328536	8.23247	7.52676e-25	1.8027e-23
XYLT1	0	0	0	0	0	2			SNHG5	-0.456985	5.61067	7.63607e-25	1.82688e-23
CLEC19A	0	0	0	0	0	0			HSPB11	0.575806	5.19317	7.94365e-25	1.89838e-23
GPR139	0	0	0	0	0	0			MT-TI	-0.698111	5.59451	7.98789e-25	1.90687e-23
GP2	0	0	0	0	0	0			MAP3K14	0.663236	3.78642	8.60161e-25	2.05113e-23
UMOD	0	0	0	0	0	0			NLN	-0.707073	4.05642	8.956e-25	2.13331e-23
PDILT	0	0	0	0	0	0			UBA2	0.34119	8.31096	9.05649e-25	2.15489e-23
ACSM2A	0	0	0	0	0	0			CCNB1	0.36406	7.75385	9.19023e-25	2.18433e-23
ACSM2B	0	0	0	0	0	0			NFIC	0.374728	6.74519	9.22469e-25	2.19014e-23
ACSM1	0	0	0	0	0	0			EGFR	0.40757	7.07384	9.26865e-25	2.19818e-23
ZP2	0	0	0	0	0	0			PCDHGB6	0.648703	4.81034	1.00033e-24	2.36984e-23
HS3ST2	0	0	0	0	0	0			PCDHGC5	0.697586	4.72856	1.01847e-24	2.4102e-23
SCNN1B	0	0	0	0	0	0			ZC4H2	-0.657872	4.35557	1.0423e-24	2.46393e-23
CHP2	0	0	0	0	0	0			SERTAD4	-0.860448	3.48567	1.12294e-24	2.65166e-23
CACNG3	0	0	0	0	0	0			THBD	1.38999	1.99894	1.24362e-24	2.93346e-23
C16orf82	0	0	0	0	0	0			USP25	-0.445597	5.84459	1.2932e-24	3.04711e-23
GSG1L	0	0	0	0	0	0			CPEB4	-0.968074	3.31941	1.32631e-24	3.12177e-23
IL27	0	0	0	0	0	0			FAT1	-0.496915	7.48412	1.33239e-24	3.13269e-23
PYDC1	0	0	0	0	0	0			AC016738.3	2.57762	-0.0291292	1.37039e-24	3.21856e-23
COX6A2	0	0	0	0	0	0			RBPJ	0.420729	6.82984	1.51723e-24	3.55962e-23
AHSP	0	0	0	0	0	0			RP11-51F16.8	0.375994	6.58257	1.59573e-24	3.73978e-23
IGHV3OR16-9	0	0	0	0	0	0			MMD	1.00844	2.69717	1.6096e-24	3.76824e-23
TP53TG3D	0	0	0	0	0	0			PRKAG2	-0.693328	3.82989	1.65576e-24	3.87214e-23
TP53TG3	0	0	0	0	0	0			TOM1L2	-0.594421	5.25626	1.8771e-24	4.38507e-23
IGHV2OR16-5	0	0	0	0	0	0			BST1	-0.919176	3.573	1.88743e-24	4.40446e-23
IGHV3OR16-10	0	0	0	0	0	0			CNOT3	0.362474	6.48476	1.8995e-24	4.4279e-23
IGHV3OR16-8	0	0	0	0	0	0			PVR	-0.394566	6.57187	2.36877e-24	5.51593e-23
TP53TG3C	0	0	0	0	0	0			LGALS8	-0.436519	6.00345	2.50986e-24	5.83822e-23
TP53TG3E	0	0	0	0	0	0			DNTTIP1	0.416538	7.25314	2.65199e-24	6.16228e-23
TP53TG3B	0	0	0	0	0	0			RRAGD	-0.878879	3.84278	2.88491e-24	6.69637e-23
TP53TG3F	0	0	0	0	0	0			TTC14	-0.39307	6.32555	2.92342e-24	6.77853e-23
IGHV3OR16-12	0	0	0	0	0	0			RGS4	-0.62192	4.15498	2.99214e-24	6.93052e-23
IGHV3OR16-13	0	0	0	0	0	0			SERPINE2	-0.392507	6.00608	3.22424e-24	7.46021e-23
RP11-812E19.9	0	0	0	0	0	0			TNRC18	0.371499	6.1347	3.24642e-24	7.50355e-23
C16orf78	0	0	0	0	0	0			PLAU	0.405886	8.34755	3.54861e-24	8.19334e-23
ZNF423	0	0	0	0	0	0			OPHN1	-0.565101	4.7586	3.55635e-24	8.20254e-23
SNX20	0	0	0	0	0	0			ADGRL4	0.423017	5.62898	3.74764e-24	8.63462e-23
NOD2	0	0	0	0	0	0			SH3BGRL3	0.522815	5.36991	3.79382e-24	8.73179e-23
IRX6	0	0	0	0	0	0			TLN2	-0.708814	4.36547	3.99643e-24	9.18843e-23
MT4	0	0	0	0	0	0			PDE10A	0.594442	4.56575	4.09083e-24	9.39555e-23
MT1G	0	0	0	0	0	2			PCDHGA10	0.687574	4.73713	4.34352e-24	9.96542e-23
SLC12A3	0	0	0	0	0	0			MAN2A1	0.473495	5.30521	4.36224e-24	9.99788e-23
CCL22	0	0	0	0	0	0			PLPP4	0.874685	3.31365	4.8991e-24	1.12165e-22
CX3CL1	0	0	0	0	0	0			GNA14	-3.09921	0.35576	5.10961e-24	1.16862e-22
CCL17	0	0	0	0	0	0			MYOF	-0.33686	8.74706	5.71647e-24	1.30605e-22
ADGRG3	0	0	0	0	0	0			OAF	0.884812	3.47805	5.79913e-24	1.32355e-22
AC010287.1	0	0	0	0	0	0			MYH9	-0.326539	12.7153	7.18647e-24	1.63847e-22
RP11-457D20.2	0	0	0	0	0	0			CALM2	-0.337741	9.87326	7.73311e-24	1.76126e-22
DPEP3	0	0	0	0	0	0			PRKCSH	-0.282838	9.57176	8.15547e-24	1.85552e-22
DPEP2	0	0	0	0	0	0			PDE4DIP	0.509543	5.2739	8.19656e-24	1.86292e-22
AC009022.1	0	0	0	0	0	0			OXSR1	-0.412431	6.32263	8.52742e-24	1.93611e-22
AC009060.1	0	0	0	0	0	0			FRAS1	0.65287	4.10118	8.91231e-24	2.02139e-22
AC009060.2	0	0	0	0	0	0			ATP11B	-0.503226	5.17911	9.01462e-24	2.04247e-22
IL34	0	0	0	0	0	0			RP1-261G23.7	-0.517477	4.85898	9.31007e-24	2.10722e-22
AC004158.1	0	0	0	0	0	0			IRAK2	0.548319	4.6621	9.69412e-24	2.19188e-22
CTRB2	0	0	0	0	0	0			KCNMA1	0.424221	6.02092	1.12499e-23	2.541e-22
CTRB1	0	0	0	0	0	0			SVIL	0.312703	8.40031	1.15385e-23	2.6035e-22
CLEC3A	0	0	0	0	0	0			PDK4	1.0039	2.71328	1.29612e-23	2.92149e-22
SLC38A8	0	0	0	0	0	0			GARS	-0.356514	6.8349	1.3145e-23	2.95986e-22
ADAD2	0	0	0	0	0	0			RAB11FIP3	0.493966	5.49715	1.39267e-23	3.13264e-22
KCNG4	0	0	0	0	0	0			RP11-761B3.1	-0.34202	8.74032	1.39863e-23	3.14281e-22
FAM92B	0	0	0	0	0	0			ALDOA	-0.304529	8.12776	1.42913e-23	3.20804e-22
FOXF1	0	0	0	0	0	0			IFNLR1	1.77752	1.19056	1.43533e-23	3.21864e-22
CA5A	0	0	0	0	0	0			MIR100HG	0.440244	5.36704	1.4576e-23	3.26524e-22
AC138028.1	0	0	0	0	0	0			KRT8	0.332167	10.423	1.56669e-23	3.50601e-22
AC092384.1	0	0	0	0	0	0			TMEM30A	-0.345635	6.79273	1.74129e-23	3.89275e-22
PABPN1L	0	0	0	0	0	0			ITGB5	0.37687	6.64195	1.85271e-23	4.13759e-22
CDH15	0	0	0	0	0	0			HMG20B	0.456504	6.86978	1.95078e-23	4.35216e-22
SCGB1C2	0	0	0	0	0	0			CTC-428H11.2	0.700179	3.87242	1.9608e-23	4.37005e-22
AC087392.1	0	0	0	0	0	0			CELSR1	1.52331	1.46315	2.05703e-23	4.57983e-22
BHLHA9	0	0	0	0	0	0			PCDHGA5	0.680315	4.72027	2.25636e-23	5.01851e-22
TUSC5	0	0	0	0	0	0			HLA-F-AS1	-0.944454	2.93886	2.31811e-23	5.1506e-22
OR1D5	0	0	0	0	0	0			DEPDC7	-0.930277	2.9756	2.32282e-23	5.15582e-22
OR1D2	0	0	0	0	0	0			CFAP44	-0.475447	5.48938	2.39325e-23	5.30353e-22
OR1G1	0	0	0	0	0	0			RP11-519G16.5	-2.81012	0.101402	2.39563e-23	5.30353e-22
OR1A2	0	0	0	0	0	0			ERAP1	0.382421	6.23651	2.39667e-23	5.30353e-22
OR1A1	0	0	0	0	0	0			PSORS1C1	-0.664252	4.24814	2.69445e-23	5.95644e-22
OR3A2	0	0	0	0	0	0			PPP1R3C	-1.49958	1.67525	2.87372e-23	6.34633e-22
OR3A1	0	0	0	0	0	0			MET	0.337982	7.06847	2.95697e-23	6.52356e-22
OR1E1	0	0	0	0	0	0			TINAGL1	-0.52033	5.485	3.02249e-23	6.66138e-22
OR3A3	0	0	0	0	0	0			IMPAD1	0.457254	5.55973	3.20495e-23	7.05639e-22
OR1E2	0	0	0	0	0	0			ITGB1	0.305427	9.53971	3.29042e-23	7.23727e-22
TM4SF5	0	0	0	0	0	0			DIS3L	-0.737989	3.92517	3.58252e-23	7.87181e-22
TEKT1	0	0	0	0	0	2			FBXO5	0.497282	5.37913	4.58227e-23	1.00584e-21
ASGR2	0	0	0	0	0	0			RP11-246K15.1	2.42177	0.0630911	4.83446e-23	1.06013e-21
TMEM95	0	0	0	0	0	0			NANS	0.439008	7.87261	5.19371e-23	1.13777e-21
C17orf74	0	0	0	0	0	0			MAPKAP1	0.36026	6.47827	5.35944e-23	1.1729e-21
GUCY2D	0	0	0	0	0	0			CKAP2L	0.427078	6.31749	5.80515e-23	1.26916e-21
ALOX15B	0	0	0	0	0	0			MAPRE1	-0.359327	7.19798	6.0902e-23	1.33015e-21
ODF4	0	0	0	0	0	0			DEPDC1	0.375062	6.15423	6.10767e-23	1.33263e-21
SPDYE4	0	0	0	0	0	0			DPP9	0.332675	7.21228	6.16785e-23	1.34442e-21
DHRS7C	0	0	0	0	0	0			TGFB2-AS1	-1.88184	1.28123	6.51282e-23	1.4182e-21
GSG1L2	0	0	0	0	0	0			CDC20	0.387008	6.30773	6.74805e-23	1.46795e-21
RCVRN	0	0	0	0	0	0			HAT1	-0.370198	6.89678	7.10481e-23	1.54402e-21
MYH4	0	0	0	0	0	0			EIF4A2	0.320884	8.45705	7.53597e-23	1.63609e-21
LINC00675	0	0	0	0	0	0			HLA-B	0.447037	5.83315	7.80006e-23	1.69174e-21
PIRT	0	0	0	0	0	0			ARPC1B	0.390876	5.83319	8.79642e-23	1.90595e-21
SHISA6	0	0	0	0	0	0			C10orf55	0.384373	6.39402	8.80902e-23	1.90679e-21
DNAH9	0	0	0	0	0	0			POU2F2	0.450271	6.52316	9.4638e-23	2.04649e-21
CDRT15L2	0	0	0	0	0	0			STARD13	-0.564471	4.32	1.04188e-22	2.25077e-21
NOS2	0	0	0	0	0	0			FAM184A	0.697149	4.33221	1.06193e-22	2.29182e-21
SEBOX	0	0	0	0	0	0			NDE1	0.613811	4.76134	1.12275e-22	2.42068e-21
SLC13A2	0	0	0	0	0	0			HJURP	0.389656	6.99825	1.26001e-22	2.71394e-21
TMIGD1	0	0	0	0	0	0			MFGE8	0.542849	4.96357	1.2981e-22	2.79321e-21
SPACA3	0	0	0	0	0	0			AGPAT4	0.737837	3.30827	1.30735e-22	2.81034e-21
CCL7	0	0	0	0	0	0			AKNA	0.616618	4.57028	1.39476e-22	2.99531e-21
CCL11	0	0	0	0	0	0			FAM168A	0.380778	5.86132	1.50347e-22	3.22558e-21
CCL8	0	0	0	0	0	0			SPAG4	-1.05608	2.63506	1.54344e-22	3.3081e-21
CCL13	0	0	0	0	0	0			MYO1G	-1.52189	1.65105	1.70916e-22	3.65967e-21
CCL1	0	0	0	0	0	0			TMEM2	0.817218	3.34419	1.82998e-22	3.91453e-21
TMEM132E	0	0	0	0	0	0			MT-CYB	0.299101	10.8706	1.89395e-22	4.04741e-21
UNC45B	0	0	0	0	0	1			KIAA1462	1.66288	1.35568	1.933e-22	4.12682e-21
SLC35G3	0	0	0	0	0	0			CD46	-0.370752	6.50285	1.96179e-22	4.1842e-21
SLFN14	0	0	0	0	0	0			ARHGAP24	0.608211	4.66409	2.34522e-22	4.9971e-21
C17orf50	0	0	0	0	0	0			PLAGL1	-0.879045	3.26182	2.54473e-22	5.41693e-21
LYZL6	0	0	0	0	0	0			DEF6	0.543788	4.52664	2.72432e-22	5.79357e-21
CCL14	0	0	0	0	0	1			PURB	-0.555746	5.55789	2.75897e-22	5.86153e-21
CCL15-CCL14	0	0	0	0	0	0			PCDHGB7	0.672861	4.74919	2.82023e-22	5.98585e-21
CCL15	0	0	0	0	0	0			ZNF84	-0.572432	5.2209	2.86284e-22	6.07039e-21
CCL23	0	0	0	0	0	0			ME1	-0.922312	2.67842	2.89791e-22	6.13879e-21
CCL18	0	0	0	0	0	0			VPS33A	-0.480398	5.319	3.26332e-22	6.90615e-21
CCL3	0	0	0	0	0	1			DAB2IP	-0.858945	3.52737	3.29487e-22	6.96616e-21
CCL4	0	0	0	0	0	0			KLF6	-0.524484	5.59834	3.68502e-22	7.78348e-21
CCL3L3	0	0	0	0	0	0			C1orf21	0.667087	4.13587	3.77101e-22	7.95742e-21
CCL4L2	0	0	0	0	0	0			RP3-337O18.9	0.771715	3.30437	3.89059e-22	8.20181e-21
FBXO47	0	0	0	0	0	0			RWDD4	-0.665999	3.93142	4.30725e-22	9.07141e-21
NEUROD2	0	0	0	0	0	0			ARFIP2	-0.405864	6.433	4.39086e-22	9.23858e-21
ZPBP2	0	0	0	0	0	0			BCL9	0.790005	3.0924	4.70965e-22	9.8998e-21
LRRC3C	0	0	0	0	0	0			PDHB	-0.325831	8.10418	4.84201e-22	1.01682e-20
GSDMA	0	0	0	0	0	0			SLC9A6	-0.886739	3.55994	4.87912e-22	1.02363e-20
KRT25	0	0	0	0	0	2			NEXN	-0.376176	6.26792	4.93239e-22	1.03381e-20
KRT28	0	0	0	0	0	0			FZD6	-0.396199	5.59229	4.97414e-22	1.04156e-20
KRTAP1-5	0	0	0	0	0	0			RP11-955H22.1	2.75566	-0.0597754	5.12883e-22	1.07292e-20
KRTAP1-4	0	0	0	0	0	0			ARSJ	-0.505591	4.58706	5.35566e-22	1.1193e-20
KRTAP1-1	0	0	0	0	0	0			SPTAN1	-0.342108	8.9997	5.68503e-22	1.187e-20
KRTAP2-1	0	0	0	0	0	0			IL1R1	2.40203	0.492432	5.94836e-22	1.2408e-20
KRTAP4-12	0	0	0	0	0	0			ARL1	-0.510022	5.24252	5.99655e-22	1.24965e-20
KRTAP4-5	0	0	0	0	0	0			PCDHGA6	0.665592	4.73032	6.00462e-22	1.25014e-20
KRTAP4-3	0	0	0	0	0	0			SGO1	-0.49242	4.71394	6.2062e-22	1.29088e-20
KRTAP4-2	0	0	0	0	0	0			PCDHGA1	0.651182	4.75218	6.35253e-22	1.32005e-20
KRTAP9-1	0	0	0	0	0	0			XAGE1A	0.337901	8.04887	6.51922e-22	1.3534e-20
KRTAP9-2	0	0	0	0	0	0			PCDHGB2	0.640894	4.76097	6.62088e-22	1.3732e-20
KRTAP9-3	0	0	0	0	0	0			SLC9A7	0.771997	4.17771	6.98041e-22	1.4464e-20
KRTAP9-8	0	0	0	0	0	0			GADD45A	-0.376812	7.22931	7.72216e-22	1.59858e-20
KRTAP9-4	0	0	0	0	0	0			TSPAN2	-2.18415	0.662915	8.11355e-22	1.67801e-20
KRTAP9-9	0	0	0	0	0	0			IKBIP	-0.35818	6.44478	9.14639e-22	1.88982e-20
KRTAP9-6	0	0	0	0	0	0			COL16A1	0.401136	5.58113	1.02376e-21	2.11328e-20
KRTAP9-7	0	0	0	0	0	0			AC026348.1	-0.475528	5.34722	1.02653e-21	2.11701e-20
KRTAP29-1	0	0	0	0	0	0			CKS2	0.549314	4.58624	1.03346e-21	2.12927e-20
KRT38	0	0	0	0	0	0			C11orf58	-0.343948	8.29621	1.17086e-21	2.41009e-20
KRT35	0	0	0	0	0	0			CATSPER1	0.743165	3.69382	1.18163e-21	2.42996e-20
GAST	0	0	0	0	0	0			FAM200B	-0.577024	4.44519	1.23102e-21	2.52915e-20
HCRT	0	0	0	0	0	0			RP11-221J22.1	1.17461	2.15312	1.24315e-21	2.55153e-20
G6PC	0	0	0	0	0	0			PRDX6	0.47942	5.47051	1.24425e-21	2.55153e-20
MEOX1	0	0	0	0	0	0			RP11-221J22.2	1.07215	2.42523	1.31463e-21	2.69333e-20
CD300LG	0	0	0	0	0	0			SEL1L	-0.349812	6.59304	1.35324e-21	2.76983e-20
PPY	0	0	0	0	0	0			PTK2B	0.935672	3.0637	1.51003e-21	3.08785e-20
SPPL2C	0	0	0	0	0	0			RP1-68D18.4	0.548492	4.88701	1.54538e-21	3.15717e-20
STH	0	0	0	0	0	0			TCEAL4	-0.31619	9.51617	1.62908e-21	3.32505e-20
WNT9B	0	0	0	0	0	0			CHERP	0.39584	6.23721	1.659e-21	3.38297e-20
HOXB1	0	0	0	0	0	0			TNFRSF25	1.05228	2.62579	1.7337e-21	3.532e-20
PRAC1	0	0	0	0	0	0			AC078883.3	0.525116	5.15976	1.85924e-21	3.78421e-20
CA10	0	0	0	0	0	2			HPS3	-0.62063	4.59503	1.88571e-21	3.83451e-20
KIF2B	0	0	0	0	0	0			GALC	-0.586734	4.53213	2.1102e-21	4.28701e-20
RP11-515E23.1	0	0	0	0	0	0			VAT1	-0.396188	5.82776	2.2643e-21	4.59579e-20
OR4D1	0	0	0	0	0	0			CST1	5.67227	-1.19635	2.28833e-21	4.64025e-20
OR4D2	0	0	0	0	0	0			AP4E1	-0.630393	4.7379	2.30095e-21	4.6615e-20
MPO	0	0	0	0	0	0			TRIM6	-1.7859	0.909411	2.64352e-21	5.35056e-20
CA4	0	0	0	0	0	0			RGL2	0.55404	4.91387	2.88383e-21	5.83154e-20
TBX4	0	0	0	0	0	0			ROBO4	1.15056	2.14083	2.93517e-21	5.92986e-20
ACE	0	0	0	0	0	0			USP13	0.572572	4.70141	2.99411e-21	6.04334e-20
GH2	0	0	0	0	0	0			LDHAP5	-0.808491	3.93423	3.12723e-21	6.3062e-20
CSH1	0	0	0	0	0	0			FGFRL1	0.475081	6.48278	3.14713e-21	6.34046e-20
CSHL1	0	0	0	0	0	0			PLIN3	0.347294	6.6839	3.53834e-21	7.12206e-20
GH1	0	0	0	0	0	0			CTIF	-0.639141	4.25965	3.8293e-21	7.7006e-20
APOH	0	0	0	0	0	0			USP47	-0.332851	6.81502	3.85802e-21	7.75122e-20
CACNG5	0	0	0	0	0	0			KIF3C	0.53904	4.78768	3.92098e-21	7.87046e-20
DNAI2	0	0	0	0	0	0			ATP8A2	2.78746	-0.379601	3.96783e-21	7.95718e-20
KIF19	0	0	0	0	0	0			AC016738.4	1.55327	1.46789	4.06103e-21	8.13661e-20
BTBD17	0	0	0	0	0	0			VEPH1	0.589896	3.92331	4.15381e-21	8.31486e-20
GPR142	0	0	0	0	0	0			KIAA1671	0.508079	4.82691	4.30783e-21	8.61527e-20
CD300A	0	0	0	0	0	0			EMP1	0.383268	6.1136	4.32895e-21	8.64958e-20
CD300LD	0	0	0	0	0	0			AC009133.23	0.390993	5.60195	4.34332e-21	8.67036e-20
CD300E	0	0	0	0	0	2			DSP	0.313655	8.81089	4.48224e-21	8.93948e-20
CD300LF	0	0	0	0	0	0			TNC	0.331205	8.82069	4.67075e-21	9.30695e-20
FADS6	0	0	0	0	0	0			EGR1	1.76017	1.72011	4.69568e-21	9.34809e-20
USH1G	0	0	0	0	0	0			ST3GAL5	-1.68707	1.59085	5.27638e-21	1.04946e-19
AC087651.1	0	0	0	0	0	0			MAGT1	-0.604339	4.18462	5.51494e-21	1.09591e-19
OTOP3	0	0	0	0	0	0			CTD-2384B11.2	1.34389	1.46721	5.9771e-21	1.18666e-19
AC087651.2	0	0	0	0	0	0			MYOM3	1.25206	1.62641	6.08848e-21	1.20768e-19
AC104981.1	0	0	0	0	0	0			RP11-864G5.3	-0.980268	3.04803	6.23455e-21	1.23553e-19
TMEM235	0	0	0	0	0	0			CST3	0.583209	4.56668	6.40697e-21	1.26855e-19
ENPP7	0	0	0	0	0	0			SCN1B	1.04799	2.59196	6.70637e-21	1.32662e-19
UTS2R	0	0	0	0	0	0			PKP2	-0.954288	2.6489	7.54506e-21	1.49117e-19
CETN1	0	0	0	0	0	0			MSRB3	-0.5038	4.92542	7.68456e-21	1.51737e-19
AKAIN1	0	0	0	0	0	0			GPNMB	-1.7952	1.20437	7.83621e-21	1.54592e-19
TMEM200C	0	0	0	0	0	0			SNX5	0.311061	7.04671	8.59629e-21	1.69433e-19
LRRC30	0	0	0	0	0	0			PAGR1	0.389606	5.67963	8.65129e-21	1.7024e-19
AP005242.1	0	0	0	0	0	0			ABTB2	-0.467195	5.05135	8.65285e-21	1.7024e-19
HRH4	0	0	0	0	0	0			LSAMP	0.929203	3.183	8.98325e-21	1.76582e-19
PSMA8	0	0	0	0	0	0			LHFP	-0.679063	4.07233	9.56697e-21	1.87886e-19
AQP4	0	0	0	0	0	0			BACE1	-0.645587	4.02933	9.92552e-21	1.94753e-19
TTR	0	0	0	0	0	0			PINLYP	1.50005	1.05984	1.01223e-20	1.98436e-19
RIT2	0	0	0	0	0	0			PGM2L1	-1.05137	2.77173	1.08743e-20	2.12985e-19
TCEB3CL2	0	0	0	0	0	0			FMN1	0.412545	5.42331	1.10609e-20	2.16447e-19
TCEB3CL	0	0	0	0	0	0			CDC37L1	-0.60548	4.02645	1.16774e-20	2.28307e-19
RP11-49K24.9	0	0	0	0	0	0			PLK1	0.394042	6.11559	1.24664e-20	2.43513e-19
TCEB3C	0	0	0	0	0	0			SMAD5	-0.559853	4.72324	1.28765e-20	2.51299e-19
TCEB3B	0	0	0	0	0	0			ECI2	0.490641	5.17294	1.41621e-20	2.76142e-19
SKOR2	0	0	0	0	0	0			RAB32	-0.575356	4.39021	1.42555e-20	2.77715e-19
DCC	0	0	0	0	0	0			LINC00680	-0.62949	4.24089	1.50442e-20	2.92818e-19
AC011155.1	0	0	0	0	0	0			KIF11	0.350346	6.85842	1.57078e-20	3.05463e-19
BOD1L2	0	0	0	0	0	0			NUSAP1	0.483537	6.85407	1.63355e-20	3.17387e-19
ST8SIA3	0	0	0	0	0	0			PFDN2	0.397857	8.19637	1.64034e-20	3.18421e-19
GRP	0	0	0	0	0	0			PYGB	0.368738	6.34353	1.65205e-20	3.20409e-19
RAX	0	0	0	0	0	0			CUL4B	-0.378606	6.52743	1.88332e-20	3.6494e-19
C18orf63	0	0	0	0	0	0			NPTXR	1.02207	2.13891	2.04791e-20	3.9648e-19
FAM69C	0	0	0	0	0	0			TRAF3	0.403532	5.40521	2.10015e-20	4.06234e-19
CNDP1	0	0	0	0	0	0			RP11-299H22.3	-0.560262	5.71129	2.15882e-20	4.17212e-19
GALR1	0	0	0	0	0	0			ERAP2	0.414987	5.5133	2.41933e-20	4.67144e-19
SALL3	0	0	0	0	0	0			NCOA3	0.52445	5.8806	2.49917e-20	4.82135e-19
OR4F17	0	0	0	0	0	0			NACC1	0.382584	6.26885	2.54338e-20	4.9023e-19
ODF3L2	0	0	0	0	0	0			UBE2C	0.435842	6.18144	2.56071e-20	4.93134e-19
PRSS57	0	0	0	0	0	0			COL25A1	1.17678	1.91599	2.61821e-20	5.03764e-19
PRTN3	0	0	0	0	0	0			ASAH1	-0.698265	3.5979	2.93493e-20	5.64205e-19
ELANE	0	0	0	0	0	0			C16orf45	0.594918	4.80874	3.13927e-20	6.02956e-19
EFNA2	0	0	0	0	0	0			GMNN	-0.428749	6.08826	3.36236e-20	6.45235e-19
PLK5	0	0	0	0	0	0			EZH2	0.330329	6.38953	3.41665e-20	6.55078e-19
RAX2	0	0	0	0	0	4			EVI5	0.467476	4.86416	3.57177e-20	6.84217e-19
NMRK2	0	0	0	0	0	0			SLF2	0.365488	6.0918	3.62644e-20	6.94081e-19
ARRDC5	0	0	0	0	0	0			ZEB2	-0.440256	5.96435	3.66563e-20	7.00968e-19
CATSPERD	0	0	0	0	0	0			CARD10	0.556135	4.23673	3.83178e-20	7.32099e-19
FUT5	0	0	0	0	0	0			FZD8	1.18177	2.206	4.08298e-20	7.79409e-19
ACER1	0	0	0	0	0	0			OSBP2	0.912538	2.49331	4.30936e-20	8.21905e-19
CTB-25J19.1	0	0	0	0	0	0			RGS3	0.627338	3.81155	4.59314e-20	8.75265e-19
MBD3L5	0	0	0	0	0	0			FLNC	-0.30458	7.86286	4.6306e-20	8.81633e-19
MBD3L4	0	0	0	0	0	0			PRKCZ	-0.419197	5.48422	5.45016e-20	1.03677e-18
MBD3L2	0	0	0	0	0	0			NFKB2	0.453203	6.04933	5.69388e-20	1.08219e-18
MBD3L3	0	0	0	0	0	0			JUN	-0.336678	7.90307	5.80881e-20	1.10307e-18
RETN	0	0	0	0	0	0			B4GALT4	-0.646997	3.92481	5.85582e-20	1.11103e-18
MCEMP1	0	0	0	0	0	6			CRYBG3	-0.347816	6.01093	5.91404e-20	1.1211e-18
FCER2	0	0	0	0	0	0			JADE2	0.423621	6.13647	6.00957e-20	1.13822e-18
CLEC4G	0	0	0	0	0	0			ACTBL2	1.38907	1.52018	6.46383e-20	1.22319e-18
CCL25	0	0	0	0	0	0			ATG5	0.556256	4.14876	6.79763e-20	1.28525e-18
FBN3	0	0	0	0	0	0			CTD-2269F5.1	-1.09994	2.31916	6.83943e-20	1.29203e-18
ACTL9	0	0	0	0	0	0			SAPCD2	0.529645	4.76193	7.381e-20	1.39313e-18
OR2Z1	0	0	0	0	0	0			UBTF	0.347179	8.50898	8.43872e-20	1.59139e-18
OR1M1	0	0	0	0	0	0			LRRC58	-0.466406	4.97469	8.65251e-20	1.6303e-18
OR7G2	0	0	0	0	0	0			SLC2A3P1	-0.691051	3.73168	9.05832e-20	1.70529e-18
OR7G1	0	0	0	0	0	0			UBASH3B	0.548635	4.23454	9.76921e-20	1.83754e-18
OR7G3	0	0	0	0	0	0			ENAH	-0.304128	7.79268	1.07153e-19	2.01375e-18
OR7D4	0	0	0	0	0	0			TMCO3	-0.556834	4.28239	1.11839e-19	2.10001e-18
OR7E24	0	0	0	0	0	0			ARNTL	-0.645213	3.91647	1.12181e-19	2.10463e-18
AC008759.1	0	0	0	0	0	0			AC093818.1	-0.595231	4.90067	1.21752e-19	2.28222e-18
RDH8	0	0	0	0	0	0			CD209	2.81482	0.155779	1.30087e-19	2.43637e-18
CLEC17A	0	0	0	0	0	0			APPL2	0.36197	5.65345	1.33984e-19	2.5072e-18
OR7C1	0	0	0	0	0	0			LMNB2	0.270634	9.18048	1.50528e-19	2.81438e-18
OR7A10	0	0	0	0	0	0			AC012314.8	-0.421649	6.1341	1.54883e-19	2.89331e-18
OR7A17	0	0	0	0	0	0			PPP1R9A	-0.93626	2.61041	1.65559e-19	3.0901e-18
OR7C2	0	0	0	0	0	0			DIEXF	-0.380629	5.75201	1.74949e-19	3.26258e-18
SLC1A6	0	0	0	0	0	0			ATG16L1	0.432979	5.48297	1.83879e-19	3.42618e-18
OR1I1	0	0	0	0	0	0			SOX13	0.515775	4.58036	1.9056e-19	3.54764e-18
PGLYRP2	0	0	0	0	0	0			PARP14	0.48515	5.71514	1.90956e-19	3.54912e-18
CYP4F22	0	0	0	0	0	0			VIM-AS1	0.349736	9.05787	1.90965e-19	3.54912e-18
CYP4F8	0	0	0	0	0	0			ABHD2	0.353403	6.25811	1.97032e-19	3.65875e-18
OR10H2	0	0	0	0	0	0			VPS25	0.426579	4.98869	1.97443e-19	3.66328e-18
OR10H5	0	0	0	0	0	0			ABCB10	1.03107	2.09615	1.99927e-19	3.70621e-18
CYP4F2	0	0	0	0	0	0			KDM4B	-0.467046	5.15851	2.01282e-19	3.72815e-18
OR10H4	0	0	0	0	0	0			NABP1	-0.439457	6.21813	2.10562e-19	3.89673e-18
CTD-2521M24.10	0	0	0	0	0	2			ZNF621	-0.492954	4.59046	2.15363e-19	3.98221e-18
NXNL1	0	0	0	0	0	0			CARS	-0.302951	7.2518	2.20434e-19	4.07252e-18
INSL3	0	0	0	0	0	2			CRKL	-0.598285	4.46027	2.25396e-19	4.16067e-18
LRRC25	0	0	0	0	0	0			INSC	1.88591	1.11128	2.36564e-19	4.36313e-18
COMP	0	0	0	0	0	0			MTFP1	-0.739525	3.54027	2.7082e-19	4.99073e-18
HAPLN4	0	0	0	0	0	0			CNN3	-0.320442	7.12802	2.71292e-19	4.9952e-18
TM6SF2	0	0	0	0	0	0			ALKBH8	0.425574	5.07025	3.02404e-19	5.56337e-18
VSTM2B	0	0	0	0	0	0			CD82	1.2599	1.85538	3.16398e-19	5.81591e-18
SLC7A10	0	0	0	0	0	0			CTD-2207P18.2	1.17116	2.11348	3.28853e-19	6.03977e-18
CHST8	0	0	0	0	0	0			GPATCH4	0.32938	9.13401	3.49209e-19	6.40823e-18
FAM187B	0	0	0	0	0	0			ADAMTS12	-0.466082	7.22998	3.50426e-19	6.42516e-18
MAG	0	0	0	0	0	0			SMAGP	0.926307	2.89794	3.65694e-19	6.69947e-18
FFAR3	0	0	0	0	0	0			SGO1-AS1	-0.517441	4.44861	3.67533e-19	6.72752e-18
GPR42	0	0	0	0	0	0			EPB41L2	0.271337	9.45219	3.86455e-19	7.06796e-18
FFAR2	0	0	0	0	0	0			SCN2A	-1.21743	2.07829	4.03022e-19	7.36477e-18
KRTDAP	0	0	0	0	0	0			SOX7	1.12263	1.75319	4.34403e-19	7.93158e-18
PRODH2	0	0	0	0	0	0			FSTL1	0.290643	7.31703	4.40622e-19	8.0384e-18
NPHS1	0	0	0	0	0	0			PDIA6	0.284159	8.30115	4.78429e-19	8.72083e-18
TYROBP	0	0	0	0	0	0			UPF3A	-0.293508	7.89663	5.13232e-19	9.34742e-18
LGALS7	0	0	0	0	0	0			ZHX2	0.711849	3.6338	5.56901e-19	1.01343e-17
LGALS7B	0	0	0	0	0	0			PLK2	-0.289199	8.19743	6.93104e-19	1.26024e-17
NCCRP1	0	0	0	0	0	1			RP5-940J5.9	-0.365303	8.62703	7.09444e-19	1.28887e-17
SYCN	0	0	0	0	0	0			MDK	0.72345	4.03185	7.22912e-19	1.31225e-17
IFNL3	0	0	0	0	0	0			ARMCX1	0.422531	4.89821	7.54342e-19	1.36816e-17
IFNL4	0	0	0	0	0	0			MT2A	0.542539	8.44716	7.68775e-19	1.39318e-17
IFNL2	0	0	0	0	0	0			EGLN1	-0.390399	5.96857	7.70269e-19	1.39473e-17
IFNL1	0	0	0	0	0	0			INO80C	-0.71585	3.71461	7.7809e-19	1.40772e-17
SELV	0	0	0	0	0	2			CFLAR-AS1	-0.68832	3.43428	8.60139e-19	1.55488e-17
LGALS13	0	0	0	0	0	0			VDR	1.24931	1.83356	8.70521e-19	1.57234e-17
LGALS16	0	0	0	0	0	0			ARL4D	1.04029	2.03819	8.87671e-19	1.60199e-17
LGALS14	0	0	0	0	0	0			BACH2	1.04547	2.16971	8.93315e-19	1.61085e-17
CLC	0	0	0	0	0	0			ATP9A	0.523844	4.84226	9.03624e-19	1.62809e-17
LEUTX	0	0	0	0	0	0			MAN1A2	-0.435178	5.7939	9.63205e-19	1.73401e-17
AC010412.1	0	0	0	0	0	0			RUNX1T1	0.713283	3.61653	9.70833e-19	1.7463e-17
CYP2A7	0	0	0	0	0	0			DPCD	-0.436356	5.35166	9.81261e-19	1.7636e-17
CYP2B6	0	0	0	0	0	0			PRDM1	-2.07765	0.872052	1.01872e-18	1.82942e-17
CYP2A13	0	0	0	0	0	0			MEIS1	0.940676	2.46255	1.0461e-18	1.87705e-17
CEACAM21	0	0	0	0	0	0			CGNL1	-0.403698	5.39271	1.17457e-18	2.10582e-17
CEACAM4	0	0	0	0	0	0			QKI	0.337352	6.9087	1.19617e-18	2.1428e-17
CEACAM7	0	0	0	0	0	0			CENPF	0.287703	9.8787	1.2159e-18	2.17635e-17
CEACAM5	0	0	0	0	0	0			IQCF1	2.01155	0.696082	1.21869e-18	2.17956e-17
AC011513.3	0	0	0	0	0	0			RP11-542C16.1	-0.93194	2.69099	1.2561e-18	2.24462e-17
CEACAM6	0	0	0	0	0	1			FGD1	0.536997	4.13497	1.25897e-18	2.24792e-17
LYPD4	0	0	0	0	0	0			PSME2	0.380413	6.67241	1.3021e-18	2.32302e-17
DMRTC2	0	0	0	0	0	0			TNFRSF1A	0.562711	4.46073	1.3435e-18	2.39492e-17
CEACAM16	0	0	0	0	0	0			COL6A1	0.327258	6.24614	1.36696e-18	2.43474e-17
CBLC	0	0	0	0	0	4			DENND3	-0.515565	4.49966	1.43927e-18	2.56146e-17
APOC4	0	0	0	0	0	0			ATP1B1	-0.625957	4.47441	1.45917e-18	2.59476e-17
APOC4-APOC2	0	0	0	0	0	0			PROCR	0.509653	4.82187	1.46088e-18	2.59567e-17
APOC2	0	0	0	0	0	0			PANK3	-0.452963	6.25446	1.48554e-18	2.63734e-17
NANOS2	0	0	0	0	0	0			NEAT1_1	-0.595453	4.02132	1.50467e-18	2.66913e-17
IGFL2	0	0	0	0	0	0			ARFGEF3	-0.627673	3.94137	1.64477e-18	2.91528e-17
IGFL1	0	0	0	0	0	0			CALCOCO2	0.29731	7.62343	1.68409e-18	2.98256e-17
GNG8	0	0	0	0	0	0			CD68	0.293058	7.94487	1.70855e-18	3.02342e-17
AC008622.1	0	0	0	0	0	0			RP3-323A16.1	-2.0658	0.431827	1.73125e-18	3.06112e-17
ZNF541	0	0	0	0	0	0			PGM5P2	-0.597033	4.22746	1.76494e-18	3.11816e-17
TPRX1	0	0	0	0	0	0			WWC1	-0.325041	6.29729	1.84018e-18	3.24845e-17
CRX	0	0	0	0	0	0			BRMS1L	-0.401611	5.51969	1.84353e-18	3.25173e-17
BSPH1	0	0	0	0	0	0			RP11-625L16.3	-0.76303	3.24822	1.90898e-18	3.36446e-17
ELSPBP1	0	0	0	0	0	0			FNBP1L	-0.388994	5.73091	1.96718e-18	3.46424e-17
CABP5	0	0	0	0	0	0			GLYR1	0.31734	6.80481	2.10513e-18	3.70235e-17
IZUMO1	0	0	0	0	0	0			CFDP1	0.346615	8.10711	2.10579e-18	3.70235e-17
FGF21	0	0	0	0	0	0			PPP4R3A	0.367284	6.80328	2.24317e-18	3.94072e-17
SYT3	0	0	0	0	0	0			RAB3B	-0.283914	7.98545	2.27894e-18	3.99919e-17
GPR32	0	0	0	0	0	0			FAM219A	-0.639016	3.7672	2.28012e-18	3.99919e-17
KLK1	0	0	0	0	0	0			GNGT2	0.403947	5.95671	2.29349e-18	4.01941e-17
KLK15	0	0	0	0	0	0			SLC16A3	-0.375811	6.09491	2.32086e-18	4.06412e-17
KLK6	0	0	0	0	0	0			RP11-106M3.3	-0.743173	3.66883	2.36091e-18	4.13093e-17
KLK7	0	0	0	0	0	0			CCPG1	-0.353786	6.87264	2.43985e-18	4.26563e-17
KLK8	0	0	0	0	0	0			RP1-71H24.1	-1.56323	0.949723	2.62685e-18	4.58889e-17
CTC-518B2.8	0	0	0	0	0	0			OPA1	-0.341456	6.20581	2.68489e-18	4.68653e-17
KLK9	0	0	0	0	0	0			ZNF395	-0.374982	6.12187	2.96621e-18	5.17344e-17
KLK12	0	0	0	0	0	0			RP11-106M3.2	-0.833062	3.15921	3.12197e-18	5.44076e-17
KLK13	0	0	0	0	0	0			IBTK	0.432232	4.92207	3.14898e-18	5.48345e-17
LIM2	0	0	0	0	0	0			ITGB2-AS1	-1.71203	0.815036	3.31336e-18	5.76509e-17
C19orf84	0	0	0	0	0	0			CHST15	0.727602	3.20691	3.38857e-18	5.89125e-17
SIGLEC8	0	0	0	0	0	0			IL32	-1.31016	2.07435	3.41026e-18	5.92424e-17
CEACAM18	0	0	0	0	0	0			CRMP1	0.520311	5.2893	3.79511e-18	6.58755e-17
SIGLEC12	0	0	0	0	0	0			SCRN1	-0.299365	6.93611	3.83644e-18	6.65254e-17
SIGLEC5	0	0	0	0	0	0			MVB12B	-1.46393	1.69949	3.83865e-18	6.65254e-17
AC018755.18	0	0	0	0	0	0			HMMR	0.387832	6.6789	4.04739e-18	7.00873e-17
SIGLEC14	0	0	0	0	0	0			RP11-281P23.2	1.99435	0.261695	4.18241e-18	7.23679e-17
VN1R4	0	0	0	0	0	0			PPM1L	1.07197	2.1752	4.33329e-18	7.49193e-17
BIRC8	0	0	0	0	0	0			GSDMD	0.583469	4.25736	4.3512e-18	7.51692e-17
CACNG7	0	0	0	0	0	2			MND1	0.512945	4.80534	4.47196e-18	7.71944e-17
LILRB2	0	0	0	0	0	0			PSMC1	-0.288054	8.54598	4.50692e-18	7.77363e-17
LILRA5	0	0	0	0	0	0			XXbac-BPG248L24.12	0.526693	4.95381	4.52247e-18	7.7943e-17
LILRA4	0	0	0	0	0	0			LRCH2	-0.695344	3.35601	4.7361e-18	8.15603e-17
LAIR2	0	0	0	0	0	0			STEAP3-AS1	0.807223	2.8026	4.75282e-18	8.17837e-17
KIR3DX1	0	0	0	0	0	0			IGDCC4	-0.628231	3.86969	4.76787e-18	8.19781e-17
LILRA1	0	0	0	0	0	0			CCDC82	-0.324851	6.45335	4.81232e-18	8.26772e-17
LILRB1	0	0	0	0	0	0			MALL	0.700027	3.12389	4.89803e-18	8.40834e-17
LILRB4	0	0	0	0	0	0			RP11-126O1.5	1.08375	1.82435	5.29045e-18	9.07488e-17
NCR1	0	0	0	0	0	0			MBNL1	-0.343021	6.35568	5.63312e-18	9.65507e-17
TMEM150B	0	0	0	0	0	0			RP11-186B7.4	0.254028	9.81167	5.66888e-18	9.70874e-17
RFPL4AL1	0	0	0	0	0	0			LDLR	0.378499	6.80934	5.73589e-18	9.81579e-17
GALP	0	0	0	0	0	0			KIF21B	1.17426	2.02247	5.89901e-18	1.0087e-16
USP29	0	0	0	0	0	0			RP11-887P2.3	-0.411069	5.00402	6.00407e-18	1.02586e-16
ALLC	0	0	0	0	0	2			STAT5A	0.68622	3.69282	6.15447e-18	1.05074e-16
DCDC2C	0	0	0	0	0	0			RP11-169D4.2	2.62461	-0.0541673	6.49821e-18	1.10856e-16
SOX11	0	0	0	0	0	0			COMMD2	0.528378	4.30576	6.71298e-18	1.1443e-16
CYS1	0	0	0	0	0	0			APEH	0.331856	6.3328	6.80618e-18	1.15928e-16
KCNF1	0	0	0	0	0	0			DNAJB5	0.496393	4.68031	6.83716e-18	1.16365e-16
NTSR2	0	0	0	0	0	0			MAML3	0.577899	3.95906	6.85166e-18	1.16521e-16
MYCN	0	0	0	0	0	0			GPI	-0.357471	6.52938	6.92156e-18	1.17618e-16
MSGN1	0	0	0	0	0	0			LRRC4C	-1.30873	1.4161	7.08811e-18	1.20354e-16
APOB	0	0	0	0	0	0			TCEAL1	-0.377654	6.32167	7.09563e-18	1.20388e-16
TDRD15	0	0	0	0	0	0			LAMA4	0.290944	7.03434	7.72866e-18	1.31027e-16
POMC	0	0	0	0	0	0			ZNF91	-0.529784	4.3997	7.96291e-18	1.34893e-16
DPYSL5	0	0	0	0	0	0			CTHRC1	0.882655	3.26175	8.13881e-18	1.37766e-16
PRR30	0	0	0	0	0	0			THSD4	0.343222	5.93814	8.19724e-18	1.38648e-16
TCF23	0	0	0	0	0	0			BANK1	-1.17257	1.79452	8.90134e-18	1.5044e-16
DNAJC5G	0	0	0	0	0	0			AC078883.4	0.540618	4.50394	9.1017e-18	1.53707e-16
C2orf71	0	0	0	0	0	0			PLCG1-AS1	0.308714	6.52073	9.81682e-18	1.65656e-16
VIT	0	0	0	0	0	0			ARHGEF18	-0.32402	6.25237	9.85008e-18	1.66089e-16
CDKL4	0	0	0	0	0	0			KHSRP	0.310748	7.9914	1.10453e-17	1.86098e-16
C2orf91	0	0	0	0	0	0			SCAPER	-0.481883	4.60907	1.13603e-17	1.91259e-16
HAAO	0	0	0	0	0	0			NECTIN3	-0.688884	3.62007	1.19107e-17	2.00369e-16
ABCG8	0	0	0	0	0	0			XYLT2	-0.35483	5.82452	1.23798e-17	2.08101e-16
SIX3	0	0	0	0	0	0			C3orf58	-0.697417	3.20822	1.24289e-17	2.08765e-16
TMEM247	0	0	0	0	0	0			CTSZ	0.298333	7.86219	1.38502e-17	2.3246e-16
LHCGR	0	0	0	0	0	0			STIM2	0.355549	5.64678	1.39809e-17	2.34473e-16
FSHR	0	0	0	0	0	0			ARSI	1.19169	1.43176	1.41863e-17	2.37735e-16
TSPYL6	0	0	0	0	0	0			ADGRG2	1.58381	0.830652	1.42419e-17	2.38483e-16
AC107081.1	0	0	0	0	0	0			TOPBP1	-0.333891	6.32751	1.43751e-17	2.40529e-16
AC016734.1	0	0	0	0	0	0			OPTN	-0.321198	7.16642	1.44374e-17	2.41387e-16
GKN3P	0	0	0	0	0	2			PRR16	-0.542866	4.21114	1.45795e-17	2.43577e-16
GKN1	0	0	0	0	0	2			ACSS1	0.830977	2.84879	1.58401e-17	2.64434e-16
AC019206.1	0	0	0	0	0	0			HTR7	1.51774	0.856587	1.6425e-17	2.73988e-16
FIGLA	0	0	0	0	0	0			DKK1	-0.586971	4.39351	1.66016e-17	2.76723e-16
CLEC4F	0	0	0	0	0	0			FBXL5	-0.426713	5.18462	1.6723e-17	2.78533e-16
CD207	0	0	0	0	0	0			ABCG2	1.07794	2.22895	1.70944e-17	2.84503e-16
NOTO	0	0	0	0	0	2			CCNJL	-0.586408	3.81504	1.86726e-17	3.10531e-16
NAT8B	0	0	0	0	0	0			WNT7B	0.865503	2.83622	1.91768e-17	3.18673e-16
C2orf78	0	0	0	0	0	0			SH3BGRL2	-0.865241	2.75475	1.97149e-17	3.27366e-16
REG3G	0	0	0	0	0	0			ADAMTS16	-0.904245	2.50774	1.98973e-17	3.30144e-16
REG1B	0	0	0	0	0	0			HNRNPAB	-0.268802	8.80201	2.10226e-17	3.48551e-16
REG1A	0	0	0	0	0	0			IGFN1	-0.517521	10.9036	2.16002e-17	3.57855e-16
REG3A	0	0	0	0	0	0			KRT79	2.24961	-0.0910803	2.27571e-17	3.76735e-16
CTNNA2	0	0	0	0	0	0			RPS12	-0.309864	8.26496	2.3117e-17	3.82403e-16
LRRTM1	0	0	0	0	0	0			UGGT1	-0.361663	7.33277	2.34413e-17	3.8741e-16
AC016753.1	0	0	0	0	0	0			CSNK2A2	-0.462826	5.26188	2.34552e-17	3.8741e-16
CD8B	0	0	0	0	0	0			CAP2	-0.740391	3.48541	2.39648e-17	3.95528e-16
IGKV3OR2-268	0	0	0	0	0	2			PRDX1	0.287503	8.12237	2.40093e-17	3.95963e-16
SMYD1	0	0	0	0	0	0			PRICKLE2	0.800358	3.6268	2.44894e-17	4.03576e-16
FABP1	0	0	0	0	0	0			HIPK2	0.40235	6.09875	2.45216e-17	4.03802e-16
FOXI3	0	0	0	0	0	0			ERICH3	1.33616	1.25667	2.47624e-17	4.07458e-16
TEX37	0	0	0	0	0	0			RP4-591C20.9	-0.522775	4.72087	2.51772e-17	4.13972e-16
IGKC	0	0	0	0	0	0			MYO10	0.387395	7.98051	2.53615e-17	4.16688e-16
IGKJ5	0	0	0	0	0	0			STMN3	1.15046	1.77927	2.55017e-17	4.18676e-16
IGKJ4	0	0	0	0	0	0			DPP4	-0.535874	4.12342	2.63033e-17	4.31512e-16
IGKJ3	0	0	0	0	0	0			UBALD2	0.424574	6.64724	2.63867e-17	4.32556e-16
IGKJ2	0	0	0	0	0	0			PDLIM2	-1.17891	1.80086	2.82383e-17	4.62561e-16
IGKJ1	0	0	0	0	0	0			MYL12B	-0.321119	7.6338	3.01298e-17	4.93175e-16
IGKV4-1	0	0	0	0	0	0			BCOR	0.36325	5.81784	3.03037e-17	4.95649e-16
IGKV5-2	0	0	0	0	0	0			CDSN	-0.615234	3.91253	3.13216e-17	5.11915e-16
IGKV1-5	0	0	0	0	0	0			PURA	0.359969	5.46671	3.15389e-17	5.1508e-16
IGKV1-6	0	0	0	0	0	0			MDGA1	2.52431	-0.40317	3.22013e-17	5.25505e-16
IGKV3-7	0	0	0	0	0	0			VIM	0.344637	10.6118	3.32394e-17	5.42041e-16
IGKV1-8	0	0	0	0	0	0			TRIM37	-0.307252	6.26567	3.34374e-17	5.44862e-16
IGKV1-9	0	0	0	0	0	0			SLC35E4	0.76902	2.84659	3.45727e-17	5.62942e-16
IGKV3-11	0	0	0	0	0	0			AC005540.3	-0.982995	4.35308	3.47496e-17	5.65401e-16
IGKV1-12	0	0	0	0	0	0			TIPARP	-0.476386	4.59268	3.59005e-17	5.83691e-16
IGKV3-15	0	0	0	0	0	0			C4orf47	-1.6183	1.23518	3.81446e-17	6.19715e-16
IGKV1-16	0	0	0	0	0	0			BRD8	0.278918	7.94884	3.88204e-17	6.30225e-16
IGKV1-17	0	0	0	0	0	0			B4GALT5	0.413456	5.35439	3.96379e-17	6.43018e-16
IGKV3-20	0	0	0	0	0	0			HCG22	1.03822	2.12617	4.23506e-17	6.86513e-16
IGKV6-21	0	0	0	0	0	0			NRAS	-0.417529	5.11221	4.30773e-17	6.97776e-16
IGKV2-24	0	0	0	0	0	0			LRRC45	0.441219	5.07702	4.31853e-17	6.99006e-16
IGKV1-27	0	0	0	0	0	0			BAG1	-0.35931	6.2501	4.36221e-17	7.05553e-16
IGKV2-28	0	0	0	0	0	0			SEC23IP	0.347839	6.44181	4.40919e-17	7.12623e-16
IGKV2-30	0	0	0	0	0	0			MARCKSL1	0.518276	5.68462	4.60411e-17	7.43576e-16
IGKV1-33	0	0	0	0	0	0			FAT4	-0.925211	3.30185	4.67619e-17	7.54658e-16
IGKV1-37	0	0	0	0	0	0			FAM46A	0.5631	3.95645	4.85426e-17	7.82816e-16
IGKV1-39	0	0	0	0	0	0			PRDM2	0.379097	5.55604	4.91244e-17	7.91614e-16
IGKV2-40	0	0	0	0	0	0			CLDN4	0.671144	3.8545	5.0524e-17	8.13567e-16
IGKV2D-40	0	0	0	0	0	0			NEK7	-0.449248	4.98017	5.17899e-17	8.33337e-16
IGKV1D-39	0	0	0	0	0	0			PRLR	1.78278	0.823677	5.8343e-17	9.38088e-16
IGKV1D-37	0	0	0	0	0	0			CRYBB2P1	-0.669921	3.80233	6.12175e-17	9.83581e-16
IGKV1D-33	0	0	0	0	0	0			CLCN3	0.352502	5.58546	6.24054e-17	1.00193e-15
IGKV2D-30	0	0	0	0	0	0			PIGT	0.33266	6.46245	6.2714e-17	1.00614e-15
IGKV2D-29	0	0	0	0	0	0			PLCD3	0.44584	4.5138	6.71248e-17	1.07612e-15
IGKV2D-28	0	0	0	0	0	0			AF127577.13	1.68003	1.16461	6.79719e-17	1.0889e-15
IGKV2D-26	0	0	0	0	0	0			SYNE2	0.543824	6.71973	6.93489e-17	1.11014e-15
IGKV2D-24	0	0	0	0	0	0			LY6E	1.03225	2.0493	7.06829e-17	1.13067e-15
IGKV6D-21	0	0	0	0	0	0			CACNG8	0.472496	5.24293	7.36452e-17	1.17719e-15
IGKV3D-20	0	0	0	0	0	0			DYX1C1-CCPG1	-0.313231	6.9743	7.5072e-17	1.19912e-15
IGKV6D-41	0	0	0	0	0	0			LRP10	0.38764	5.82499	7.60824e-17	1.21437e-15
IGKV1D-17	0	0	0	0	0	0			GEM	0.637819	3.29322	7.6355e-17	1.21783e-15
IGKV1D-16	0	0	0	0	0	0			MON1B	0.414	4.8511	8.00152e-17	1.27528e-15
IGKV3D-15	0	0	0	0	0	0			NBPF14	0.393138	5.56	8.10997e-17	1.29162e-15
IGKV1D-13	0	0	0	0	0	0			AP003419.11	0.781105	2.69005	8.66956e-17	1.37973e-15
IGKV1D-12	0	0	0	0	0	0			IRF2BP2	0.561015	3.99514	9.06302e-17	1.4413e-15
IGKV3D-11	0	0	0	0	0	0			CARD8	0.358502	5.5388	9.41443e-17	1.49609e-15
IGKV1D-42	0	0	0	0	0	0			LMLN	-0.620314	3.52328	9.64022e-17	1.53086e-15
IGKV1D-43	0	0	0	0	0	0			IVL	-0.488698	4.88792	9.68637e-17	1.53707e-15
IGKV1D-8	0	0	0	0	0	0			ZNF470	-0.516273	4.18984	9.78412e-17	1.55145e-15
IGKV3D-7	0	0	0	0	0	0			ZFP36L1	0.276993	7.50576	9.87499e-17	1.56472e-15
TEKT4	0	0	0	0	0	0			ARHGAP31	-0.53547	4.31389	1.00978e-16	1.59887e-15
MAL	0	0	0	0	0	0			LASP1	-0.243799	8.64922	1.19101e-16	1.88446e-15
ADRA2B	0	0	0	0	0	0			FAM129B	0.271658	7.48842	1.23614e-16	1.95444e-15
ASTL	0	0	0	0	0	0			AC007879.5	-2.18811	0.880861	1.25037e-16	1.97552e-15
FAM178B	0	0	0	0	0	0			TRAC	1.80312	0.686957	1.2909e-16	2.03807e-15
ZAP70	0	0	0	0	0	0			PSMC5	0.261561	8.64961	1.31468e-16	2.07411e-15
NMS	0	0	0	0	0	0			ATF4	-0.314766	7.75301	1.40225e-16	2.21068e-15
C2orf40	0	0	0	0	0	0			CCL20	-3.12446	-0.510621	1.43326e-16	2.2572e-15
SLC5A7	0	0	0	0	0	0			WDR18	0.419225	5.18049	1.43383e-16	2.2572e-15
SULT1C4	0	0	0	0	0	0			POMGNT1	0.367125	6.00627	1.52012e-16	2.39132e-15
EDAR	0	0	0	0	0	0			ANTXR1	-0.353375	5.44716	1.55953e-16	2.45154e-15
IL36B	0	0	0	0	0	0			TK1	-0.345109	5.74716	1.81417e-16	2.84977e-15
IL36RN	0	0	0	0	0	0			TCEA3	-0.346416	5.59357	1.83709e-16	2.88371e-15
IL1F10	0	0	0	0	0	0			ABL2	-0.496859	4.51219	1.97515e-16	3.09818e-15
DPP10	0	0	0	0	0	0			BTN2A2	0.402253	4.79574	2.04334e-16	3.20284e-15
C1QL2	0	0	0	0	0	0			DRGX	1.26519	1.47048	2.08079e-16	3.25921e-15
TMEM37	0	0	0	0	0	4			RP11-124N14.3	0.358118	9.56379	2.13158e-16	3.33636e-15
SCTR	0	0	0	0	0	0			IDH2	0.505451	4.55848	2.17799e-16	3.40656e-15
AC012363.1	0	0	0	0	0	0			SRPK1	0.27941	7.00439	2.19094e-16	3.42436e-15
CNTNAP5	0	0	0	0	0	0			RAP2B	0.377516	5.52139	2.19501e-16	3.42828e-15
AC114783.1	0	0	0	0	0	0			PRICKLE2-AS1	0.818058	2.88338	2.23326e-16	3.48551e-15
CFC1B	0	0	0	0	0	0			CTD-2207O23.3	-0.323458	6.13643	2.37882e-16	3.71004e-15
AC013269.5	0	0	0	0	0	0			INF2	0.401158	5.74361	2.49937e-16	3.89527e-15
TISP43	0	0	0	0	0	0			IGF2R	-0.258852	7.84985	2.51468e-16	3.91634e-15
CFC1	0	0	0	0	0	0			C2CD2	0.764174	3.15187	2.5492e-16	3.96726e-15
GPR148	0	0	0	0	0	0			ELK4	0.470646	4.29223	2.65768e-16	4.13314e-15
AMER3	0	0	0	0	0	2			GSTM3	-0.766857	3.77597	2.73615e-16	4.25213e-15
DAPL1	0	0	0	0	0	0			PDZK1IP1	1.61901	0.825042	2.77833e-16	4.31461e-15
G6PC2	0	0	0	0	0	0			ITGB2	-1.68783	0.828601	2.78852e-16	4.32736e-15
EVX2	0	0	0	0	0	0			IRAK1	-0.272493	7.63022	2.84955e-16	4.41893e-15
HOXD13	0	0	0	0	0	0			NPNT	-1.14785	1.87579	2.96742e-16	4.59844e-15
HOXD12	0	0	0	0	0	2			ETV6	0.677934	3.89748	3.07118e-16	4.75586e-15
AC018867.1	0	0	0	0	0	1			ZBTB17	0.337492	6.23565	3.11297e-16	4.81696e-15
AC007163.1	0	0	0	0	0	0			MYO18A	0.313072	6.92613	3.11505e-16	4.81696e-15
CTLA4	0	0	0	0	0	0			LAPTM5	0.970524	2.39857	3.18318e-16	4.91882e-15
ICOS	0	0	0	0	0	0			SH2D3A	-1.22907	1.33004	3.2011e-16	4.94302e-15
AC010731.4	0	0	0	0	0	0			SATB2	0.540898	3.70791	3.34162e-16	5.15635e-15
DYTN	0	0	0	0	0	0			DLG5	0.344377	6.73029	3.43193e-16	5.29196e-15
CRYGD	0	0	0	0	0	0			RFX8	3.00796	-0.790742	3.95097e-16	6.088e-15
CRYGC	0	0	0	0	0	0			RP11-823E8.3	0.404276	5.11916	3.96182e-16	6.10042e-15
CRYGB	0	0	0	0	0	0			NBR1	0.287699	7.26341	4.24592e-16	6.53327e-15
CRYGA	0	0	0	0	0	0			SPRY1	-1.48783	1.01956	4.3157e-16	6.63596e-15
C2orf80	0	0	0	0	0	0			NUS1	0.449494	5.10137	4.39816e-16	6.75798e-15
PTH2R	0	0	0	0	0	0			ZNF41	0.486454	4.3614	4.49318e-16	6.89913e-15
AC006994.3	0	0	0	0	0	0			HSPA1B	0.28591	6.68661	4.71218e-16	7.23031e-15
VWC2L	0	0	0	0	0	0			RP11-10C24.3	-0.876183	2.42896	4.82806e-16	7.40292e-15
TNP1	0	0	0	0	0	0			CCT3	0.293659	7.95215	4.95474e-16	7.59182e-15
AC007557.5	0	0	0	0	0	0			TNFSF8	0.894187	2.42677	4.98301e-16	7.62977e-15
CXCR1	0	0	0	0	0	0			PCDHGB5	0.555304	4.98767	4.98951e-16	7.63437e-15
PRKAG3	0	0	0	0	0	0			SENP3-EIF4A1	0.237533	9.40883	5.04214e-16	7.70949e-15
WNT6	0	0	0	0	0	0			AP3S1	-0.380544	6.77513	5.12681e-16	7.83347e-15
FEV	0	0	0	0	0	0			ARL14	1.26577	1.7331	5.3027e-16	8.09654e-15
RESP18	0	0	0	0	0	0			TASP1	-0.715015	3.12586	5.32654e-16	8.12725e-15
PAX3	0	0	0	0	0	0			MECOM	0.394972	4.91915	5.59791e-16	8.53534e-15
RP11-811O14.1	0	0	0	0	0	0			MT-TR	-0.410689	6.74119	5.61893e-16	8.56142e-15
C2orf83	0	0	0	0	0	0			KIF15	0.304706	6.72215	5.63079e-16	8.57349e-15
SPATA3	0	0	0	0	0	0			SLC1A5	0.277013	6.82839	5.63862e-16	8.57944e-15
ALPI	0	0	0	0	0	0			CCDC80	-0.280423	7.48483	5.67235e-16	8.62474e-15
ECEL1	0	0	0	0	0	0			FBL	-0.32659	7.70667	5.6796e-16	8.62974e-15
PRSS56	0	0	0	0	0	0			RP11-69I8.3	-0.86838	2.39923	5.79364e-16	8.7969e-15
CHRND	0	0	0	0	0	0			EIF2A	0.327869	6.62465	6.08925e-16	9.23932e-15
NEU2	0	0	0	0	0	2			UXS1	0.31875	5.75964	6.2737e-16	9.51258e-15
SAG	0	0	0	0	0	0			CTD-2620I22.1	-1.06272	2.08996	6.6855e-16	1.01299e-14
ASB18	0	0	0	0	0	0			TCEAL3	-0.236028	8.23514	6.75077e-16	1.02217e-14
PRLH	0	0	0	0	0	0			CDK16	0.38383	5.75237	6.80763e-16	1.03007e-14
AC017028.1	0	0	0	0	0	0			NBPF1	-0.461737	5.32717	7.29582e-16	1.10317e-14
PRR21	0	0	0	0	0	0			CSRP2	-0.548266	4.08476	7.33628e-16	1.10852e-14
OR6B3	0	0	0	0	0	0			MRPS6	-0.366909	5.21407	7.42877e-16	1.12172e-14
AQP12B	0	0	0	0	0	0			IFNGR2	0.481412	4.49991	7.61878e-16	1.14961e-14
AQP12A	0	0	0	0	0	0			TNFRSF21	0.564299	4.09119	7.71924e-16	1.16397e-14
AGXT	0	0	0	0	0	0			MEN1	0.399063	5.1392	7.78393e-16	1.17291e-14
C2orf54	0	0	0	0	0	0			AC009237.8	-0.845236	2.36549	7.90869e-16	1.19089e-14
CROCC2	0	0	0	0	0	0			HEXB	0.445592	5.40973	8.22034e-16	1.23696e-14
GAL3ST2	0	0	0	0	0	2			ERCC5	0.304499	6.09775	8.36797e-16	1.25831e-14
NEU4	0	0	0	0	0	0			RP11-66B24.4	0.81929	3.46421	8.73985e-16	1.31333e-14
PDCD1	0	0	0	0	0	0			LRRFIP2	0.281788	7.14147	8.94901e-16	1.34383e-14
RTP5	0	0	0	0	0	0			RIN2	0.322096	5.75537	9.09292e-16	1.3645e-14
DEFB125	0	0	0	0	0	0			ACSL4	-0.276807	6.92712	9.864e-16	1.47919e-14
DEFB126	0	0	0	0	0	0			AF127577.10	1.1745	1.35967	1.02804e-15	1.54057e-14
DEFB127	0	0	0	0	0	0			TOX	-0.818621	2.48701	1.04003e-15	1.55748e-14
DEFB128	0	0	0	0	0	0			FOXD1	0.341499	5.51448	1.04255e-15	1.56017e-14
DEFB129	0	0	0	0	0	0			EIF4A1	0.23682	9.3611	1.05671e-15	1.58028e-14
DEFB132	0	0	0	0	0	0			EGLN3	-1.51564	1.43957	1.06654e-15	1.5939e-14
SCRT2	0	0	0	0	0	0			GUCY1A2	1.49931	0.850323	1.0699e-15	1.59782e-14
PDYN	0	0	0	0	0	0			BMP4	-1.448	1.39848	1.0886e-15	1.62463e-14
TGM6	0	0	0	0	0	0			ABCB6	-0.753834	3.12937	1.10019e-15	1.64081e-14
RP5-860F19.8	0	0	0	0	0	0			PLEKHO2	0.566349	4.14375	1.20264e-15	1.79238e-14
C20orf141	0	0	0	0	0	0			MYZAP	0.557426	4.63003	1.2108e-15	1.80331e-14
OXT	0	0	0	0	0	0			RP3-412A9.16	0.800484	2.95027	1.21464e-15	1.80779e-14
AVP	0	0	0	0	0	0			TBC1D8	0.579707	3.73666	1.25843e-15	1.87168e-14
GFRA4	0	0	0	0	0	0			STRA13	0.348969	5.61486	1.29404e-15	1.92334e-14
PRND	0	0	0	0	0	0			XRCC1	0.321258	6.04066	1.32341e-15	1.96565e-14
PRNT	0	0	0	0	0	0			ECSCR	1.1919	1.351	1.38584e-15	2.05698e-14
PROKR2	0	0	0	0	0	0			BIN3	-0.449375	4.8718	1.3899e-15	2.0616e-14
LAMP5	0	0	0	0	0	0			HMGCS1	-0.475523	4.99029	1.40489e-15	2.08243e-14
PAK5	0	0	0	0	0	0			CCDC117	0.562134	4.09069	1.41795e-15	2.10036e-14
SEL1L2	0	0	0	0	0	0			MTUS1	-1.68912	0.976868	1.43737e-15	2.12768e-14
OTOR	0	0	0	0	0	0			OCLN	-0.842322	2.76821	1.6773e-15	2.48115e-14
BANF2	0	0	0	0	0	1			TXN	-0.329954	6.4602	1.72884e-15	2.55567e-14
SCP2D1	0	0	0	0	0	0			POU3F2	-1.1508	1.89544	1.97745e-15	2.9212e-14
INSM1	0	0	0	0	0	0			AARS	-0.320151	6.88635	2.0196e-15	2.98143e-14
NKX2-4	0	0	0	0	0	0			KDELR3	0.779515	2.63575	2.24051e-15	3.30531e-14
NKX2-2	0	0	0	0	0	0			WDFY1	-0.341085	5.60037	2.27624e-15	3.35576e-14
PAX1	0	0	0	0	0	0			GNG12	-0.355336	6.87179	2.37354e-15	3.49684e-14
SSTR4	0	0	0	0	0	0			ZNF217	0.309728	5.9841	2.38103e-15	3.50552e-14
CSTL1	0	0	0	0	0	0			AC007563.5	-0.599701	3.86437	2.61006e-15	3.84012e-14
CST11	0	0	0	0	0	0			CTD-2024P10.1	0.452207	5.56146	2.6868e-15	3.95035e-14
CST8	0	0	0	0	0	0			DMD	-0.399505	4.96559	2.68952e-15	3.9517e-14
CST9L	0	0	0	0	0	0			FAM103A1	-0.471516	4.85404	2.71871e-15	3.99189e-14
CST9	0	0	0	0	0	0			SMC4	0.259485	9.45434	2.7661e-15	4.05874e-14
CST5	0	0	0	0	0	0			ZFYVE28	0.888347	2.53019	2.76874e-15	4.05989e-14
VSX1	0	0	0	0	0	0			PDGFB	-0.960504	3.21789	2.79753e-15	4.09935e-14
DEFB115	0	0	0	0	0	0			SLC9A3R1	0.521218	4.52796	2.83537e-15	4.15201e-14
DEFB116	0	0	0	0	0	0			SNPH	0.788458	2.47944	3.0218e-15	4.42205e-14
DEFB118	0	0	0	0	0	0			RPL7L1	-0.284779	6.9255	3.05166e-15	4.46274e-14
DEFB119	0	0	0	0	0	0			PGM2	-0.432047	5.04877	3.0573e-15	4.46801e-14
DEFB121	0	0	0	0	0	0			ARID4A	0.371041	6.40842	3.07504e-15	4.49092e-14
DEFB123	0	0	0	0	0	0			RRP9	0.470431	6.14126	3.15081e-15	4.59849e-14
DEFB124	0	0	0	0	0	0			NR2F1-AS1	-1.11764	1.68232	3.16447e-15	4.61535e-14
REM1	0	0	0	0	0	0			ZNF804A	-0.776199	2.70225	3.19367e-15	4.65482e-14
COX4I2	0	0	0	0	0	0			ZMYND11	0.316619	5.60013	3.21102e-15	4.67698e-14
HCK	0	0	0	0	0	0			ECSIT	0.444498	4.82311	3.29758e-15	4.79986e-14
SUN5	0	0	0	0	0	0			SIKE1	-0.366087	5.20915	3.37808e-15	4.91375e-14
BPIFB2	0	0	0	0	0	0			E2F2	0.905992	2.18079	3.55965e-15	5.17442e-14
BPIFB6	0	0	0	0	0	0			HSPA4L	-0.448679	4.55738	3.79795e-15	5.51714e-14
BPIFB3	0	0	0	0	0	0			LIMK1	0.466344	4.46857	3.82415e-15	5.55151e-14
BPIFB4	0	0	0	0	0	0			GPRIN1	0.427906	5.41576	3.84122e-15	5.57258e-14
BPIFA2	0	0	0	0	0	0			RP11-507K12.1	-0.81986	2.92721	3.8597e-15	5.59566e-14
BPIFA3	0	0	0	0	0	0			PTK2	0.28389	6.2815	3.90166e-15	5.65274e-14
BPIFA1	0	0	0	0	0	0			CAPZA2	0.417032	4.88675	4.03807e-15	5.84649e-14
BPIFB1	0	0	0	0	0	0			MAP3K15	-1.00938	1.84806	4.10115e-15	5.93389e-14
C20orf173	0	0	0	0	0	0			DSG2	-0.310824	6.37139	4.18131e-15	6.04586e-14
BPI	0	0	0	0	0	0			PRRG1	0.729508	3.15172	4.18952e-15	6.05371e-14
SLC32A1	0	0	0	0	0	0			EVPL	0.277825	8.71244	4.27041e-15	6.16651e-14
PTPRT	0	0	0	0	0	0			RASSF3	0.363565	5.67484	4.27513e-15	6.16925e-14
R3HDML	0	0	0	0	0	0			PRPF40B	0.395054	4.98699	4.29749e-15	6.19742e-14
WFDC5	0	0	0	0	0	0			RP11-96C23.15	1.42527	1.7738	4.3309e-15	6.24148e-14
SEMG1	0	0	0	0	0	0			NRBP1	0.268298	6.94546	4.38098e-15	6.30948e-14
SEMG2	0	0	0	0	0	0			CCDC88A	0.312549	6.26675	4.79376e-15	6.89941e-14
SPINT3	0	0	0	0	0	0			RP11-261C10.5	0.497063	4.20178	4.84711e-15	6.9716e-14
OCSTAMP	0	0	0	0	0	0			ZNF664	0.286328	6.93641	5.46096e-15	7.84933e-14
CBLN4	0	0	0	0	0	0			CYP1B1	0.774153	3.1016	5.92392e-15	8.50916e-14
MC3R	0	0	0	0	0	0			CLGN	0.41446	4.76562	5.95863e-15	8.55338e-14
BMP7	0	0	0	0	0	0			RP11-78C3.1	0.845693	2.22146	5.9979e-15	8.60409e-14
SPO11	0	0	0	0	0	0			IL31RA	0.882932	2.41636	6.11849e-15	8.77131e-14
CTCFL	0	0	0	0	0	1			PSAT1	-0.554705	4.43739	6.1318e-15	8.78462e-14
PCK1	0	0	0	0	0	0			KCNJ12	1.51111	0.519089	6.37782e-15	9.13108e-14
ZBP1	0	0	0	0	0	0			PFKP	-0.279337	7.7439	6.44629e-15	9.22306e-14
C20orf85	0	0	0	0	0	0			TRPC4	-0.627611	3.33271	6.85892e-15	9.807e-14
ANKRD60	0	0	0	0	0	1			ZDHHC21	-0.614582	3.38356	7.23867e-15	1.03432e-13
ZNF831	0	0	0	0	0	0			TXNDC17	-0.401889	4.9866	7.3997e-15	1.05664e-13
HRH3	0	0	0	0	0	0			AES	-0.314391	6.28671	7.57128e-15	1.08043e-13
GATA5	0	0	0	0	0	0			RP11-103C16.2	0.767129	2.63803	7.73559e-15	1.10272e-13
CHRNA4	0	0	0	0	0	1			LRRC1	-0.656887	3.37825	7.73757e-15	1.10272e-13
LKAAEAR1	0	0	0	0	0	0			PRKAR1B	-0.414102	4.75593	7.97008e-15	1.13511e-13
CH507-9B2.2	0	0	0	0	0	0			DOCK6	0.482309	4.09968	8.40838e-15	1.19675e-13
CH507-152C13.3	0	0	0	0	0	0			RPS6KA1	0.38024	5.33735	8.53598e-15	1.21412e-13
CH507-396I9.3	0	0	0	0	0	0			CBWD7	-0.377832	6.64695	8.65205e-15	1.22983e-13
KCNE1B	0	0	0	0	0	0			PHLDA2	0.569973	3.72549	8.75138e-15	1.24314e-13
IGHV1OR21-1	0	0	0	0	0	0			SPRED1	0.456183	4.1819	8.76279e-15	1.24395e-13
AJ239318.1	0	0	0	0	0	0			CADM3	0.850171	2.41106	9.23006e-15	1.30943e-13
POTED	0	0	0	0	0	0			OSMR	-0.357475	5.65657	9.46013e-15	1.3412e-13
CLDN17	0	0	0	0	0	0			SYT17	-2.19472	0.155857	9.83104e-15	1.392e-13
CLDN8	0	0	0	0	0	0			SEC24D	0.415031	4.8821	9.83119e-15	1.392e-13
KRTAP24-1	0	0	0	0	0	0			MRPS30	0.415929	5.09918	9.84315e-15	1.39279e-13
KRTAP25-1	0	0	0	0	0	0			APBB1IP	-0.467896	4.33962	9.92421e-15	1.40335e-13
KRTAP26-1	0	0	0	0	0	0			PITPNA-AS1	-0.491626	4.07737	1.00963e-14	1.42675e-13
KRTAP27-1	0	0	0	0	0	0			FAM83A	0.366091	5.32912	1.04454e-14	1.47514e-13
KRTAP23-1	0	0	0	0	0	0			ODC1	-0.446818	6.25955	1.04703e-14	1.4777e-13
KRTAP13-2	0	0	0	0	0	0			RP11-298A10.1	-2.79389	-0.595165	1.04892e-14	1.4794e-13
KRTAP13-1	0	0	0	0	0	0			ATG9A	-0.393157	5.0212	1.05656e-14	1.48921e-13
KRTAP13-3	0	0	0	0	0	0			RP11-632K20.7	-0.965072	2.8343	1.06675e-14	1.50261e-13
KRTAP13-4	0	0	0	0	0	0			NFKBIZ	0.281762	6.42651	1.06907e-14	1.5049e-13
KRTAP15-1	0	0	0	0	0	0			TMCC1	-0.632013	3.99066	1.1018e-14	1.54998e-13
KRTAP19-1	0	0	0	0	0	0			WNT5B	1.33955	1.54072	1.11541e-14	1.56812e-13
KRTAP19-2	0	0	0	0	0	0			BST2	0.39881	6.49127	1.24042e-14	1.74274e-13
KRTAP19-3	0	0	0	0	0	0			FAM199X	-0.344628	5.3328	1.30968e-14	1.83887e-13
KRTAP19-4	0	0	0	0	0	0			MTR	-0.276977	6.85314	1.33999e-14	1.88021e-13
KRTAP19-6	0	0	0	0	0	0			NT5C2	0.375197	5.59293	1.35685e-14	1.90264e-13
KRTAP19-7	0	0	0	0	0	0			BRIP1	-0.431854	5.23839	1.35834e-14	1.90351e-13
KRTAP22-2	0	0	0	0	0	0			PDIA4	0.249896	8.02365	1.37123e-14	1.92033e-13
KRTAP6-3	0	0	0	0	0	0			FLYWCH1	0.453734	4.33538	1.37479e-14	1.92409e-13
KRTAP6-2	0	0	0	0	0	0			SMARCA1	0.374238	6.79813	1.41316e-14	1.97653e-13
KRTAP22-1	0	0	0	0	0	0			EHD3	0.353467	5.10615	1.42385e-14	1.99019e-13
KRTAP6-1	0	0	0	0	0	0			SLCO4A1	0.462733	4.59914	1.46984e-14	2.05317e-13
KRTAP20-3	0	0	0	0	0	0			EFNA1	-2.31037	-0.161997	1.48747e-14	2.07646e-13
KRTAP21-3	0	0	0	0	0	0			HS3ST3A1	0.377831	4.79992	1.58938e-14	2.2173e-13
KRTAP21-2	0	0	0	0	0	0			CAPRIN2	0.605811	4.41584	1.61019e-14	2.24491e-13
KRTAP21-1	0	0	0	0	0	0			ERO1A	-0.356167	6.47325	1.63473e-14	2.27766e-13
KRTAP8-1	0	0	0	0	0	0			SPAG7	0.272497	7.00705	1.66683e-14	2.32039e-13
KRTAP7-1	0	0	0	0	0	0			PLCB3	0.270055	6.48315	1.66753e-14	2.32039e-13
KRTAP11-1	0	0	0	0	0	0			POLD4	0.576696	3.56702	1.69978e-14	2.36377e-13
KRTAP19-8	0	0	0	0	0	0			SRP9	0.320607	5.9173	1.70583e-14	2.37066e-13
C21orf62	0	0	0	0	0	0			AREL1	0.467129	4.51334	1.74488e-14	2.4234e-13
OLIG2	0	0	0	0	0	0			BICD1	0.406437	4.47548	1.76947e-14	2.45599e-13
OLIG1	0	0	0	0	0	0			TCF12	0.392873	5.30301	1.83338e-14	2.54308e-13
AP000322.53	0	0	0	0	0	0			CEP152	-0.335489	6.16772	1.86798e-14	2.58942e-13
CLIC6	0	0	0	0	0	0			PDE8A	0.384848	5.06059	1.8892e-14	2.61717e-13
AP000687.1	0	0	0	0	0	0			RTN4	0.271861	6.73069	1.89512e-14	2.62371e-13
DSCR4	0	0	0	0	0	0			TLR2	0.999578	1.74173	1.89774e-14	2.62568e-13
DSCR8	0	0	0	0	0	0			MT-RNR2	-0.244492	11.7744	1.90182e-14	2.62965e-13
IGSF5	0	0	0	0	0	0			AEBP1	0.355801	6.15354	1.93092e-14	2.66819e-13
PCP4	0	0	0	0	0	0			SLC41A2	-1.03281	1.85585	1.99499e-14	2.75497e-13
DSCAM	0	0	0	0	0	0			AP000350.10	-0.352568	5.4377	2.18984e-14	3.02214e-13
TFF3	0	0	0	0	0	0			GLIPR1	0.272333	6.84799	2.31008e-14	3.18606e-13
TFF2	0	0	0	0	0	0			NCAPD2	0.250253	7.70407	2.33891e-14	3.2238e-13
TFF1	0	0	0	0	0	0			CAPN5	0.891658	2.83827	2.36876e-14	3.26288e-13
TMPRSS3	0	0	0	0	0	0			CHAF1A	-0.261119	8.31272	2.37953e-14	3.27564e-13
KRTAP10-1	0	0	0	0	0	0			HLA-C	0.295702	7.60552	2.4673e-14	3.39433e-13
KRTAP10-2	0	0	0	0	0	0			RP11-313J2.1	-0.810193	2.56902	2.48416e-14	3.41536e-13
KRTAP10-3	0	0	0	0	0	0			FAM47E-STBD1	-0.588342	3.39394	2.50025e-14	3.43532e-13
KRTAP10-4	0	0	0	0	0	0			ETFB	0.370118	6.08632	2.62568e-14	3.6054e-13
KRTAP10-5	0	0	0	0	0	0			AC013461.1	0.380861	5.27722	2.63548e-14	3.61658e-13
KRTAP10-6	0	0	0	0	0	0			COASY	0.349207	5.88195	2.73175e-14	3.74633e-13
KRTAP10-7	0	0	0	0	0	0			NUDC	0.280239	10.4422	2.80911e-14	3.85e-13
KRTAP10-8	0	0	0	0	0	0			LPAR3	0.453524	4.73134	2.8476e-14	3.9003e-13
KRTAP10-9	0	0	0	0	0	0			SLC20A2	-0.401135	5.51281	2.86808e-14	3.92588e-13
KRTAP10-10	0	0	0	0	0	0			SEMA5A	-0.574023	4.17974	2.97283e-14	4.06672e-13
KRTAP10-11	0	0	0	0	0	0			LMO4	0.518557	3.81178	3.00634e-14	4.10998e-13
KRTAP12-3	0	0	0	0	0	0			HERC5	0.578053	3.92713	3.06778e-14	4.19135e-13
KRTAP12-4	0	0	0	0	0	0			DDX18	-0.284349	7.19102	3.07579e-14	4.19967e-13
KRTAP12-2	0	0	0	0	0	0			CTD-2354A18.1	-0.609109	4.66545	3.11729e-14	4.25367e-13
KRTAP12-1	0	0	0	0	0	0			NCEH1	0.541323	4.16046	3.16279e-14	4.31306e-13
KRTAP10-12	0	0	0	0	0	0			STPG1	-0.580628	4.11736	3.18298e-14	4.33788e-13
OR11H1	0	0	0	0	0	0			BCL7A	-0.503647	4.48467	3.18948e-14	4.34402e-13
CCT8L2	0	0	0	0	0	0			FRY	-1.99952	0.432611	3.2111e-14	4.37074e-13
XKR3	0	0	0	0	0	0			CCDC33	2.17968	0.00516468	3.29442e-14	4.48136e-13
GAB4	0	0	0	0	0	0			RNMT	-0.294555	6.06515	3.33455e-14	4.53312e-13
CECR1	0	0	0	0	0	0			TOM1L1	-0.49911	4.36462	3.44862e-14	4.68527e-13
AC007326.1	0	0	0	0	0	0			TRAF7	0.324011	5.91411	3.53379e-14	4.79799e-13
GSC2	0	0	0	0	0	0			RP11-907D1.2	2.79803	-0.101227	3.71745e-14	5.04422e-13
IGLV4-69	0	0	0	0	0	0			AURKC	1.79541	0.448244	3.73265e-14	5.06169e-13
IGLV8-61	0	0	0	0	0	0			SPTBN2	0.350322	5.10144	3.7696e-14	5.10863e-13
IGLV4-60	0	0	0	0	0	0			MAP1LC3B	-0.502566	4.68959	3.85844e-14	5.22578e-13
IGLV6-57	0	0	0	0	0	0			EPHX1	0.687057	3.49919	4.0392e-14	5.4672e-13
IGLV11-55	0	0	0	0	0	0			CDC42EP4	0.49273	4.76656	4.04573e-14	5.47265e-13
IGLV10-54	0	0	0	0	0	0			OXCT1	-0.277971	6.2427	4.0738e-14	5.50721e-13
VPREB1	0	0	0	0	0	0			DNHD1	-0.528122	4.44279	4.10981e-14	5.55245e-13
IGLV1-51	0	0	0	0	0	0			KRT18	0.239853	9.39276	4.20218e-14	5.67373e-13
IGLV1-50	0	0	0	0	0	0			SLCO3A1	0.998604	2.23625	4.31262e-14	5.81923e-13
IGLV9-49	0	0	0	0	0	0			ARHGAP5	0.395123	5.96541	4.37818e-14	5.90092e-13
IGLV5-48	0	0	0	0	0	0			BEX2	-0.420435	5.64084	4.37856e-14	5.90092e-13
IGLV1-47	0	0	0	0	0	0			RP4-576H24.4	2.25325	-0.249753	4.38775e-14	5.90964e-13
IGLV7-46	0	0	0	0	0	0			ARID5B	-0.44497	4.27813	4.59478e-14	6.18467e-13
IGLV5-45	0	0	0	0	0	0			TCAF2	-1.96074	0.230911	4.63346e-14	6.23289e-13
IGLV1-44	0	0	0	0	0	0			DGKI	-2.52474	-0.377226	4.69895e-14	6.31709e-13
IGLV7-43	0	0	0	0	0	0			MAPK13	0.868427	2.55686	4.78083e-14	6.42321e-13
IGLV1-40	0	0	0	0	0	0			PGRMC2	-0.386271	5.28196	4.9097e-14	6.59229e-13
IGLV1-36	0	0	0	0	0	0			PPP1R10	0.316928	5.88879	4.99418e-14	6.70159e-13
IGLV2-33	0	0	0	0	0	0			KLF9	1.05269	1.91087	5.15001e-14	6.90646e-13
IGLV3-32	0	0	0	0	0	0			FRS2	-0.52469	4.25263	5.20217e-14	6.97212e-13
IGLV3-27	0	0	0	0	0	0			SEPHS2	-0.596798	3.93145	5.25479e-14	7.03832e-13
IGLV3-25	0	0	0	0	0	0			LY6K	-1.44892	0.861949	5.32809e-14	7.13212e-13
IGLV2-23	0	0	0	0	0	0			RNASEH1-AS1	-0.667215	3.33301	5.33904e-14	7.1424e-13
IGLV3-22	0	0	0	0	0	0			RP11-103J17.2	-0.526608	3.72194	5.49431e-14	7.34561e-13
IGLV3-21	0	0	0	0	0	0			HDDC2	-0.315528	6.03702	5.57812e-14	7.45309e-13
IGLV3-19	0	0	0	0	0	0			SSC5D	1.74687	0.105426	5.88415e-14	7.85717e-13
IGLV2-18	0	0	0	0	0	0			GCHFR	0.599847	3.40179	5.91928e-14	7.89926e-13
IGLV3-16	0	0	0	0	0	0			SF3A3	0.266613	9.34157	5.96257e-14	7.95216e-13
IGLV2-14	0	0	0	0	0	0			ADPGK	-0.401841	4.92504	6.07191e-14	8.09303e-13
IGLV3-12	0	0	0	0	0	0			SRGAP2	0.321159	5.71938	6.1131e-14	8.14296e-13
IGLV2-11	0	0	0	0	0	0			RBM24	-1.58093	0.827825	6.1293e-14	8.15957e-13
IGLV3-10	0	0	0	0	0	0			RP11-298I3.4	-0.937105	2.62755	6.26473e-14	8.33476e-13
IGLV3-9	0	0	0	0	0	0			C11orf74	-0.469681	4.39575	6.39605e-14	8.50429e-13
IGLV2-8	0	0	0	0	0	0			PRMT2	-0.333596	6.58969	6.75448e-14	8.97539e-13
IGLV4-3	0	0	0	0	0	0			EHD1	-0.270217	6.2817	6.83732e-14	9.07995e-13
IGLV3-1	0	0	0	0	0	0			MVP	0.291253	6.26044	7.44553e-14	9.88163e-13
IGLJ2	0	0	0	0	0	0			CEP131	0.332774	6.1801	7.84668e-14	1.04077e-12
IGLC2	0	0	0	0	0	0			MAGED4B	0.531588	4.29184	8.01937e-14	1.06303e-12
IGLJ3	0	0	0	0	0	0			RP11-221N13.2	0.613765	4.22566	8.04324e-14	1.06555e-12
IGLC3	0	0	0	0	0	0			SLC4A11	0.787948	3.19596	8.18926e-14	1.08423e-12
IGLJ4	0	0	0	0	0	0			CTD-2547L24.3	2.263	-0.442859	9.23801e-14	1.22234e-12
IGLJ5	0	0	0	0	0	0			GUSB	0.42964	4.27538	9.29588e-14	1.22925e-12
IGLJ6	0	0	0	0	0	0			MOXD1	-0.649484	3.23481	9.50208e-14	1.25576e-12
IGLJ7	0	0	0	0	0	0			LINC01234	-0.587744	3.66415	9.55921e-14	1.26254e-12
IGLC7	0	0	0	0	0	0			PINK1	0.306353	6.42126	1.02968e-13	1.35914e-12
IGLL1	0	0	0	0	0	0			PNRC2	0.269313	7.35018	1.07778e-13	1.42178e-12
VPREB3	0	0	0	0	0	0			SHROOM3	-0.514864	3.93519	1.11542e-13	1.47054e-12
PIWIL3	0	0	0	0	0	0			AKIRIN1	0.386445	5.1175	1.12714e-13	1.48508e-12
SGSM1	0	0	0	0	0	0			CYFIP1	0.284304	6.48895	1.15856e-13	1.52557e-12
TMEM211	0	0	0	0	0	0			PTGER4	1.23108	1.52811	1.1989e-13	1.57773e-12
SEZ6L	0	0	0	0	0	0			SRSF11	-0.256675	9.76076	1.24777e-13	1.64106e-12
CRYBB1	0	0	0	0	0	0			NBPF10	0.412696	4.74486	1.25417e-13	1.64848e-12
CRYBA4	0	0	0	0	0	0			CNTRL	0.288604	6.18679	1.26056e-13	1.65588e-12
C22orf31	0	0	0	0	0	0			APOL2	-0.424979	4.56114	1.28263e-13	1.68386e-12
EMID1	0	0	0	0	0	0			SNX33	-0.383697	5.20895	1.29873e-13	1.70397e-12
RASL10A	0	0	0	0	0	0			DNAJB2	-0.36728	5.49921	1.34306e-13	1.76107e-12
RFPL1	0	0	0	0	0	2			LHFPL2	0.444194	4.29695	1.34494e-13	1.76247e-12
OSM	0	0	0	0	0	0			RCN3	0.664901	3.01858	1.35717e-13	1.77744e-12
SEC14L4	0	0	0	0	0	4			RP11-800A3.4	0.923421	2.30924	1.38232e-13	1.80929e-12
SLC5A1	0	0	0	0	0	0			GABPB1-AS1	-0.386608	5.50355	1.39708e-13	1.82752e-12
AL008723.1	0	0	0	0	0	0			RP11-322E11.6	-0.686365	3.43165	1.43697e-13	1.87857e-12
BPIFC	0	0	0	0	0	0			ZRANB2	-0.227106	8.40282	1.45168e-13	1.89666e-12
ISX	0	0	0	0	0	0			ATP6V1D	-0.293762	6.11242	1.45941e-13	1.90561e-12
APOL5	0	0	0	0	0	0			ZNF667-AS1	-0.408326	4.65148	1.55408e-13	2.02801e-12
PVALB	0	0	0	0	0	0			SETD2	0.271234	6.87761	1.60337e-13	2.09109e-12
NCF4	0	0	0	0	0	0			SUB1	0.250747	7.32625	1.64022e-13	2.13787e-12
CSF2RB	0	0	0	0	0	0			NECAB2	3.25791	-1.00926	1.64972e-13	2.14898e-12
TEX33	0	0	0	0	0	0			TGIF1	0.402983	4.98895	1.67166e-13	2.17625e-12
SSTR3	0	0	0	0	0	0			STK10	0.2396	7.34626	1.69648e-13	2.20724e-12
LGALS2	0	0	0	0	0	0			CENPA	0.671945	3.21048	1.70502e-13	2.21704e-12
GALR3	0	0	0	0	0	0			AHR	-0.77396	3.3132	1.71985e-13	2.23492e-12
APOBEC3H	0	0	0	0	0	0			CCDC136	0.386731	4.64559	1.72082e-13	2.23492e-12
ENTHD1	0	0	0	0	0	0			NSRP1	0.29703	8.05032	1.73006e-13	2.24558e-12
SHISA8	0	0	0	0	0	0			DDX60	0.568769	3.5279	1.73509e-13	2.25076e-12
NFAM1	0	0	0	0	0	0			FAM25A	2.39047	-0.684871	1.77868e-13	2.30594e-12
SCUBE1	0	0	0	0	0	0			AP000892.6	-0.500081	4.13518	1.83291e-13	2.37483e-12
MPPED1	0	0	0	0	0	0			STXBP1	-0.455733	4.16837	1.86065e-13	2.40934e-12
PNPLA5	0	0	0	0	0	0			UBA7	0.452684	4.29538	1.88694e-13	2.44194e-12
PRR5	0	0	0	0	0	0			STBD1	-0.562878	3.61965	1.89809e-13	2.45491e-12
UPK3A	0	0	0	0	0	0			BIVM-ERCC5	0.309923	5.74436	1.9044e-13	2.46132e-12
FAM19A5	0	0	0	0	0	0			STMN1	-0.349203	10.2621	1.9053e-13	2.46132e-12
TTLL8	0	0	0	0	0	0			GLO1	-0.386065	5.45159	1.91302e-13	2.46983e-12
MLC1	0	0	0	0	0	0			KIR2DL3	-4.05804	-1.19187	1.93833e-13	2.50103e-12
KLHDC7B	0	0	0	0	0	0			OSER1	-0.410491	5.77771	1.96869e-13	2.5387e-12
SYCE3	0	0	0	0	0	0			RP11-317N8.5	-0.465378	4.27592	2.09083e-13	2.69462e-12
CHL1	0	0	0	0	0	0			CEP250	-0.322132	9.12099	2.09846e-13	2.70285e-12
CNTN6	0	0	0	0	0	0			C6orf62	-0.427897	5.58012	2.11195e-13	2.71862e-12
CNTN4	0	0	0	0	0	0			PLSCR4	-1.18963	1.4691	2.1443e-13	2.75864e-12
IL5RA	0	0	0	0	0	0			SMARCA5-AS1	0.414829	4.45481	2.16598e-13	2.78488e-12
SLC6A11	0	0	0	0	0	2			FKBP9	-0.451432	4.88857	2.17394e-13	2.79348e-12
SLC6A1	0	0	0	0	0	0			ARHGEF26	-0.733961	3.37675	2.26083e-13	2.90342e-12
FGD5	0	0	0	0	0	0			PKN2	0.258669	6.55674	2.3064e-13	2.9602e-12
LRRC3B	0	0	0	0	0	0			CARD16	-0.639405	3.15117	2.32819e-13	2.98641e-12
EOMES	0	0	0	0	0	0			NCK2	0.479541	4.80249	2.33335e-13	2.99127e-12
ARPP21	0	0	0	0	0	0			FNIP1	-0.433514	4.47191	2.37379e-13	3.04132e-12
DCLK3	0	0	0	0	0	0			SLC7A2	-0.675109	3.06608	2.39785e-13	3.07035e-12
CX3CR1	0	0	0	0	0	0			RP11-77P16.4	-1.48651	0.825927	2.47006e-13	3.16095e-12
CCR8	0	0	0	0	0	0			HOMER3	0.467114	4.55534	2.55388e-13	3.26631e-12
CCK	0	0	0	0	0	0			FAM84B	0.866033	2.18607	2.65719e-13	3.39644e-12
LYZL4	0	0	0	0	0	0			FMNL1	0.325062	5.47503	2.71347e-13	3.46634e-12
XCR1	0	0	0	0	0	0			RNF41	-0.4067	4.67051	2.75765e-13	3.52072e-12
PRSS46	0	0	0	0	0	0			WFDC21P	-0.533949	3.68457	2.83963e-13	3.62327e-12
PRSS42	0	0	0	0	0	0			AL022067.1	0.631549	3.0517	2.91474e-13	3.71693e-12
CAMP	0	0	0	0	0	0			ZNF160	-0.43322	4.9142	2.98095e-13	3.79914e-12
SPINK8	0	0	0	0	0	0			DUSP14	-0.888857	2.79717	3.005e-13	3.82755e-12
C3orf84	0	0	0	0	0	0			RIMKLB	-0.407382	4.62605	3.08696e-13	3.92966e-12
CAMKV	0	0	0	0	0	0			JAK1	0.250501	7.01808	3.12746e-13	3.9789e-12
IQCF6	0	0	0	0	0	0			NAT10	-0.282474	7.3898	3.16309e-13	4.02188e-12
LRTM1	0	0	0	0	0	1			IRS2	-0.545075	3.72512	3.16954e-13	4.02721e-12
FEZF2	0	0	0	0	0	0			IQGAP3	-0.289507	6.3114	3.17097e-13	4.02721e-12
FAM19A4	0	0	0	0	0	1			ODF2	0.285556	6.90013	3.33138e-13	4.22846e-12
RP11-231I13.2	0	0	0	0	0	0			GBP4	1.225	1.00594	3.37076e-13	4.27575e-12
PROK2	0	0	0	0	0	0			BRD2	0.239491	8.17106	3.37255e-13	4.27575e-12
PDZRN3	0	0	0	0	0	0			CYTH3	-0.325132	5.41865	3.43927e-13	4.3578e-12
CNTN3	0	0	0	0	0	0			ZZEF1	-0.399359	5.27269	3.504e-13	4.43725e-12
RP11-249L12.1	0	0	0	0	0	0			FNDC3B	-0.293046	6.89306	3.63453e-13	4.59987e-12
GABRR3	0	0	0	0	0	0			GALM	-1.076	2.26832	3.64293e-13	4.60784e-12
OR5AC1	0	0	0	0	0	0			CAST	0.239932	8.77413	3.66589e-13	4.63419e-12
OR5AC2	0	0	0	0	0	0			ZNF33B	-0.355379	4.93731	3.67361e-13	4.64125e-12
OR5H1	0	0	0	0	0	0			ELAC2	0.262828	6.76462	3.74539e-13	4.72921e-12
OR5H14	0	0	0	0	0	0			NUMA1	0.206716	9.54271	3.92672e-13	4.9553e-12
OR5H15	0	0	0	0	0	0			PSMD9	-0.273954	6.51805	3.9365e-13	4.96476e-12
OR5H6	0	0	0	0	0	0			VSTM1	-2.29871	-0.124262	3.95923e-13	4.98836e-12
OR5H2	0	0	0	0	0	0			JUNB	0.442221	4.01171	3.95978e-13	4.98836e-12
OR5H8	0	0	0	0	0	0			RP11-77K12.1	0.325397	7.17888	4.01263e-13	5.05202e-12
OR5K4	0	0	0	0	0	0			FOSB	0.994442	2.37684	4.09986e-13	5.15887e-12
OR5K3	0	0	0	0	0	0			MCM5	0.250711	6.64493	4.17666e-13	5.25249e-12
ADGRG7	0	0	0	0	0	0			SIPA1L2	0.768656	3.02016	4.22073e-13	5.30484e-12
CCDC54	0	0	0	0	0	0			NPC2	-0.445066	4.28202	4.27762e-13	5.37325e-12
AC069499.1	0	0	0	0	0	4			MYO9B	0.248678	7.35073	4.30455e-13	5.40397e-12
GUCA1C	0	0	0	0	0	0			ARID1B	0.279641	6.52736	4.30863e-13	5.40598e-12
FLJ22763	0	0	0	0	0	0			ATAD5	-0.35297	5.16861	4.34698e-13	5.45096e-12
DPPA4	0	0	0	0	0	0			CELF1	0.282294	6.30865	4.4572e-13	5.58596e-12
DRD3	0	0	0	0	0	0			CTB-35F21.4	2.0906	-0.14312	4.47076e-13	5.59975e-12
AC069063.1	0	0	0	0	0	0			SMARCD2	0.342542	5.30574	4.58501e-13	5.73955e-12
AC069063.2	0	0	0	0	0	0			NLRP10	-1.19965	1.18716	4.74465e-13	5.93598e-12
C3orf30	0	0	0	0	0	0			CRTC1	0.339121	5.04999	4.94078e-13	6.17782e-12
RP11-484M3.5	0	0	0	0	0	0			KIF4A	0.27879	7.39055	4.99955e-13	6.24771e-12
UPK1B	0	0	0	0	0	0			CTD-2256P15.4	0.428601	4.61472	5.0026e-13	6.24795e-12
PLA1A	0	0	0	0	0	2			PAIP2B	-0.821925	2.51418	5.01191e-13	6.256e-12
ARGFX	0	0	0	0	0	0			PBDC1	0.23404	7.26622	5.08089e-13	6.33847e-12
SEMA5B	0	0	0	0	0	0			RUNX1	-0.404261	4.54085	5.09708e-13	6.35504e-12
CHST13	0	0	0	0	0	0			PSMC1P1	-0.477262	4.5545	5.17657e-13	6.45046e-12
C3orf22	0	0	0	0	0	0			TSPAN14	0.476636	4.25768	5.2021e-13	6.47858e-12
DNAJB8	0	0	0	0	0	0			SH2D2A	1.32752	1.46324	5.30836e-13	6.60714e-12
GP9	0	0	0	0	0	0			KLC3	-0.735634	3.5261	5.35624e-13	6.66293e-12
RHO	0	0	0	0	0	0			P4HA1	-0.339166	5.80653	5.484e-13	6.81797e-12
H1FOO	0	0	0	0	0	1			CALM1	0.260886	7.85957	5.51912e-13	6.85773e-12
TRH	0	0	0	0	0	0			PTPN22	1.7536	1.62767	5.5649e-13	6.91067e-12
AC055733.1	0	0	0	0	0	0			HOXB-AS1	1.17635	1.28992	5.58574e-13	6.93261e-12
BFSP2	0	0	0	0	0	0			MAP3K1	-0.508254	3.62317	5.63087e-13	6.98465e-12
TF	0	0	0	0	0	0			CSF2	-1.28928	1.93825	5.66602e-13	7.02425e-12
C3orf36	0	0	0	0	0	0			EFHD2	-0.369443	8.82353	5.74501e-13	7.11813e-12
SOX14	0	0	0	0	0	0			DNAJB4	-0.494484	4.4738	5.82391e-13	7.21179e-12
A4GNT	0	0	0	0	0	2			FIBP	0.323191	5.47177	5.9052e-13	7.30831e-12
FOXL2	0	0	0	0	0	2			UBE2O	-0.325215	6.10121	6.16012e-13	7.61948e-12
PRR23A	0	0	0	0	0	0			SYT14	-0.705861	2.81243	6.47959e-13	8.0101e-12
PRR23B	0	0	0	0	0	0			RRS1	0.307996	6.48327	6.84379e-13	8.45553e-12
PRR23C	0	0	0	0	0	0			ZDHHC14	0.87408	2.36094	6.88526e-13	8.50196e-12
RBP2	0	0	0	0	0	0			RP11-87C12.2	-0.275147	6.46998	6.89649e-13	8.511e-12
TRIM42	0	0	0	0	0	0			DAZAP2	-0.330532	5.45426	7.08224e-13	8.7353e-12
SPSB4	0	0	0	0	0	0			IL18	-0.476691	4.46829	7.23213e-13	8.91514e-12
CPB1	0	0	0	0	0	2			ATP13A2	0.500681	4.71451	7.44302e-13	9.16992e-12
CPA3	0	0	0	0	0	0			ASPM	0.250707	7.87233	7.51554e-13	9.25404e-12
AC016142.1	0	0	0	0	0	0			MINOS1-NBL1	0.282827	6.56382	7.76756e-13	9.55896e-12
RP11-166N6.3	0	0	0	0	0	0			PIP5K1C	0.430912	4.92127	7.90985e-13	9.72858e-12
GPR171	0	0	0	0	0	0			CDC25A	-0.447369	4.1975	8.03907e-13	9.88194e-12
P2RY12	0	0	0	0	0	0			HSPA5	0.260377	8.7776	8.08862e-13	9.93726e-12
GPR149	0	0	0	0	0	0			GNA15	0.525444	3.55219	8.16802e-13	1.00292e-11
RP11-451G4.2	0	0	0	0	0	0			ALOX5AP	1.87065	0.393443	8.20767e-13	1.00722e-11
IQCJ	0	0	0	0	0	0			CTD-3148I10.15	0.402149	7.31446	8.21822e-13	1.00794e-11
SLC2A2	0	0	0	0	0	0			ZFP62	-0.325385	5.15132	8.49491e-13	1.04118e-11
RP11-385J1.3	0	0	0	0	0	0			SYNJ2BP	0.292762	5.6434	8.49874e-13	1.04118e-11
HTR3D	0	0	0	0	0	0			CTD-2616J11.11	0.371657	5.72332	8.73675e-13	1.06974e-11
FETUB	0	0	0	0	0	0			CCNG2	0.684152	3.68602	8.84793e-13	1.08274e-11
HRG	0	0	0	0	0	0			AIDA	0.316803	5.48656	8.98122e-13	1.09844e-11
KNG1	0	0	0	0	0	0			AC006042.8	-1.99719	0.35676	9.03933e-13	1.10493e-11
RTP1	0	0	0	0	0	0			RAD21	0.215555	8.78068	9.05207e-13	1.10586e-11
MASP1	0	0	0	0	0	0			RSAD1	0.536168	4.70744	9.11207e-13	1.11257e-11
RTP4	0	0	0	0	0	2			FURIN	0.436022	4.94071	9.50065e-13	1.15937e-11
SST	0	0	0	0	0	0			UBTD2	0.321968	5.61533	9.55358e-13	1.16517e-11
RTP2	0	0	0	0	0	0			HELLS	0.233518	7.09113	9.81413e-13	1.19628e-11
ZDHHC19	0	0	0	0	0	0			DNAJC10	-0.250882	6.57833	9.94083e-13	1.21105e-11
HGFAC	0	0	0	0	0	0			GOLGA2P11	-0.657241	2.85266	1.03748e-12	1.26321e-11
DOK7	0	0	0	0	0	1			TLN1	-0.223297	8.14175	1.04392e-12	1.27034e-11
OTOP1	0	0	0	0	0	0			LAMA5	0.262953	6.21147	1.04922e-12	1.27608e-11
JAKMIP1	0	0	0	0	0	0			FAM9B	1.69967	-0.0682257	1.06013e-12	1.28863e-11
S100P	0	0	0	0	0	2			RP11-78I14.1	-1.03178	2.37876	1.06281e-12	1.29117e-11
AC104650.1	0	0	0	0	0	0			SPTB	0.600304	2.98073	1.06426e-12	1.29221e-11
HTRA3	0	0	0	0	0	0			RP11-849H4.4	0.210191	8.68746	1.07203e-12	1.30092e-11
HMX1	0	0	0	0	0	0			CCND1	-0.221816	8.16668	1.07746e-12	1.30679e-11
FAM90A26	0	0	0	0	0	0			RBBP4	-0.245484	6.90668	1.09362e-12	1.32565e-11
USP17L10	0	0	0	0	0	0			SEMA3D	-1.31498	1.14678	1.09912e-12	1.33158e-11
USP17L11	0	0	0	0	0	0			TMEM263	0.365897	5.39248	1.10822e-12	1.34186e-11
USP17L12	0	0	0	0	0	0			FAM98A	0.29514	6.00131	1.1198e-12	1.35512e-11
USP17L13	0	0	0	0	0	0			MMP2	1.04488	1.70265	1.13024e-12	1.367e-11
USP17L15	0	0	0	0	0	0			PPFIA1	-0.266951	7.6451	1.16026e-12	1.40254e-11
USP17L17	0	0	0	0	0	0			CLEC2B	-1.95252	-0.0375251	1.17286e-12	1.41697e-11
USP17L18	0	0	0	0	0	0			RP11-538I12.2	0.867186	2.10326	1.18495e-12	1.43079e-11
USP17L19	0	0	0	0	0	0			HMGN5	-0.330543	7.18177	1.18571e-12	1.43091e-11
USP17L20	0	0	0	0	0	0			GRWD1	0.311774	7.11819	1.20788e-12	1.45687e-11
USP17L21	0	0	0	0	0	0			MED29	0.286471	5.86094	1.21931e-12	1.46984e-11
USP17L22	0	0	0	0	0	0			CTC-436P18.3	-1.13256	1.55646	1.23496e-12	1.48789e-11
USP17L23	0	0	0	0	0	0			CABLES1	-0.398734	4.57499	1.24484e-12	1.49896e-11
USP17L24	0	0	0	0	0	0			ELOVL5	0.363915	5.23829	1.24605e-12	1.49959e-11
USP17L25	0	0	0	0	0	0			ARHGAP26	0.352407	4.82791	1.26095e-12	1.51668e-11
USP17L26	0	0	0	0	0	0			ETS2	-0.429871	4.7285	1.27784e-12	1.53615e-11
USP17L5	0	0	0	0	0	0			DPF3	0.567513	3.13839	1.28318e-12	1.54172e-11
USP17L27	0	0	0	0	0	0			RNF152	1.06173	1.25684	1.31423e-12	1.57816e-11
USP17L28	0	0	0	0	0	0			BMPER	-2.01191	0.230234	1.32295e-12	1.58775e-11
USP17L29	0	0	0	0	0	0			FAM169A	-0.510758	3.55441	1.34198e-12	1.60971e-11
USP17L30	0	0	0	0	0	0			SERPINB2	0.610275	2.89729	1.36241e-12	1.63332e-11
DRD5	0	0	0	0	0	0			STK38L	0.399544	4.42736	1.36813e-12	1.63927e-11
CLNK	0	0	0	0	0	2			RP11-159D12.2	0.495994	3.87527	1.37091e-12	1.64171e-11
CLRN2	0	0	0	0	0	0			TCF7L2	0.348211	4.96556	1.38347e-12	1.65584e-11
LGI2	0	0	0	0	0	0			CHRNA9	1.54646	0.763895	1.40631e-12	1.68225e-11
SLC34A2	0	0	0	0	0	0			TRIM55	-0.392021	4.72055	1.43004e-12	1.7097e-11
CCKAR	0	0	0	0	0	0			UCA1	-0.416681	5.42542	1.44107e-12	1.72163e-11
PTTG2	0	0	0	0	0	2			ATP5E	0.289064	7.65788	1.4416e-12	1.72163e-11
PHOX2B	0	0	0	0	0	0			RP11-47I22.4	-1.62165	0.75187	1.44255e-12	1.72182e-11
GRXCR1	0	0	0	0	0	0			UBTD1	0.720477	3.43806	1.4705e-12	1.75423e-11
GABRG1	0	0	0	0	0	0			CTC-459M5.2	-0.589685	3.54766	1.52018e-12	1.8125e-11
ZAR1	0	0	0	0	0	0			ALDH1L2	-1.36719	1.00027	1.54254e-12	1.83815e-11
PDCL2	0	0	0	0	0	0			FTH1P10	-1.13814	1.61627	1.56821e-12	1.86773e-11
TMPRSS11A	0	0	0	0	0	0			ID3	-1.19735	1.08826	1.57327e-12	1.87273e-11
TMPRSS11F	0	0	0	0	0	0			UGT1A10	1.22456	1.61432	1.60163e-12	1.90545e-11
TMPRSS11B	0	0	0	0	0	0			CLDN1	0.298257	7.28865	1.61721e-12	1.92293e-11
TMPRSS11E	0	0	0	0	0	0			ZDHHC17	-0.436784	4.20275	1.63809e-12	1.94671e-11
UGT2B10	0	0	0	0	0	0			PAX8	0.336753	7.37874	1.65989e-12	1.97154e-11
UGT2A2	0	0	0	0	0	0			TACC2	-0.364193	5.10375	1.70865e-12	2.02835e-11
SULT1B1	0	0	0	0	0	0			AQP7P1	1.06891	1.22776	1.72326e-12	2.04458e-11
SULT1E1	0	0	0	0	0	0			FLNB	-0.244643	9.2818	1.76254e-12	2.09005e-11
CSN1S1	0	0	0	0	0	0			GOLGA6L5P	-0.471198	4.60805	1.77158e-12	2.09962e-11
AC063956.1	0	0	0	0	0	0			NAALAD2	-1.60269	0.735076	1.83205e-12	2.17012e-11
HTN3	0	0	0	0	0	0			FAF2	0.295203	7.07839	1.83993e-12	2.17827e-11
HTN1	0	0	0	0	0	0			MAP1B	0.302927	8.74366	1.85632e-12	2.19639e-11
FDCSP	0	0	0	0	0	0			DHX29	0.282504	5.91203	1.85726e-12	2.19639e-11
CSN3	0	0	0	0	0	0			PAK1	0.409502	4.56174	1.91466e-12	2.26305e-11
CABS1	0	0	0	0	0	0			AGO4	-0.516801	3.47897	1.93488e-12	2.28572e-11
SMR3A	0	0	0	0	0	0			ACTR3	0.231934	7.17462	1.96235e-12	2.31691e-11
SMR3B	0	0	0	0	0	0			CIART	-1.60611	0.861993	1.96634e-12	2.31976e-11
OPRPN	0	0	0	0	0	0			KTN1	0.235088	10.5616	1.96689e-12	2.31976e-11
MUC7	0	0	0	0	0	0			CDC42EP3	-0.328998	5.24023	1.96826e-12	2.32012e-11
ENAM	0	0	0	0	0	2			PTK7	0.355303	5.13266	1.98928e-12	2.34363e-11
JCHAIN	0	0	0	0	0	0			MMP13	1.69303	-0.0317252	1.9929e-12	2.34663e-11
GC	0	0	0	0	0	0			YY1	0.269157	6.79587	1.99857e-12	2.35204e-11
AFM	0	0	0	0	0	2			PSG7	-3.92311	-1.30159	2.0058e-12	2.35927e-11
PPEF2	0	0	0	0	0	0			ERAL1	0.353619	5.03593	2.07375e-12	2.43789e-11
AC112719.1	0	0	0	0	0	0			SYTL2	-0.649994	3.06654	2.11163e-12	2.48108e-11
CXCL9	0	0	0	0	0	0			LINC00632	-1.87932	0.231641	2.13916e-12	2.51208e-11
CXCL13	0	0	0	0	0	0			NT5E	0.234896	7.51746	2.15357e-12	2.52764e-11
GK2	0	0	0	0	0	0			ARHGEF40	0.37558	4.80749	2.17012e-12	2.54569e-11
HPGDS	0	0	0	0	0	0			SMAP2	-0.346858	4.85099	2.19598e-12	2.57465e-11
PDHA2	0	0	0	0	0	0			XXbac-BPG116M5.17	0.565436	4.04436	2.20853e-12	2.58797e-11
ADH4	0	0	0	0	0	0			PTPN2	0.384854	5.18834	2.20991e-12	2.58819e-11
ADH1A	0	0	0	0	0	0			PPP2R3A	0.382315	4.54713	2.28786e-12	2.67805e-11
ADH1B	0	0	0	0	0	0			TALDO1	0.266303	6.15199	2.32154e-12	2.71602e-11
ADH1C	0	0	0	0	0	0			CFB	0.552533	4.13881	2.37182e-12	2.77302e-11
GIMD1	0	0	0	0	0	0			LINC00704	0.763952	2.23539	2.37281e-12	2.77302e-11
MTRNR2L13	0	0	0	0	0	0			FADS3	-0.355949	4.96784	2.38436e-12	2.78503e-11
FABP2	0	0	0	0	0	0			AFF3	0.767793	2.55182	2.43694e-12	2.84492e-11
QRFPR	0	0	0	0	0	0			SPIDR	0.415356	4.37862	2.48879e-12	2.90389e-11
ADAD1	0	0	0	0	0	0			SERTAD2	-0.424713	4.16363	2.61256e-12	3.04669e-11
IL2	0	0	0	0	0	0			CTD-2562J17.6	0.961341	2.20542	2.6324e-12	3.06819e-11
IL21	0	0	0	0	0	0			GPR107	-0.348718	5.15974	2.65614e-12	3.0942e-11
UCP1	0	0	0	0	0	0			NOL11	0.271604	6.1178	2.67042e-12	3.10917e-11
FREM3	0	0	0	0	0	0			ETV4	0.524203	4.57969	2.70158e-12	3.14378e-11
GYPB	0	0	0	0	0	0			DAPK2	-0.759887	3.15342	2.8233e-12	3.28367e-11
GYPA	0	0	0	0	0	0			ITPR2	0.416562	4.79952	2.83851e-12	3.29959e-11
C4orf51	0	0	0	0	0	0			C6orf201	0.672543	3.67122	2.87912e-12	3.34502e-11
POU4F2	0	0	0	0	0	0			CBWD5	-0.292468	6.45984	2.88531e-12	3.35043e-11
PRSS48	0	0	0	0	0	0			BCL2L2	-0.28484	5.77703	2.94261e-12	3.41515e-11
RBM46	0	0	0	0	0	0			SCG5	0.350143	6.4717	2.98039e-12	3.45716e-11
ASIC5	0	0	0	0	0	0			PNPLA6	0.261212	6.3017	2.98802e-12	3.46417e-11
NPY5R	0	0	0	0	0	0			HSPH1	0.221634	7.5487	3.02615e-12	3.50651e-11
TKTL2	0	0	0	0	0	0			AL365181.1	0.420936	4.99716	3.0994e-12	3.58949e-11
APELA	0	0	0	0	0	1			CWC27	0.245546	7.64953	3.10668e-12	3.596e-11
ENPP6	0	0	0	0	0	0			SETP14	-0.654709	3.06903	3.12417e-12	3.61433e-11
HELT	0	0	0	0	0	0			TPX2	0.23657	8.87085	3.12678e-12	3.61543e-11
DUX4	0	0	0	0	0	0			ZCCHC6	0.264462	5.92076	3.13329e-12	3.62104e-11
NKD2	0	0	0	0	0	0			CYP27C1	1.73773	0.660398	3.14485e-12	3.63247e-11
SLC6A19	0	0	0	0	0	0			MEA1	-0.263344	8.4589	3.23258e-12	3.73183e-11
SLC6A18	0	0	0	0	0	0			YARS	-0.257609	7.33793	3.24623e-12	3.74561e-11
C5orf38	0	0	0	0	0	0			DCTPP1	0.743733	2.50351	3.27088e-12	3.77206e-11
IRX1	0	0	0	0	0	0			FLRT2	-1.02614	1.75697	3.33349e-12	3.84223e-11
ADCY2	0	0	0	0	0	0			PML	0.349246	5.41275	3.45191e-12	3.97663e-11
C5orf49	0	0	0	0	0	0			GANAB	0.24176	7.80246	3.46084e-12	3.98481e-11
TAS2R1	0	0	0	0	0	0			ADSS	0.283241	6.34454	3.47363e-12	3.99742e-11
CDH10	0	0	0	0	0	0			CERS2	0.271791	5.80914	3.61966e-12	4.16327e-11
CDH9	0	0	0	0	0	4			FAM50B	0.866515	1.90343	3.69574e-12	4.24855e-11
AC008810.1	0	0	0	0	0	0			NFIB	-0.634403	3.80228	3.74015e-12	4.29733e-11
C7	0	0	0	0	0	2			MED10	-0.331065	5.17801	3.80376e-12	4.36812e-11
MROH2B	0	0	0	0	0	0			PPP4R3B	-0.280492	5.63361	3.85793e-12	4.42799e-11
C6	0	0	0	0	0	0			KDM4A	0.261585	6.3127	3.87972e-12	4.45067e-11
FGF10	0	0	0	0	0	0			TOMM34	0.341013	5.19934	3.88239e-12	4.45139e-11
AC008914.1	0	0	0	0	0	0			SERINC2	1.52713	0.562691	3.96237e-12	4.5407e-11
C5orf67	0	0	0	0	0	1			ATAD3A	0.231607	8.49889	3.9661e-12	4.54259e-11
GAPT	0	0	0	0	0	0			SSH3	0.600749	3.40374	4.05763e-12	4.64498e-11
AC109486.1	0	0	0	0	0	0			CADPS2	0.570869	3.23046	4.09846e-12	4.68926e-11
HTR1A	0	0	0	0	0	0			ATAD3B	0.261866	7.62508	4.10325e-12	4.69229e-11
RGS7BP	0	0	0	0	0	0			RP11-244F12.2	-0.651076	3.44701	4.13611e-12	4.72568e-11
CD180	0	0	0	0	0	0			TPP1	0.405556	5.14708	4.13678e-12	4.72568e-11
SV2C	0	0	0	0	0	0			MIF-AS1	-0.287448	6.50141	4.18338e-12	4.77641e-11
ACOT12	0	0	0	0	0	0			RP4-694A7.2	0.609629	3.22733	4.23594e-12	4.83389e-11
FTMT	0	0	0	0	0	0			GMCL1	-0.403165	4.33444	4.29619e-12	4.90008e-11
TEX43	0	0	0	0	0	0			SCML1	0.486961	4.1086	4.30294e-12	4.90522e-11
CTXN3	0	0	0	0	0	0			MME	-0.341873	5.09221	4.32076e-12	4.92296e-11
KIAA1024L	0	0	0	0	0	0			GOLGA2	0.228707	7.50791	4.36862e-12	4.97489e-11
IL13	0	0	0	0	0	0			HDLBP	0.217759	9.99229	4.46167e-12	5.07821e-11
SOWAHA	0	0	0	0	0	0			OSBPL5	0.877573	1.75837	4.46666e-12	5.08124e-11
FSTL4	0	0	0	0	0	2			RP11-75I2.3	-1.4931	0.752377	4.49421e-12	5.10991e-11
DCANP1	0	0	0	0	0	0			IFI16	0.271965	6.23235	4.55343e-12	5.17455e-11
TIFAB	0	0	0	0	0	0			ADM	-1.19701	0.986234	4.56794e-12	5.18833e-11
NEUROG1	0	0	0	0	0	0			PPP4R1	-0.252439	6.68958	4.7251e-12	5.36405e-11
CXCL14	0	0	0	0	0	0			CDC42EP1	-0.574675	3.70221	4.85611e-12	5.5099e-11
RP11-119J18.1	0	0	0	0	0	0			CPNE1	0.262445	7.15682	4.89611e-12	5.5524e-11
SLC25A48	0	0	0	0	0	0			FOXE1	-0.593571	3.5977	4.92138e-12	5.57816e-11
IL9	0	0	0	0	0	0			DTX4	-1.54763	0.575927	5.05763e-12	5.72962e-11
TRPC7	0	0	0	0	0	0			YRDC	0.542693	4.1238	5.10066e-12	5.77537e-11
WNT8A	0	0	0	0	0	0			SUCLG2	0.354172	5.54321	5.16493e-12	5.8451e-11
NME5	0	0	0	0	0	0			OASL	1.16155	1.62536	5.20837e-12	5.89121e-11
PSD2	0	0	0	0	0	4			GAP43	1.12785	1.51255	5.25901e-12	5.94541e-11
AC011380.1	0	0	0	0	0	0			HCG4	-1.60496	0.446255	5.36777e-12	6.06522e-11
HMHB1	0	0	0	0	0	0			JDP2	-2.24856	-0.111713	5.42212e-12	6.12158e-11
SCGB3A2	0	0	0	0	0	2			A4GALT	0.770503	2.05929	5.42326e-12	6.12158e-11
SPINK14	0	0	0	0	0	0			FLOT1	0.227004	7.1324	5.5203e-12	6.22789e-11
CDX1	0	0	0	0	0	0			TAP1	0.67697	3.46876	5.67563e-12	6.39982e-11
CAMK2A	0	0	0	0	0	2			ZNF85	-0.741946	2.50691	5.90593e-12	6.65607e-11
SLC36A2	0	0	0	0	0	0			LYPD3	1.54725	0.476325	6.00856e-12	6.76824e-11
NMUR2	0	0	0	0	0	0			TBL1X	0.379085	5.03237	6.0539e-12	6.81579e-11
HAND1	0	0	0	0	0	0			SEMA3F	0.438743	4.17704	6.25138e-12	7.03449e-11
SGCD	0	0	0	0	0	0			EBNA1BP2	-0.241218	9.54504	6.30471e-12	7.09085e-11
TIMD4	0	0	0	0	0	0			ABR	0.236321	6.82493	6.56707e-12	7.38212e-11
FAM71B	0	0	0	0	0	0			MFSD12	0.308627	6.10962	6.70056e-12	7.52829e-11
GABRB2	0	0	0	0	0	0			ESRP2	-0.810194	2.46451	6.74815e-12	7.57786e-11
GABRA6	0	0	0	0	0	0			ZNF316	-0.397981	4.493	6.90987e-12	7.75548e-11
GABRA1	0	0	0	0	0	0			CSPG4P12	-0.540251	3.38235	6.94992e-12	7.79642e-11
FOXI1	0	0	0	0	0	0			FOXD1-AS1	0.561545	3.24828	6.97235e-12	7.81756e-11
C5orf58	0	0	0	0	0	0			SPTLC3	0.514889	3.48947	7.42842e-12	8.32464e-11
KCNMB1	0	0	0	0	0	0			KCNH1-IT1	-1.71518	0.721547	7.47229e-12	8.3695e-11
RP11-546B8.6	0	0	0	0	0	0			ZNF620	-0.960803	1.64167	7.53361e-12	8.43385e-11
EFCAB9	0	0	0	0	0	0			TICRR	-0.438758	4.88424	7.57342e-12	8.47407e-11
C5orf47	0	0	0	0	0	0			NEAT1_2	-0.957479	2.16329	7.62874e-12	8.5316e-11
HMP19	0	0	0	0	0	0			RP11-138I1.4	0.256527	8.09028	7.76844e-12	8.68338e-11
MSX2	0	0	0	0	0	0			FBXO2	0.948103	2.2852	7.82168e-12	8.73841e-11
DRD1	0	0	0	0	0	0			MATN2	-1.40233	0.806567	7.86431e-12	8.78154e-11
HRH2	0	0	0	0	0	0			TVP23C	-0.38003	4.35948	7.99927e-12	8.92767e-11
SNCB	0	0	0	0	0	0			RANBP2	0.235239	7.505	8.01362e-12	8.93912e-11
UNC5A	0	0	0	0	0	1			SMIM4	-0.493768	3.88403	8.09955e-12	9.03036e-11
PROP1	0	0	0	0	0	0			CD164	0.268104	6.82472	8.2552e-12	9.19919e-11
ZNF454	0	0	0	0	0	0			MT-TK	0.255212	7.07782	8.37743e-12	9.33064e-11
GRM6	0	0	0	0	0	0			TMEM50B	0.473465	4.03079	8.39232e-12	9.34245e-11
SCGB3A1	0	0	0	0	0	0			ZNF141	-0.615464	3.45471	8.43367e-12	9.38369e-11
OR2Y1	0	0	0	0	0	0			OSTM1	0.524744	3.44711	8.48662e-12	9.4378e-11
BTNL3	0	0	0	0	0	0			TCEAL2	-1.03895	1.96615	8.57728e-12	9.53376e-11
OR2V2	0	0	0	0	0	0			EVA1A	-0.33292	5.11491	8.65352e-12	9.61361e-11
OR4F3	0	0	0	0	0	0			UPF1	0.259194	6.70955	8.73703e-12	9.70144e-11
F13A1	0	0	0	0	0	0			MIF	-0.282347	6.49791	8.95654e-12	9.94012e-11
LY86	0	0	0	0	0	0			BRI3BP	0.405672	4.11061	9.13086e-12	1.01284e-10
PRL	0	0	0	0	0	0			IVNS1ABP	0.273954	6.19121	9.44406e-12	1.04705e-10
HDGFL1	0	0	0	0	0	0			ENO1	-0.263923	11.8483	9.75063e-12	1.08049e-10
NRSN1	0	0	0	0	0	0			RP1-309K20.6	0.268427	6.28219	9.82787e-12	1.0885e-10
C6orf229	0	0	0	0	0	0			IRGQ	0.483727	3.76437	1.00063e-11	1.1077e-10
RP3-369A17.6	0	0	0	0	0	0			RP11-474O21.5	1.97216	-0.329385	1.01482e-11	1.12284e-10
SCGN	0	0	0	0	0	0			HEG1	-0.360419	5.96613	1.02264e-11	1.13091e-10
HIST1H2AA	0	0	0	0	0	0			MIR4458HG	-0.611988	3.32507	1.03494e-11	1.14393e-10
HIST1H2BA	0	0	0	0	0	0			SHROOM2	0.884517	2.05989	1.04663e-11	1.15627e-10
SLC17A4	0	0	0	0	0	0			PRELID2	-0.638003	3.48531	1.06208e-11	1.17275e-10
SLC17A2	0	0	0	0	0	0			C20orf194	0.526313	3.88868	1.0856e-11	1.19812e-10
HIST1H1T	0	0	0	0	0	0			RP11-426L16.10	0.264873	6.80907	1.08918e-11	1.20146e-10
HIST1H4D	0	0	0	0	0	4			FSTL3	-0.302858	5.60108	1.09557e-11	1.20789e-10
HIST1H4G	0	0	0	0	0	0			ZNF146	0.260349	7.22808	1.1273e-11	1.24225e-10
HIST1H2BM	0	0	0	0	0	0			ADPRHL2	-0.26372	5.94157	1.13199e-11	1.24679e-10
OR2B2	0	0	0	0	0	0			LATS2	-0.504069	4.0484	1.14506e-11	1.26055e-10
OR2B6	0	0	0	0	0	0			RIPK4	1.42743	0.425799	1.16085e-11	1.27729e-10
GPX6	0	0	0	0	0	0			MEGF8	-0.288293	5.82558	1.16386e-11	1.27995e-10
GPX5	0	0	0	0	0	0			ZBTB47	0.495226	3.72778	1.17894e-11	1.29588e-10
OR2J1	0	0	0	0	0	0			RP3-523E19.2	-1.11727	1.8021	1.1877e-11	1.30486e-10
OR2J3	0	0	0	0	0	0			AC159540.1	-0.397291	4.55309	1.20703e-11	1.32543e-10
OR2J2	0	0	0	0	0	0			ZCCHC10	0.43709	4.17009	1.22131e-11	1.34043e-10
OR12D3	0	0	0	0	0	0			EME1	-0.33972	5.1647	1.22564e-11	1.3445e-10
OR10C1	0	0	0	0	0	0			SIAH2	0.509412	3.96951	1.24303e-11	1.3629e-10
MAS1L	0	0	0	0	0	0			DHDDS	-0.36742	5.35025	1.24875e-11	1.36849e-10
MOG	0	0	0	0	0	0			CBX1	-0.256214	8.46052	1.28155e-11	1.40372e-10
TRIM40	0	0	0	0	0	0			KCTD20	-0.372573	4.64938	1.28749e-11	1.40952e-10
C6orf15	0	0	0	0	0	0			ANKRD13D	0.537097	3.63395	1.31472e-11	1.43819e-10
NCR3	0	0	0	0	0	0			SS18	0.267176	5.88857	1.315e-11	1.43819e-10
LY6G6F	0	0	0	0	0	0			HMGB2	0.288827	9.70018	1.33701e-11	1.46153e-10
HLA-DRA	0	0	0	0	0	0			RP1	0.898355	2.35817	1.37391e-11	1.50112e-10
HLA-DRB5	0	0	0	0	0	0			TCF7L1	-1.21753	0.939228	1.38228e-11	1.5095e-10
[truncated: 54,081 more rows]

## Sheet: TPC-1_NC_vs_P4_Transcriptomic
Raw data									Results of differentially expressed gene analysis
gene	TPC_1_NC_1	TPC_1_NC_2	TPC_1_NC_3	TPC_1_P4HA2_1	TPC_1_P4HA2_2	TPC_1_P4HA2_3				logFC	logCPM	PValue	FDR
OR4F5	2	0	0	0	0	0			P4HA2	5.83597	10.487	0	0
FO538757.2	2	2	0	0	0	4			BECN1	1.7267	5.67437	2.90369e-86	2.93665e-82
FO538757.1	1228	996	1128	1046	998	988			TVP23B	1.32506	4.77886	1.52616e-38	1.02899e-34
OR4F29	0	0	0	0	0	0			CNTD1	2.15538	2.97219	2.21846e-28	8.97455e-25
OR4F16	0	0	0	0	0	0			MIR6830	9.05151	-0.0611505	7.52825e-16	1.08767e-12
SAMD11	546	480	479	436	448	449			LCP1	2.33945	1.03612	2.16124e-12	2.18577e-09
NOC2L	11994	10000	11318	9660	10237	10062			ARHGAP30	3.02579	-0.0478708	1.46094e-10	1.18202e-07
KLHL17	207	179	194	173	174	192			CTSW	3.09996	0.308063	2.42766e-10	1.88862e-07
PLEKHN1	450	324	327	473	391	453			GZMA	8.28597	-1.29507	3.28544e-09	2.18258e-06
PERM1	46	27	45	41	54	56			LCP2	7.95985	-1.5719	1.59192e-07	6.57137e-05
HES4	136	116	122	108	132	119			GBP5	7.93487	-1.51227	4.04249e-07	0.000160328
ISG15	484	346	524	473	444	467			IL2RA	7.98304	-1.55174	1.13305e-06	0.00038197
AGRN	9703	7241	9185	9851	10080	9911			HIF1A-AS2	1.4037	0.803065	3.50373e-05	0.00638467
RNF223	0	0	2	0	0	0			APCDD1L-AS1	1.14658	1.33553	5.5293e-05	0.0091673
C1orf159	161	156	148	140	144	145			GZMB	7.25073	-2.13714	6.26814e-05	0.00998312
TTLL10	2	0	0	0	0	0			ZKSCAN3	1.03501	1.59455	0.000119476	0.0172617
TNFRSF18	0	0	1	0	0	0			ACRV1	6.9421	-1.55167	0.000195824	0.0255544
TNFRSF4	0	0	2	0	0	2			SRP72P2	2.65907	-0.58198	0.000210052	0.0265545
SDF4	5836	4945	5588	5320	5414	5572			HCLS1	1.7056	-0.197895	0.000220336	0.0275108
B3GALT6	139	120	136	142	141	121			TMEFF2	6.89132	-1.7222	0.000232289	0.0286494
FAM132A	3	0	4	2	6	3			RP11-548H3.1	-1.38444	0.193504	0.000355242	0.0380184
UBE2J2	2789	2369	2831	2898	2494	2525			DTX2P1	1.48625	0.37755	0.000491965	0.0469386
SCNN1D	29	20	30	12	14	17			LINC01232	-2.80669	-1.65775	0.000534231	0.0500273
ACAP3	730	554	685	593	633	651			RP11-9G1.3	-2.4604	-1.49538	0.000586057	0.0536388
PUSL1	201	190	201	158	193	194			RNA5SP216	2.3754	-0.927747	0.000621532	0.056375
CPSF3L	1777	1471	1798	1569	1590	1456			GALNT18	1.2235	0.609344	0.000730029	0.0617837
CPTP	318	242	268	288	239	225			CCDC192	6.73027	-1.7915	0.000829609	0.0660697
TAS1R3	9	13	14	11	15	9			TSPOAP1	6.98818	-2.19867	0.00092791	0.0713209
DVL1	1904	1482	1871	1654	1609	1626			4-Sep	-1.71346	-0.769901	0.000943458	0.0720126
MXRA8	105	98	109	125	128	115			RP11-546D6.3	2.18003	-0.90192	0.0011429	0.0819766
AURKAIP1	3559	3251	3284	2788	2987	3199			SMPD5	6.61002	-2.19868	0.00129102	0.0888215
CCNL2	4089	3334	4048	3461	3409	3620			RPL7P44	-2.34556	-1.5949	0.00144274	0.0949831
MRPL20	2062	1604	1974	1732	1693	1706			RP11-321C24.1	-1.13501	0.373234	0.00145912	0.0955132
ANKRD65	0	0	0	0	0	2			LINC01122	1.10042	0.782713	0.00152712	0.0977891
TMEM88B	0	1	0	2	0	0			RP4-742C19.13	-1.15442	0.522547	0.00156265	0.0990838
VWA1	2	8	8	4	6	2			SLFN13	2.45082	-1.59247	0.00159987	0.100812
ATAD3C	44	41	60	29	34	31			LRRC75B	-1.37278	-0.0233907	0.00160811	0.101016
ATAD3B	2757	2188	2502	2170	2448	2261			INHBB	1.49951	-0.0206787	0.00162872	0.101679
ATAD3A	7281	6162	6794	5719	6205	5960			MAP6D1	1.24497	0.295257	0.00166003	0.102998
TMEM240	12	11	13	17	14	15			CISH	3.20742	-1.81528	0.00170602	0.104887
SSU72	3366	2696	2861	2320	2625	2714			ITGA4	6.54701	-2.19871	0.00171369	0.105039
AL645728.1	0	0	0	0	0	0			LRRN3	3.93799	-2.29603	0.00200083	0.117991
FNDC10	65	37	55	50	26	28			RP11-21L23.2	-1.65598	-0.513444	0.00201141	0.118141
MIB2	388	278	374	367	349	338			RP11-76E16.2	6.41075	-1.81519	0.0020238	0.118203
MMP23B	9	4	6	7	8	6			LINC01024	1.77593	-0.418119	0.0021872	0.12289
CDK11B	13923	11064	13935	12312	12436	12128			ITGAL	2.13203	-1.15232	0.00234157	0.128395
SLC35E2B	499	378	429	385	413	374			SLAMF7	3.20744	-2.07828	0.00235499	0.128395
CDK11A	9116	6969	8937	7719	7727	7883			RP11-800A3.4	-2.72246	-1.81692	0.00252842	0.134585
SLC35E2	100	64	106	76	82	83			RPL34P33	1.65369	-0.435914	0.00254429	0.135075
NADK	2039	1765	1894	1697	1643	1706			RPL23AP21	1.71105	-0.522146	0.00257544	0.13566
GNB1	22174	17815	21022	19731	20432	19711			RP11-363E7.4	-1.66448	-0.658318	0.00270774	0.138247
CALML6	6	6	4	8	11	7			COL21A1	3.12037	-1.67756	0.0027134	0.138247
TMEM52	14	4	6	4	12	6			MFAP5	1.79353	0.167886	0.00277528	0.139989
CFAP74	9	3	2	7	3	3			CTD-2514C3.1	2.2546	-0.927021	0.00287639	0.141559
GABRD	20	28	26	18	20	44			RP1-159M24.1	1.17073	0.413074	0.00305571	0.148093
PRKCZ	26	24	27	24	22	19			RP11-403P17.6	-1.3572	-0.411675	0.00306041	0.148093
FAAP20	627	409	514	531	457	528			RP1-63G5.7	1.13059	0.459004	0.0031314	0.150279
SKI	3013	2630	2875	2649	2758	2782			FLJ42393	-2.33493	-1.91689	0.00314927	0.150313
MORN1	208	217	213	171	159	164			RP11-632F7.3	1.04564	0.473205	0.00317316	0.150313
RER1	1561	1325	1696	1407	1306	1361			COX6A1P2	-1.47707	-0.411846	0.00329391	0.15387
PEX10	579	552	577	573	492	504			RP11-229P13.25	-3.23321	-2.13863	0.00342485	0.158886
PLCH2	3	8	12	2	4	12			JMJD1C-AS1	1.55773	-0.303853	0.00361346	0.164987
PANK4	635	546	549	597	607	570			RP11-463O9.1	6.26092	-1.81476	0.0036484	0.165834
HES5	0	0	0	0	0	0			NRARP	-1.63814	-0.853756	0.003842	0.172694
TNFRSF14	12	10	10	10	8	18			ARMCX2	2.05568	-1.02123	0.00390104	0.174959
FAM213B	323	279	330	348	297	336			RP11-298I3.3	6.33815	-2.23017	0.00394498	0.17576
MMEL1	40	43	50	38	28	44			RUNDC3B	-1.19747	0.0957102	0.00401046	0.177475
TTC34	6	0	2	4	4	6			MMP17	-1.0049	0.79153	0.00416395	0.182304
ACTRT2	0	0	0	0	0	0			CTC-471F3.5	-1.00791	0.592492	0.00419511	0.182593
PRDM16	0	0	0	0	2	1			OTOGL	6.40927	-2.07817	0.00427687	0.184846
ARHGEF16	58	51	32	65	34	41			RP11-818F20.5	6.26095	-2.07826	0.00436519	0.187065
MEGF6	177	132	130	163	152	174			RP11-96C23.11	6.2603	-2.07872	0.00439571	0.187331
TPRG1L	384	350	444	382	407	367			LCN2	1.91179	-0.602049	0.0046108	0.191729
WRAP73	387	271	311	243	259	313			NAV2-AS2	3.78885	-1.91462	0.00466318	0.193283
TP73	2	2	0	2	2	2			PCED1B-AS1	3.61942	-1.88951	0.00498205	0.201141
CCDC27	2	1	5	0	3	1			HABP2	6.26097	-2.26309	0.00501592	0.201628
SMIM1	3	6	9	4	8	15			SBSN	1.43321	-0.454805	0.00507226	0.20236
LRRC47	1470	1227	1437	1207	1256	1198			RP11-45A17.4	1.36754	-0.346451	0.00528109	0.207144
CEP104	1939	1590	1821	1640	1592	1530			FAM45BP	1.41184	-0.390579	0.00547136	0.210798
DFFB	274	214	325	232	203	247			MYO1G	4.03324	-2.16768	0.00581022	0.220494
C1orf174	330	317	335	289	257	280			THRAP3P1	2.21159	-1.43686	0.00588762	0.222083
AJAP1	128	129	106	111	120	115			AC007566.10	-1.41314	-0.615522	0.00607649	0.22677
NPHP4	363	264	310	229	274	292			RYR2	1.91828	-1.16728	0.0063916	0.234533
KCNAB2	74	90	108	82	102	82			HOXB13	1.77351	-0.721657	0.0065529	0.237112
CHD5	6	0	0	4	2	2			KB-1125A3.12	1.16714	0.29046	0.00673727	0.240768
RPL22	36322	30249	36104	31055	31776	29807			RP11-206L10.8	2.16702	-1.26241	0.00679883	0.242113
RNF207	684	488	623	604	531	554			HMGN1P3	1.02807	0.588039	0.00693261	0.245095
ICMT	1178	889	1149	987	1031	989			AURKAPS1	1.5669	-0.756313	0.00696739	0.245095
HES3	0	0	0	0	0	0			IGSF6	-3.10908	-2.29713	0.00703765	0.246708
GPR153	132	94	120	97	110	126			LINC01293	1.06845	0.382383	0.00713653	0.24888
ACOT7	2501	2188	2290	1932	2091	2093			SLC8A1-AS1	1.61567	-0.463805	0.0072124	0.249803
HES2	64	28	57	46	49	53			RP11-553N16.1	-2.16636	-1.86546	0.00726266	0.250686
ESPN	27	14	22	25	14	15			RP11-115D19.1	-2.26941	-1.9956	0.00729311	0.251055
TNFRSF25	121	60	89	91	69	103			AC062017.1	2.92925	-1.88941	0.00729819	0.251055
PLEKHG5	542	451	527	497	412	613			HNRNPA3P14	6.48315	-2.23043	0.00735078	0.251613
NOL9	690	551	661	499	520	493			RPS6P16	6.09271	-2.04996	0.0073724	0.251613
TAS1R1	0	2	2	2	2	0			LSP1	1.11502	0.311449	0.00743008	0.251613
ZBTB48	232	187	216	224	202	232			CDA	1.39822	-0.473839	0.00745124	0.251613
KLHL21	254	231	232	226	246	246			RP11-97C16.1	-2.08416	-1.57418	0.00750333	0.25295
PHF13	543	440	466	416	419	483			CTD-2354A18.1	1.98355	-1.29601	0.00759842	0.254646
THAP3	578	428	531	474	504	492			RP11-3J10.7	-1.90751	-1.33138	0.00770833	0.255399
DNAJC11	6291	5059	5928	5217	5660	5313			RP11-613H2.2	2.93023	-1.3301	0.00773839	0.255399
CAMTA1	726	671	784	766	747	706			GP1BB	1.94209	-1.06366	0.00790183	0.257376
VAMP3	1379	1077	1248	1209	1231	1248			RP11-430L17.1	6.09305	-2.23075	0.00800491	0.257941
PER3	542	393	545	408	374	435			LINC00240	-2.16686	-1.7006	0.00802612	0.258021
UTS2	91	59	59	56	60	57			RP11-286H14.4	2.16785	-1.59314	0.00848209	0.26515
TNFRSF9	39	26	11	36	16	45			KLB	-2.16541	-2.0229	0.00852472	0.265276
PARK7	7783	6724	7304	6597	6862	6834			RP1-257A7.4	-1.68054	-1.0516	0.00859456	0.266518
ERRFI1	2441	2064	2384	2690	2517	2443			SNORA18	-1.06954	-0.193548	0.00866804	0.266518
SLC45A1	1	3	3	1	4	4			NPR2	-1.63694	-0.890834	0.00873252	0.266518
RERE	3552	2741	3417	3258	3027	3232			CLK2P1	1.91865	-1.43663	0.00874167	0.266518
ENO1	123536	104589	116625	105950	113131	114935			BTBD10P1	6.09381	-2.16769	0.00877235	0.266518
CA6	0	0	0	2	2	2			SLCO2B1	1.07536	0.196974	0.00880208	0.266518
SLC2A7	0	0	1	1	0	0			TOX	2.92976	-1.96774	0.00882761	0.266518
SLC2A5	8	4	18	16	6	14			MIR4500HG	-1.33038	-0.758335	0.00892891	0.266644
GPR157	116	112	124	120	129	142			RP11-340E6.1	-2.16641	-2.08001	0.00901027	0.267884
H6PD	581	479	587	405	441	502			CSF2	2.82304	-1.49295	0.00911848	0.269648
SPSB1	187	195	216	195	198	233			CARD11	2.16786	-1.67784	0.00916638	0.270377
SLC25A33	241	168	230	174	200	168			IFFO1	2.16764	-1.83957	0.00939693	0.273879
TMEM201	445	334	390	276	341	375			AL023806.1	-1.41233	-0.769902	0.00947087	0.27524
PIK3CD	1067	1005	1135	1160	1052	1051			CRB3	-1.77519	-1.33135	0.00968979	0.277984
CLSTN1	6805	5394	6699	6319	6329	6535			C2orf15	2.87787	-1.79162	0.00997527	0.280236
AL357140.1	0	0	0	0	0	0			LINC00933	1.68008	-0.940391	0.0100644	0.28098
CTNNBIP1	900	746	794	666	693	682			PODXL2	2.12272	-1.26172	0.0102224	0.283632
LZIC	2082	1754	1934	1795	1937	1768			LINC01410	-2.70203	-2.20022	0.0103385	0.285315
NMNAT1	254	193	246	197	209	177			XXbac-BPG299F13.17	1.44285	-0.531732	0.0104905	0.287024
RBP7	0	0	2	0	2	2			BTF3L4P2	-1.77521	-1.42039	0.0105368	0.287024
UBE4B	1678	1268	1641	1489	1490	1521			RN7SL657P	-2.00982	-1.67927	0.0108639	0.289519
KIF1B	3586	2804	3282	2847	3089	3147			SPDEF	2.07523	-1.43638	0.0109682	0.291146
PGD	5818	4679	5554	4524	4881	4654			AC073109.2	2.07481	-1.47422	0.0110279	0.292346
APITD1-CORT	1190	1057	1107	1018	983	982			AP003068.18	-1.90606	-1.23134	0.0111702	0.295345
APITD1	1203	1062	1108	1035	998	987			LHB	6.00232	-2.02176	0.011327	0.29696
CORT	19	12	16	9	13	18			WASF4P	1.76755	-0.851043	0.0113514	0.29696
DFFA	3136	2416	3005	2495	2507	2577			RP11-159J3.1	2.07523	-1.55164	0.0114386	0.29696
PEX14	1386	1274	1395	1179	1222	1211			RP4-800G7.3	-2.22683	-2.07958	0.011454	0.29696
CASZ1	459	381	409	393	427	399			RP11-587D21.1	-2.16417	-1.59468	0.0114912	0.29696
C1orf127	0	0	0	0	0	0			ETV7	6.00194	-2.2958	0.0116898	0.299683
TARDBP	13092	10130	12068	10522	11296	11347			GGT1	-1.08922	-0.297699	0.0119951	0.301842
RP4-635E18.9	8371	6392	7526	6548	7071	7203			TPTE2P5	-1.84556	-1.59425	0.012256	0.304175
MASP2	58	32	60	36	42	47			AC073115.6	-1.7135	-1.45677	0.0124729	0.307609
SRM	1999	1722	1876	1446	1552	1670			RP11-390F4.6	-1.93325	-1.70105	0.0125969	0.30867
EXOSC10	4956	3849	4483	4072	4109	3924			C9orf84	1.30728	-0.355639	0.0127307	0.309369
MTOR	3546	2848	3518	3115	3179	3155			THSD7A	2.76758	-1.65641	0.0128699	0.310938
ANGPTL7	4	0	5	0	2	0			PCDHB10	-1.93325	-1.79237	0.0131529	0.313201
UBIAD1	347	280	332	287	266	273			RP5-890E16.2	-1.28835	-0.713045	0.0131913	0.313537
DISP3	6	3	0	2	0	4			RP11-74C1.4	2.56537	-1.59291	0.0132432	0.314401
FBXO2	41	40	44	35	29	34			IGFBP1	1.05597	-0.00643254	0.0132891	0.314752
FBXO44	164	132	120	111	126	143			OR2A7	-2.03951	-1.91634	0.0133095	0.314867
FBXO6	52	39	56	30	32	37			RP11-1006G14.4	-1.77258	-1.61526	0.0133609	0.315247
MAD2L2	745	681	752	644	693	696			HNRNPA1P40	-1.85143	-1.94221	0.0136299	0.317618
DRAXIN	0	0	0	0	0	0			LA16c-313F4.1	2.12305	-1.41799	0.0136968	0.318162
AGTRAP	116	92	134	91	92	105			FAM78B	1.22054	-0.354698	0.0137004	0.318162
C1orf167	54	53	64	53	44	43			ZSCAN12P1	5.90304	-2.19863	0.013866	0.319676
MTHFR	374	324	410	367	356	371			IL13RA2	-1.57352	-1.41993	0.0140821	0.321047
CLCN6	345	286	335	353	307	341			RP11-774O3.3	5.90303	-2.23069	0.0142205	0.321384
NPPA	2	9	6	6	2	7			SENP8	-1.29984	-0.794099	0.0144424	0.323657
NPPB	0	0	0	0	0	1			RAB3A	-1.36866	-1.05181	0.0147006	0.326643
KIAA2013	627	505	597	575	544	569			LSAMP	2.07526	-1.94124	0.0147088	0.326643
PLOD1	2994	2458	2898	2691	2742	2763			RP11-506M12.1	6.18346	-2.29622	0.0148772	0.327088
MFN2	4288	3469	3914	3542	3808	3585			RPL23AP75	1.19957	-0.278126	0.0150613	0.330035
MIIP	218	187	186	190	170	140			LINC00890	1.13283	-0.0778974	0.0153574	0.333656
TNFRSF8	0	0	0	4	4	2			MAMSTR	-1.85964	-1.33032	0.0154423	0.334782
TNFRSF1B	2	2	2	14	10	2			MYCL	-1.0756	-0.017409	0.0158256	0.336656
VPS13D	1272	946	1277	1129	1104	1140			LINC00319	2.82212	-1.83979	0.0158408	0.336656
DHRS3	252	239	325	246	272	281			RP11-155G14.5	1.76666	-1.24663	0.016115	0.339539
AADACL4	0	0	0	0	0	0			ZMYND10	-1.8264	-1.15494	0.0164195	0.343097
AADACL3	0	0	0	0	0	0			ERG	-1.15766	-0.240499	0.0166734	0.34484
C1orf158	0	0	0	0	0	0			RP11-649E7.8	1.67952	-1.16772	0.0167121	0.344929
PRAMEF12	0	0	0	0	0	0			KLK3	1.5152	-0.613637	0.0169596	0.34706
PRAMEF1	3	2	2	2	3	1			RP11-365P13.5	6.00303	-2.29662	0.0170527	0.34706
PRAMEF11	0	0	2	0	0	0			C9orf131	-1.45318	-0.996513	0.0171011	0.347294
HNRNPCL1	27	21	30	29	20	16			CENPV	-1.32066	-1.03754	0.0174633	0.351773
PRAMEF2	0	0	0	0	0	0			RP1-273G13.2	1.64909	-0.767715	0.0179259	0.356878
PRAMEF4	0	0	0	0	0	0			MAST4-AS1	-1.84647	-1.63644	0.0180653	0.358593
PRAMEF10	0	0	0	0	0	0			NKAIN1	1.58099	-1.04936	0.0182179	0.360561
PRAMEF7	0	0	0	0	0	0			RP11-90O23.1	1.45588	-0.8146	0.0185655	0.363027
PRAMEF6	0	0	0	0	0	0			AC018462.2	1.24844	-0.399227	0.0186901	0.36379
PRAMEF27	0	0	0	0	0	0			ATP6V1E1P1	5.90482	-2.2627	0.0189106	0.365263
PRAMEF25	0	0	0	0	0	0			LINC00852	1.19794	-0.561495	0.018925	0.365263
HNRNPCL3	2	2	2	0	0	0			RP11-973N13.2	1.26886	-0.436569	0.0189987	0.365617
HNRNPCL2	27	21	43	34	25	29			SIRPAP1	-1.97454	-1.94195	0.0190038	0.365617
PRAMEF26	0	0	0	0	0	0			RP11-347C18.3	-1.15005	-0.183304	0.019054	0.365877
HNRNPCL4	6	10	6	5	10	5			PBX2P1	1.45615	-0.756169	0.0191111	0.365877
PRAMEF9	0	0	0	0	0	0			BST2	1.84583	-1.55207	0.0197167	0.374118
PRAMEF18	0	0	0	0	0	0			AC137932.6	1.01734	0.215489	0.0198659	0.376243
PRAMEF5	0	0	0	0	0	0			RP11-350N15.5	1.72617	-1.18218	0.0199435	0.377006
PRAMEF8	0	0	0	0	0	0			RP11-941H19.1	1.68588	-1.02179	0.0202528	0.380365
PRAMEF15	0	0	0	0	0	0			ST14	-1.64976	-1.67957	0.0203211	0.380817
PRAMEF14	0	0	0	0	0	0			PTGES	-1.76469	-1.91652	0.0204033	0.380817
PRAMEF19	0	0	0	0	0	0			TMEM81	-1.04607	-0.32177	0.0205527	0.382447
PRAMEF17	0	0	0	0	0	0			AC011933.2	-1.12932	-0.658244	0.020746	0.384585
PRAMEF20	0	0	0	0	0	0			RNU6-485P	2.32312	-1.47487	0.0208516	0.384585
LRRC38	0	0	0	0	0	0			CCT5P1	1.97629	-1.9675	0.0209442	0.385126
PDPN	1631	1325	1710	1222	1198	1235			HOXB7	1.97532	-1.36452	0.0209952	0.385405
PRDM2	2014	1482	1766	1796	1750	1687			CTB-180A7.3	-1.77095	-1.72386	0.0211439	0.385494
KAZN	1103	814	963	957	930	846			RP11-366L20.2	1.80973	-1.4551	0.021337	0.386568
TMEM51	777	645	750	770	793	791			RP11-805F19.4	-1.9745	-2.07953	0.0213489	0.386568
FHAD1	28	32	45	41	53	44			ARR3	-1.42485	-1.18476	0.021602	0.387691
EFHD2	12933	11238	12107	11273	12578	11779			ZNF436-AS1	1.1342	-0.321232	0.0220106	0.39122
CTRC	4	1	2	0	0	0			RP11-61J19.5	-1.97553	-2.13858	0.0221247	0.391408
CELA2A	0	0	0	0	0	0			RPS15AP1	1.02651	0.0848909	0.022365	0.393275
CELA2B	1	2	3	0	3	3			RP11-48G14.1	-1.53658	-1.24756	0.0224239	0.393722
CASP9	132	114	136	138	159	145			CCDC144B	1.51132	-0.953901	0.0225029	0.394198
DNAJC16	334	324	424	319	294	310			CRNN	2.58488	-1.59291	0.0229963	0.398925
AGMAT	89	56	76	56	55	78			INE2	-2.00723	-1.61441	0.0230532	0.39957
DDI2	1465	1110	1367	1294	1265	1296			RP11-120K19.3	-1.85836	-1.99574	0.0233393	0.401548
RSC1A1	243	182	256	274	193	215			RP11-1398P2.1	1.17663	0.000282472	0.0233812	0.401548
PLEKHM2	2323	1945	2321	2091	2017	2096			NIPSNAP3B	-1.56251	-1.28006	0.0234203	0.401548
SLC25A34	4	6	13	10	5	2			DLEU2L	-1.20162	-0.853532	0.0236143	0.403759
TMEM82	0	0	0	0	0	2			SPDYE16	1.58061	-1.13695	0.0237157	0.404808
FBLIM1	1772	1600	1793	1602	1635	1779			FAM150B	1.17137	-0.311843	0.0238956	0.406849
UQCRHL	1785	1544	1906	2017	1530	1559			IQGAP2	1.62714	-1.59316	0.0242489	0.409076
SPEN	7713	5665	7043	6163	6662	6581			TNFRSF1B	2.7095	-2.26294	0.0244625	0.411308
ZBTB17	1500	1308	1472	1289	1345	1341			LINC00535	-2.31419	-2.23156	0.0250824	0.416376
C1orf64	0	0	0	0	0	0			AP000692.10	-1.06013	-0.439142	0.0251713	0.417327
HSPB7	0	0	2	0	0	3			EIF1AY	1.76812	-1.6999	0.0253477	0.417613
CLCNKA	0	0	0	0	0	0			LL0XNC01-116E7.5	-1.85884	-2.29739	0.0255487	0.41851
CLCNKB	0	0	0	0	0	0			CCNA1	1.5804	-1.0636	0.0257488	0.420017
FAM131C	64	40	67	54	52	33			WBP1LP2	-2.44151	-2.29691	0.0257781	0.420155
EPHA2	4546	3558	4266	3910	3917	3970			AC011738.4	1.10901	0.232281	0.0258003	0.42018
ARHGEF19	191	162	172	185	183	193			RPL5P11	1.51132	-1.19829	0.0262257	0.422511
RSG1	47	40	67	46	46	71			SNORA3A	3.127	-1.86353	0.0268295	0.428259
FBXO42	636	521	617	493	588	512			KLF17	1.14506	-0.262239	0.0270071	0.429802
SZRD1	4804	3640	4521	4178	4233	4098			FAM47E	-2.31105	-2.29691	0.0272147	0.432081
SPATA21	1158	937	1013	889	978	965			RP11-546B8.3	-2.44015	-2.13858	0.0273299	0.43323
NECAP2	1304	1027	1172	1145	1191	1206			RP5-1029F21.2	-1.97622	-2.13875	0.0274836	0.43366
FAM231B	0	0	0	0	0	0			RP11-247A12.8	2.28294	-1.31238	0.0275529	0.43366
NBPF1	1760	1354	1798	1577	1580	1565			RP11-156L14.1	2.64856	-2.2306	0.0276778	0.43366
FAM231A	0	0	0	0	0	0			RP5-1050D4.4	-1.53628	-1.6366	0.0281283	0.435311
FAM231C	0	0	0	0	0	0			KRT6A	1.64265	-1.27889	0.0282971	0.436818
CROCC	1199	980	1228	1013	1037	1070			SETP2	2.51838	-1.59273	0.0283121	0.436818
MFAP2	587	547	607	447	495	531			AC005534.8	-1.6856	-1.47527	0.0283492	0.43686
ATP13A2	560	488	647	484	498	479			SLFN11	2.70758	-2.07877	0.028358	0.43686
SDHB	1479	1262	1467	1217	1380	1176			AC007193.9	-2.18802	-2.16889	0.0290087	0.44109
PADI2	0	0	0	0	2	0			TTC6	-1.68595	-1.7236	0.0293013	0.442234
PADI1	49	50	58	58	36	44			RP11-22B23.2	1.64208	-1.15269	0.029518	0.442302
PADI3	68	59	85	59	62	47			RP11-122K13.12	1.81414	-1.43688	0.0297255	0.443687
PADI4	4	4	10	6	2	10			RP11-111M22.2	-1.11076	-0.604773	0.0301539	0.444432
AC004824.1	0	0	0	0	0	0			RP11-182N22.9	-1.03708	-0.636353	0.0302974	0.445941
PADI6	0	0	0	0	0	0			HIST1H2AM	-1.31381	-1.38416	0.0304046	0.446295
RCC2	5211	4090	4942	4496	4593	4400			KCNA7	-1.76389	-1.51351	0.0305195	0.446729
ARHGEF10L	282	211	292	265	268	271			CSRNP3	1.4751	-1.18318	0.0307412	0.448858
ACTL8	2	0	0	6	0	0			MIR4258	-1.20059	-1.09451	0.0311516	0.450132
IGSF21	0	0	0	0	0	0			DIO2	2.58494	-2.19889	0.0315144	0.452734
KLHDC7A	113	114	111	152	144	120			RP11-366M4.17	2.71024	-2.19908	0.0315148	0.452734
PAX7	0	0	0	0	0	0			CCDC81	-1.11078	-0.669013	0.0319215	0.45663
TAS1R2	0	0	0	0	0	0			RP11-247A12.1	-1.86917	-2.13889	0.0320823	0.458283
RP13-279N23.2	1242	988	1211	1015	1062	1056			NKD1	1.92079	-1.26268	0.032691	0.460326
ALDH4A1	222	176	211	165	180	206			GDF6	1.7653	-1.02099	0.032694	0.460326
IFFO2	1773	1478	1646	1562	1601	1505			RBM26-AS1	-1.10966	-0.712459	0.0327899	0.460584
UBR4	8626	6119	8022	7390	7359	7469			LTA	2.92639	-2.13709	0.0328947	0.461095
EMC1	3102	2401	2882	2701	2804	2699			ARF4-AS1	2.26923	-2.05003	0.0331813	0.463186
MRTO4	3547	3034	3176	3002	2825	2820			RP3-468K18.6	-1.03075	-0.67964	0.033313	0.464084
AKR7L	33	34	26	38	43	14			LYPLA1P3	-1.36709	-1.26396	0.0335486	0.46419
AKR7A3	8	4	6	8	9	5			RPS20P14	1.02945	-0.0141896	0.033742	0.46419
AKR7A2	469	430	435	414	437	506			ELAVL2	2.64693	-2.19871	0.0337668	0.46419
PQLC2	201	160	169	134	165	139			NLRP14	-1.76026	-2.10881	0.0338648	0.46419
CAPZB	5804	4648	5437	5028	4948	5137			RP11-231L11.3	1.71405	-1.67801	0.0339416	0.46419
MINOS1	1416	1148	1303	1297	1270	1131			SIGIRR	1.00794	-0.144095	0.0340104	0.46452
MINOS1-NBL1	2235	1916	2160	2055	2130	1929			RP11-393I2.4	-1.68718	-1.55365	0.0345878	0.467564
NBL1	961	877	966	859	978	894			SNORA36A	1.66396	-1.31275	0.034837	0.468564
HTR6	0	0	0	0	0	0			OGFR-AS1	-1.17677	-0.735373	0.0349843	0.468628
TMCO4	595	513	596	563	525	571			HSPA12B	1.68673	-1.18299	0.0354888	0.471947
RNF186	0	0	0	0	0	0			AKR1B1P1	1.59848	-1.38241	0.0356011	0.472818
OTUD3	1042	741	955	846	928	870			APOBR	1.1177	-0.572758	0.0357729	0.47377
PLA2G2E	0	0	0	0	0	0			C1QTNF1	1.11593	-0.158541	0.0360351	0.47377
PLA2G2A	0	0	0	2	4	2			RP5-875H18.9	2.32477	-1.83933	0.0360475	0.47377
PLA2G5	0	0	0	0	0	0			HIST1H2BC	1.09483	-0.237945	0.0361037	0.474201
PLA2G2D	0	0	0	0	0	0			RPL7P10	1.45692	-1.02196	0.0362998	0.475234
PLA2G2F	0	0	0	0	0	0			PKMP4	-1.39675	-1.43891	0.0365309	0.477332
PLA2G2C	0	0	0	0	0	0			IFITM1	1.76523	-1.21447	0.0370301	0.479519
UBXN10	0	0	0	0	2	0			ZNRD1-AS1_1	-1.02329	-0.646912	0.0376592	0.483948
VWA5B1	0	0	0	0	0	0			RP11-710C12.1	1.68701	-1.00818	0.0378323	0.484861
CAMK2N1	2126	1773	2032	1961	1835	1936			ALG1L	-1.4857	-1.36559	0.0381094	0.48689
MUL1	783	631	734	642	708	693			NCALD	1.25458	-0.791466	0.0383205	0.488732
FAM43B	14	24	20	12	20	30			XIRP2	2.44812	-1.63461	0.0385717	0.489026
CDA	15	13	16	29	40	27			LINC01468	1.50937	-1.53275	0.0387067	0.489026
PINK1	726	561	682	592	713	649			NPL	-1.1085	-1.02369	0.0389143	0.489807
DDOST	2623	2389	2593	2405	2459	2332			ACHE	2.71107	-1.94114	0.0392089	0.490766
KIF17	28	28	26	25	28	39			RP11-701I24.1	1.59807	-1.45545	0.0392693	0.490819
SH2D5	663	487	585	574	563	576			RP11-320M2.1	3.04053	-2.05008	0.0392694	0.490819
HP1BP3	9876	7843	8781	8270	8649	8350			SGCG	-1.97725	-2.0507	0.0393198	0.490819
EIF4G3	6812	5370	6516	5944	6000	6021			CTD-2193P3.2	1.22435	-0.710179	0.0394073	0.490819
ECE1	2691	2224	2500	2697	2574	2756			DENND1C	-1.06835	-0.735658	0.0395379	0.49184
NBPF3	573	503	557	556	529	510			TMEM92-AS1	2.58634	-1.67726	0.0396282	0.492298
ALPL	0	0	0	0	0	0			LANCL3	1.75592	-1.74487	0.0403323	0.496532
RAP1GAP	167	129	126	105	120	118			SAXO2	1.75542	-1.57233	0.0404731	0.497356
USP48	7074	5394	6761	5841	6138	5896			RN7SL431P	3.04163	-2.29603	0.0409817	0.501154
LDLRAD2	875	657	818	788	784	828			PRSS16	1.33162	-0.790698	0.0415494	0.502991
HSPG2	3888	2884	3639	3432	3410	3602			RN7SKP173	-1.30497	-1.08048	0.041741	0.502991
CELA3B	0	0	0	0	0	0			SNORA71B	-1.42364	-1.40177	0.0421334	0.504578
CELA3A	0	0	0	0	0	0			CTD-2269F5.1	1.05116	0.0331061	0.0422988	0.50596
CDC42	3571	2807	3051	2881	3029	3094			RP11-553A10.1	1.22358	-0.541678	0.0423681	0.506236
WNT4	3	8	6	2	0	8			RP1-101A2.1	-1.57379	-1.74531	0.0425145	0.506236
ZBTB40	2524	1804	2387	2021	2032	1975			U52111.14	-1.09759	-0.955303	0.0425731	0.506247
EPHA8	0	0	0	0	0	0			RP11-1000B6.3	-1.13365	-1.03693	0.0426331	0.506662
C1QA	0	0	0	0	0	0			PA2G4P2	-1.43038	-1.28091	0.0426708	0.506685
C1QC	0	0	0	0	0	0			HERC2P10	-1.57379	-1.76903	0.0427513	0.506685
C1QB	0	0	0	0	0	0			SKAP1	1.62535	-1.29653	0.0427966	0.506819
EPHB2	1177	918	1051	872	906	1036			AC005546.2	1.75566	-1.84062	0.0429092	0.507499
LACTBL1	0	0	0	0	0	0			CCND2	1.05706	-0.792164	0.0434923	0.509885
C1orf234	0	0	0	0	3	0			RP11-96C23.13	1.75645	-1.74544	0.0439806	0.512561
KDM1A	6559	5092	5645	5033	5592	5491			CTD-2184D3.5	-1.48432	-1.36632	0.0440736	0.512561
LUZP1	4686	3697	4445	4568	4636	4524			SLC25A21-AS1	-1.05089	-0.955796	0.0442274	0.512615
HTR1D	0	0	0	0	0	4			NEURL2	-1.62107	-1.76912	0.0442915	0.512813
HNRNPR	31947	25583	30563	26756	28018	26919			CTD-2186M15.3	2.37569	-1.57257	0.044453	0.513257
ZNF436	242	178	225	239	244	201			PHACTR3	1.50627	-1.07798	0.0447027	0.514138
TCEA3	44	32	43	27	45	46			NTF6G	1.0911	-0.75615	0.0451278	0.515066
ASAP3	290	242	307	249	254	313			CCDC163P	1.33003	-0.613421	0.0451332	0.515066
E2F2	221	207	209	161	144	120			SMCO2	-1.03318	-0.792142	0.0452388	0.515164
ID3	191	147	159	116	129	124			SPANXN5	-1.7554	-1.86531	0.0452459	0.515164
MDS2	0	0	0	0	0	0			CTB-31O20.9	-1.07074	-0.902904	0.045477	0.515164
RPL11	17342	14567	16775	15571	14834	14898			IDSP1	5.68285	-2.04962	0.0455133	0.515164
TCEB3	4439	3541	4101	3608	3784	3607			LINC00638	-2.00887	-2.10854	0.0455488	0.515278
PITHD1	1450	1155	1237	1037	1318	1289			RP11-284M14.1	-1.88272	-2.02217	0.0457124	0.515999
LYPLA2	944	745	945	769	787	705			RHD	1.00641	-0.391489	0.0457147	0.515999
GALE	1058	976	1118	981	949	1012			RP11-1C8.4	1.09071	-0.744866	0.045947	0.516814
HMGCL	267	267	233	223	264	250			DNAJC27-AS1	2.44899	-2.13757	0.0460597	0.516814
FUCA1	213	189	265	218	259	258			RP11-1024P17.1	-1.19874	-0.995745	0.046228	0.516814
CNR2	0	1	2	0	0	0			JAKMIP3	1.00671	-0.321445	0.0462626	0.516814
PNRC2	4560	3489	4223	3264	3569	3593			CTD-2262B20.1	-1.18063	-1.13838	0.0466551	0.517375
SRSF10	11099	8611	10567	8731	9626	9121			DYRK1B	-1.32248	-0.982009	0.0470285	0.518107
MYOM3	2	0	2	2	0	4			KRT33B	1.36402	-1.12203	0.0471458	0.518271
IL22RA1	36	26	50	36	26	24			FTH1P7	1.59734	-1.19837	0.0474815	0.519912
IFNLR1	63	50	55	55	51	58			ZDHHC22	-1.59879	-1.7928	0.0475404	0.519912
GRHL3	7	1	8	1	2	4			SNORA77	2.94937	-2.13713	0.0476036	0.519912
STPG1	648	525	667	746	677	655			ANKRD18DP	1.55377	-1.21373	0.0476788	0.520172
NIPAL3	2366	1892	2330	2337	2504	2308			SPINT2	1.007	-0.20647	0.0480546	0.521173
RCAN3	639	538	588	554	556	582			PLEKHG1	1.69476	-1.61354	0.0481359	0.521173
NCMAP	0	0	0	0	0	0			RUNX1T1	1.24652	-0.464563	0.0484369	0.522017
SRRM1	12167	10188	11500	10726	10884	11217			RP11-867G2.8	1.61229	-1.61371	0.0484849	0.522017
CLIC4	8752	6751	8073	7540	7784	7915			RP11-881M11.4	1.06302	-0.667538	0.0486778	0.52304
RUNX3	44	47	56	42	38	33			AC092106.1	-1.19919	-1.10932	0.0486915	0.52304
SYF2	9502	7774	9514	8526	8749	8157			RP5-1112D6.4	1.69501	-1.76826	0.0496675	0.527299
RSRP1	1785	1300	1556	1493	1506	1578			RP11-563N4.1	1.59989	-0.980538	0.0496797	0.527299
RHD	16	16	32	27	29	29
TMEM50A	2380	2034	2373	2227	2026	1997
RHCE	19	17	9	18	5	8
TMEM57	1792	1518	1766	1512	1584	1569
LDLRAP1	1057	873	1019	966	929	906
MAN1C1	16	8	13	6	8	6
SEPN1	1911	1438	1709	1614	1707	1572
RP1-317E23.6	750	518	639	613	667	580
MTFR1L	615	452	490	550	522	510
AUNIP	382	312	327	279	295	286
PAQR7	680	602	598	653	660	597
STMN1	51612	41010	47173	41502	45545	44879
PAFAH2	147	82	126	186	155	146
EXTL1	6	8	3	0	0	4
SLC30A2	0	2	0	0	0	0
TRIM63	0	4	0	0	0	0
PDIK1L	81	55	74	73	78	49
FAM110D	2	0	4	0	0	0
RP11-96L14.8	0	0	0	0	0	0
RP11-96L14.7	351	378	374	308	318	316
ZNF593	351	379	372	305	317	311
CNKSR1	8	5	18	2	7	4
CATSPER4	0	0	0	0	1	0
CEP85	2276	1870	2102	1860	1992	1991
SH3BGRL3	690	598	678	874	703	727
UBXN11	499	392	446	407	406	392
CD52	0	0	0	0	2	0
AIM1L	12	18	14	12	13	16
ZNF683	0	0	0	0	0	0
LIN28A	12	10	10	6	6	14
DHDDS	951	809	963	943	903	883
HMGN2	38285	31488	37543	33863	35248	33848
RPS6KA1	904	756	816	883	818	720
ARID1A	5969	4637	5780	4997	5110	5099
PIGV	65	45	69	64	65	41
ZDHHC18	370	301	314	284	335	337
SFN	32	35	44	38	66	23
GPN2	575	461	502	465	450	481
GPATCH3	1134	869	929	1049	999	938
NUDC	29743	24427	27972	24930	26464	25495
NR0B2	0	0	0	0	0	0
KDF1	2	0	1	0	0	1
TRNP1	969	723	926	829	863	966
FAM46B	93	80	78	88	74	74
AL137860.1	0	0	2	0	0	0
SLC9A1	494	425	495	398	459	434
WDTC1	576	427	558	488	451	482
TMEM222	231	200	292	243	244	246
SYTL1	438	356	398	401	385	426
MAP3K6	530	379	473	504	446	478
FCN3	2	0	0	2	0	0
CD164L2	0	0	0	0	0	0
GPR3	40	38	41	26	38	30
WASF2	2633	2159	2485	2174	2435	2414
AHDC1	334	292	431	318	350	363
FGR	0	0	0	2	8	2
IFI6	82	63	94	78	58	74
FAM76A	270	238	246	214	251	230
STX12	519	396	547	483	508	538
PPP1R8	1890	1538	1825	1359	1598	1533
AL109927.1	75	55	75	86	69	58
THEMIS2	86	40	73	56	64	53
RPA2	1539	1150	1372	1215	1231	1143
SMPDL3B	6	18	2	8	2	4
XKR8	145	106	109	102	96	96
EYA3	691	677	791	769	747	754
PTAFR	8	2	5	4	4	2
DNAJC8	16905	13719	15919	14153	14496	14190
ATPIF1	7848	6664	7737	7367	7296	7249
SESN2	662	500	633	519	571	496
MED18	162	124	130	132	139	114
PHACTR4	3643	2779	3300	3291	3302	3241
RCC1	5343	4302	5059	4364	4365	4221
TRNAU1AP	460	447	444	435	444	492
TAF12	714	618	706	606	617	605
RAB42	280	289	259	293	292	284
GMEB1	895	729	864	747	818	758
YTHDF2	2031	1621	1896	1695	1642	1692
OPRD1	0	2	2	0	2	0
EPB41	1077	929	1052	905	1043	990
TMEM200B	256	225	292	233	202	264
SRSF4	15848	12059	14819	13461	13450	13102
MECR	305	275	363	293	314	283
PTPRU	384	344	377	342	379	396
MATN1	39	12	40	29	35	29
LAPTM5	441	348	420	411	370	401
SDC3	3837	2908	3518	3374	3111	3697
PUM1	3800	2999	3686	3182	3205	3125
NKAIN1	8	10	8	19	23	22
SNRNP40	2253	1723	2065	1730	1851	1792
ZCCHC17	5245	4401	5144	4754	4574	4589
FABP3	15	18	22	18	19	13
SERINC2	432	324	414	414	387	403
TINAGL1	2497	2003	2261	2475	2322	2398
HCRTR1	22	18	14	12	18	20
PEF1	362	311	332	391	348	380
COL16A1	2852	2310	2835	2681	2520	2767
ADGRB2	432	320	422	384	365	356
SPOCD1	155	140	116	161	110	145
PTP4A2	7745	6196	7530	7888	7583	7215
KHDRBS1	10109	8150	9153	8874	9079	9106
TMEM39B	261	216	310	270	244	248
KPNA6	2097	1658	1997	1922	2020	1894
TXLNA	5729	4765	5669	5538	5694	5604
CCDC28B	241	206	227	202	234	242
IQCC	417	332	345	290	315	299
DCDC2B	29	12	28	25	19	33
TMEM234	156	128	188	150	140	198
EIF3I	3579	3078	3319	2892	3171	3092
FAM167B	1	1	2	4	6	0
LCK	0	0	0	2	2	0
HDAC1	6254	5085	6023	5612	5444	5327
MARCKSL1	3810	3104	3497	2510	3253	3351
TSSK3	58	60	53	44	69	56
FAM229A	76	71	67	57	85	77
BSDC1	1271	1017	1204	1115	1122	1115
RP1-27O5.3	150	127	114	123	122	127
ZBTB8B	0	0	0	0	0	0
ZBTB8A	244	214	223	212	222	196
ZBTB8OS	2063	1697	1957	1877	1815	1566
RBBP4	4092	3337	4136	3635	3676	3807
SYNC	1955	1629	1956	2199	2098	2164
KIAA1522	1061	818	984	978	1166	1076
YARS	8767	7333	8280	6704	7187	6861
S100PBP	644	539	599	513	544	534
FNDC5	59	47	89	60	58	89
HPCA	118	95	110	92	101	91
TMEM54	472	395	405	439	382	385
RNF19B	382	347	363	327	423	411
AK2	4229	3667	4102	3541	3599	3461
AZIN2	214	135	193	137	173	140
TRIM62	85	86	104	78	87	65
ZNF362	805	685	813	697	662	791
A3GALT2	4	0	1	0	0	0
PHC2	3022	2588	3074	2626	2643	2617
ZSCAN20	293	217	318	223	280	235
CSMD2	0	0	0	0	0	0
HMGB4	0	0	0	0	0	0
C1orf94	0	0	0	0	0	0
SMIM12	1404	1084	1319	1223	1144	1139
GJB5	0	2	0	0	0	0
GJB4	0	2	0	0	0	0
GJB3	4	18	2	6	6	12
GJA4	0	0	0	0	0	0
DLGAP3	0	0	0	0	0	0
RP11-244H3.4	479	396	488	395	386	458
TMEM35B	328	249	311	252	276	284
ZMYM6	383	298	391	346	290	327
ZMYM1	640	547	594	509	577	561
SFPQ	68322	55280	65306	58002	60173	57368
ZMYM4	2599	2059	2446	2198	2349	2335
KIAA0319L	1659	1395	1515	1448	1429	1337
NCDN	747	585	638	623	562	570
TFAP2E	10	4	9	6	7	8
PSMB2	1480	1258	1523	1428	1442	1291
C1orf216	889	759	949	704	729	789
CLSPN	8468	6819	8520	7464	7490	7653
AGO4	585	476	612	468	441	494
AGO1	1224	946	1194	945	941	973
AGO3	479	330	388	361	382	313
TEKT2	2	4	0	0	0	0
ADPRHL2	876	787	941	857	900	887
COL8A2	0	0	2	2	4	6
TRAPPC3	1284	1097	1207	1088	1064	1026
MAP7D1	17636	14709	17023	16341	16171	15850
THRAP3	22439	18774	22023	19252	20550	20121
SH3D21	309	221	286	258	239	263
EVA1B	298	237	270	228	221	248
STK40	1930	1538	1775	1413	1470	1475
LSM10	337	223	306	292	253	284
OSCP1	71	23	59	42	25	47
MRPS15	2705	2475	2619	2322	2445	2357
CSF3R	1	2	0	0	0	2
GRIK3	0	0	0	0	0	0
ZC3H12A	150	114	131	113	144	152
MEAF6	1209	988	1225	1219	1071	1043
SNIP1	1132	888	1138	1066	1073	1035
DNALI1	4	4	4	7	4	5
GNL2	10603	8595	10275	8678	8902	8622
RSPO1	0	0	0	0	0	0
C1orf109	856	620	740	709	623	585
CDCA8	2736	2308	2560	2682	2743	2528
EPHA10	4	2	0	4	2	0
MANEAL	243	206	229	188	196	206
YRDC	375	350	323	438	382	461
C1orf122	352	358	366	445	364	425
MTF1	893	589	903	700	711	706
INPP5B	738	608	743	654	646	647
SF3A3	13828	10989	13223	11065	11635	11501
FHL3	45	34	25	42	43	63
UTP11	2508	2007	2445	2030	2175	2007
POU3F1	0	0	0	2	0	0
RRAGC	585	491	669	556	611	546
MYCBP	662	575	693	622	597	623
RP5-864K19.6	392	370	414	354	341	378
GJA9	0	0	2	0	0	0
RHBDL2	4	0	2	4	4	4
AKIRIN1	1111	993	1091	914	995	880
NDUFS5	13493	11577	13640	12299	12132	11641
MACF1	25716	18835	24062	24380	25634	25593
BMP8A	4	2	11	4	5	5
PABPC4	13942	11419	12913	10685	11226	10948
HEYL	0	2	0	0	2	0
NT5C1A	0	0	0	0	0	0
HPCAL4	0	4	2	2	1	1
PPIE	1458	1195	1410	1078	1177	1268
BMP8B	50	47	68	68	60	66
OXCT2	16	6	14	6	6	18
TRIT1	515	394	480	431	449	455
MYCL	50	18	42	27	14	46
MFSD2A	117	83	105	78	69	90
CAP1	17748	14159	16602	15388	15629	15827
PPT1	1215	1139	1157	1107	999	1038
RLF	1038	787	964	928	892	882
TMCO2	0	0	0	0	0	0
ZMPSTE24	1916	1612	1845	1580	1659	1629
COL9A2	47	58	79	42	45	70
SMAP2	832	639	711	651	710	662
ZFP69B	261	200	234	243	193	201
ZFP69	205	164	175	164	179	164
EXO5	265	225	240	216	292	211
ZNF684	132	127	145	148	126	113
RIMS3	132	84	121	108	117	160
NFYC	1513	1203	1385	1228	1198	1268
KCNQ4	3	2	2	0	2	2
CITED4	116	104	144	108	123	124
CTPS1	4556	3746	4246	3397	3554	3538
SLFNL1	41	34	15	33	32	38
SCMH1	625	469	614	519	573	525
FOXO6	10	5	9	4	6	5
EDN2	111	101	88	84	79	56
HIVEP3	484	369	517	419	423	415
GUCA2B	0	0	0	0	0	0
GUCA2A	0	0	0	0	0	0
FOXJ3	2707	1934	2518	2075	2126	2201
RIMKLA	16	19	18	6	22	16
ZMYND12	2	0	0	0	1	1
PPCS	1342	1070	1213	1164	1187	1120
CCDC30	49	44	35	44	49	41
PPIH	905	811	859	742	738	753
YBX1	141056	115992	130409	109508	116526	116159
CLDN19	0	2	0	0	0	1
P3H1	1338	1118	1233	1128	1120	1198
C1orf50	162	101	200	136	134	134
RP5-994D16.12	154	101	190	132	125	129
RP5-994D16.11	231	201	206	186	237	211
SVBP	375	294	292	282	328	320
ERMAP	473	410	433	386	429	417
ZNF691	183	160	202	159	169	164
SLC2A1	6513	5597	6542	7600	6617	6211
FAM183A	0	0	0	0	0	0
EBNA1BP2	11651	9852	11040	9971	10255	9866
CFAP57	917	826	913	796	875	925
TMEM125	0	0	0	0	0	0
C1orf210	0	0	0	0	0	0
TIE1	10	19	14	9	26	12
MPL	0	0	0	4	2	0
CDC20	3652	2871	3302	3038	3177	2996
ELOVL1	818	622	842	740	732	678
MED8	1357	1055	1230	1093	1190	1125
SZT2	1457	982	1409	1206	1155	1275
HYI	1446	929	1366	1173	1214	1121
PTPRF	5871	4627	5494	5379	5518	5394
KDM4A	2396	1895	2191	1755	1868	1796
ST3GAL3	210	149	199	194	186	189
ARTN	16	4	9	18	6	10
IPO13	498	339	460	376	361	438
DPH2	423	440	440	435	370	404
ATP6V0B	257	180	230	217	184	163
B4GALT2	533	494	500	451	486	426
CCDC24	140	119	130	130	137	112
SLC6A9	132	106	122	115	120	110
KLF17	14	18	28	26	28	50
KLF18	0	0	0	0	0	0
DMAP1	1178	905	1207	1000	1019	1047
ERI3	621	545	625	534	549	504
RNF220	3926	3259	3652	2902	3242	3092
TMEM53	1908	1624	1826	1523	1639	1516
C1orf228	0	0	3	3	0	2
KIF2C	5243	4299	4724	4813	4826	4705
RPS8	15582	13126	14867	13042	12726	12852
BEST4	0	0	0	4	2	4
PLK3	169	145	166	143	128	163
TCTEX1D4	1	0	0	0	1	1
BTBD19	27	34	53	35	38	39
PTCH2	6	4	12	11	5	3
EIF2B3	753	618	763	596	698	709
HECTD3	1182	930	1064	945	1034	985
UROD	1566	1265	1470	1528	1404	1386
ZSWIM5	36	42	41	56	43	34
HPDL	1	1	0	0	4	0
MUTYH	355	303	369	295	311	253
TOE1	464	446	455	381	382	316
TESK2	30	18	33	18	28	27
CCDC163P	10	18	26	16	28	28
MMACHC	1227	1074	1245	1253	1236	1169
PRDX1	13387	10785	12361	11499	11832	11430
AKR1A1	883	891	928	777	819	857
NASP	51552	41204	48881	40682	42280	40511
CCDC17	13	14	10	17	19	18
GPBP1L1	2209	1829	2218	1949	1963	1876
TMEM69	403	316	291	290	358	335
IPP	235	231	226	187	196	199
MAST2	1368	1185	1417	1200	1334	1270
PIK3R3	612	482	607	507	518	581
TSPAN1	14	14	12	20	16	18
RP11-322N21.2	0	0	0	0	0	0
POMGNT1	1835	1504	1731	1521	1582	1567
LURAP1	34	30	39	47	24	44
RAD54L	483	379	407	417	419	399
LRRC41	1022	922	975	976	966	886
UQCRH	12399	11149	13634	13077	11278	10654
NSUN4	446	395	433	400	351	380
FAAH	6	4	6	6	10	12
DMBX1	23	11	12	6	23	14
RP11-49P4.7	0	0	0	0	0	0
KNCN	0	0	0	0	0	0
MKNK1	913	740	878	773	780	788
MOB3C	278	217	248	289	276	251
ATPAF1	1021	822	987	761	845	842
TEX38	4	0	2	2	0	0
EFCAB14	2301	1779	2063	2039	2142	2137
CYP4B1	0	0	0	0	0	0
CYP4A11	0	0	0	0	0	0
CYP4X1	0	0	0	0	0	0
CYP4Z1	0	0	1	0	0	0
CYP4A22	0	2	1	0	4	2
PDZK1IP1	316	213	260	304	255	311
TAL1	0	0	0	0	0	0
STIL	1218	982	1181	1067	1162	1168
CMPK1	3781	2955	3596	3455	3240	3110
FOXE3	0	2	0	0	0	0
FOXD2	26	20	30	26	24	20
TRABD2B	20	14	24	10	18	21
AL356289.1	0	0	0	0	0	0
SLC5A9	12	7	3	15	4	10
SPATA6	122	82	113	84	93	100
AGBL4	0	0	0	0	0	0
BEND5	0	0	0	2	0	0
ELAVL4	0	0	0	0	0	0
DMRTA2	0	2	0	0	2	0
FAF1	1941	1588	1995	1743	1763	1563
CDKN2C	1297	1009	1198	1248	1223	1148
C1orf185	0	0	0	0	0	0
RNF11	1049	799	853	948	1004	1112
TTC39A	11	18	26	18	14	14
EPS15	1561	1144	1567	1288	1367	1324
OSBPL9	3623	2866	3466	3260	3209	3371
NRDC	12253	9534	11587	10021	11037	10365
RAB3B	2714	2095	2636	2786	2825	2721
TXNDC12	1560	1248	1441	1229	1309	1267
KTI12	251	206	186	155	254	208
BTF3L4	1095	886	1015	736	867	769
ZFYVE9	632	448	670	564	545	542
CC2D1B	2038	1616	2012	1773	1816	1786
ORC1	657	572	635	561	550	582
PRPF38A	3629	3050	3483	3031	3052	3006
ZCCHC11	1958	1513	1818	1650	1554	1515
GPX7	0	0	0	0	0	0
FAM159A	0	0	0	0	0	0
COA7	2463	2032	2396	2117	1926	1824
ZYG11B	394	309	365	310	332	319
ZYG11A	2	2	0	0	0	0
ECHDC2	156	94	133	98	98	99
SCP2	2432	1934	2432	2362	2242	2421
AL445183.1	0	2	2	0	2	1
PODN	2	2	0	0	0	0
SLC1A7	0	0	0	2	2	1
CPT2	344	271	328	226	305	287
C1orf123	392	361	345	377	318	306
MAGOH	2358	2081	2283	2135	2010	1907
LRP8	2532	1762	2215	1982	1966	1998
DMRTB1	0	0	0	0	0	0
GLIS1	120	94	108	116	110	77
NDC1	661	497	577	514	535	440
YIPF1	162	100	136	117	163	131
DIO1	0	1	0	0	2	0
HSPB11	994	781	809	944	951	910
LRRC42	515	409	507	405	434	439
LDLRAD1	0	0	0	0	0	0
TMEM59	2041	1675	2035	1805	1860	1880
TCEANC2	902	702	889	815	830	719
RP11-446E24.4	200	184	248	201	201	218
CDCP2	0	0	0	0	0	0
CYB5RL	363	353	429	345	339	348
MRPL37	1748	1493	1625	1537	1526	1520
SSBP3	676	515	674	687	544	630
ACOT11	125	137	125	126	139	128
FAM151A	15	10	15	4	15	13
MROH7	2	0	2	2	2	2
MROH7-TTC4	1083	919	937	834	924	927
TTC4	1317	1062	1115	958	1095	1116
PARS2	52	54	46	36	48	40
TTC22	0	0	0	0	0	0
LEXM	0	0	0	2	2	2
DHCR24	14201	11271	12919	11061	12572	12356
TMEM61	0	0	0	0	2	0
BSND	0	0	0	0	0	2
PCSK9	0	2	0	0	0	0
USP24	3680	2840	3345	3127	3324	3314
PLPP3	330	231	300	231	223	209
PRKAA2	542	404	549	549	487	503
C1orf168	4	3	5	2	2	3
C8A	0	0	0	0	0	0
C8B	0	0	0	0	0	0
DAB1	179	156	169	129	163	115
OMA1	478	368	445	358	397	343
TACSTD2	16	12	6	14	12	11
MYSM1	1544	1277	1479	1350	1309	1433
JUN	7065	5559	6383	6121	6348	6474
FGGY	113	87	120	69	94	77
HOOK1	26	24	20	31	20	24
CYP2J2	6	2	8	2	11	2
C1orf87	0	0	0	0	0	0
NFIA	204	140	183	149	173	123
TM2D1	337	239	284	259	278	303
PATJ	809	596	679	815	715	665
L1TD1	0	0	0	0	0	0
KANK4	0	0	0	0	0	0
USP1	5748	4682	5385	4712	4819	4756
DOCK7	2112	1712	2077	1951	2008	2093
ANGPTL3	0	1	0	2	2	4
ATG4C	280	249	277	286	275	287
FOXD3	6	2	0	4	2	1
ALG6	110	104	113	84	106	83
ITGB3BP	1193	933	1139	984	1074	1127
EFCAB7	106	106	105	86	120	83
PGM1	2224	1759	2045	1940	2071	2145
ROR1	586	503	542	723	806	768
UBE2U	0	0	0	0	0	0
CACHD1	175	126	149	122	181	138
RAVER2	421	326	392	337	332	285
JAK1	3042	2444	2812	2790	2891	2958
AK4	2611	2131	2547	2696	2834	2623
DNAJC6	368	273	369	380	403	352
LEPROT	2015	1435	1917	2053	1926	1829
LEPR	454	338	408	415	414	374
PDE4B	0	0	0	7	2	2
SGIP1	0	4	2	0	0	0
TCTEX1D1	0	0	0	0	0	0
INSL5	0	0	0	0	0	0
WDR78	31	17	29	15	30	22
MIER1	3995	3050	3634	3213	3425	3439
SLC35D1	257	168	254	204	214	209
C1orf141	0	0	0	0	0	0
IL23R	0	0	0	0	0	0
IL12RB2	14	6	6	10	11	5
SERBP1	57225	46837	54079	44155	48027	46546
GADD45A	3679	3032	3665	3751	3674	3701
GNG12	5851	5006	6100	5976	6002	5767
DIRAS3	2	0	0	0	0	2
WLS	521	459	516	374	377	394
RPE65	0	1	2	1	2	0
DEPDC1	2735	2100	2521	2236	2480	2427
LRRC7	11	5	9	7	9	8
LRRC40	420	321	426	404	362	393
SRSF11	30908	24352	30377	26546	26171	25245
ANKRD13C	1126	887	1063	968	1072	1000
HHLA3	120	81	108	102	102	76
AL158839.1	0	0	0	0	1	0
CTH	35	33	38	32	36	35
PTGER3	0	0	0	4	0	0
ZRANB2	9280	7318	8755	7398	7816	7903
NEGR1	315	280	337	309	344	292
LRRIQ3	16	9	26	8	12	16
FPGT	219	178	198	202	168	150
FPGT-TNNI3K	116	100	135	125	87	79
TNNI3K	8	2	2	2	2	4
LRRC53	0	0	0	0	2	0
ERICH3	44	22	34	28	22	6
CRYZ	1850	1314	1578	1649	1569	1573
TYW3	1870	1510	1711	1277	1517	1356
LHX8	2	4	2	2	4	0
SLC44A5	2	0	0	0	4	2
ACADM	2395	2038	2310	2009	2009	1966
RABGGTB	2586	1963	2331	1894	2033	1855
MSH4	0	0	0	0	0	0
ASB17	0	0	0	0	0	2
ST6GALNAC3	57	54	53	54	44	57
ST6GALNAC5	0	0	0	0	0	4
PIGK	784	611	736	631	661	713
AK5	121	79	83	154	133	136
ZZZ3	2563	2123	2572	2285	2290	2205
USP33	2848	2297	2806	2470	2610	2495
FAM73A	431	333	391	383	409	392
NEXN	16163	12718	14719	17009	18641	17772
FUBP1	16322	13091	15379	12950	13055	12526
DNAJB4	840	718	857	912	976	937
GIPC2	9	7	2	13	11	15
PTGFR	4	2	0	3	4	2
IFI44L	3	0	8	8	2	4
IFI44	491	377	461	303	264	328
ADGRL4	181	128	142	132	102	123
ADGRL2	112	121	127	142	140	177
TTLL7	144	93	120	109	148	133
PRKACB	771	569	681	545	502	626
SAMD13	8	0	1	8	2	4
DNASE2B	0	0	0	0	0	0
RPF1	2318	1998	2311	2050	2040	1954
GNG5	269	247	270	258	260	242
CTBS	123	108	84	78	88	90
SSX2IP	788	587	676	612	643	609
LPAR3	14	12	26	24	14	10
MCOLN2	110	74	108	80	85	77
WDR63	60	40	70	74	67	54
MCOLN3	95	87	93	69	76	70
SYDE2	119	81	107	96	90	74
C1orf52	1008	819	918	900	892	863
BCL10	333	267	231	251	295	269
DDAH1	849	703	787	704	798	787
CYR61	15946	13832	15094	13724	13722	14226
ZNHIT6	7433	5619	7176	6144	6615	6422
COL24A1	58	44	53	66	64	60
ODF2L	1505	1231	1483	1284	1312	1325
CLCA2	0	2	2	3	2	4
CLCA1	0	0	0	0	0	0
CLCA4	0	0	0	0	0	0
SH3GLB1	1830	1340	1534	1416	1522	1393
2024-09-15	2455	2132	2482	2320	2139	2154
HS2ST1	872	692	842	688	643	701
RP5-1052I5.2	392	329	372	334	291	303
LMO4	1000	833	1067	945	910	944
PKN2	2166	1624	1992	1988	2055	2052
GTF2B	960	873	944	847	900	911
KYAT3	437	408	489	412	371	332
RBMXL1	567	539	674	494	486	492
GBP3	1521	1185	1349	1668	1642	1615
GBP1	861	781	862	918	946	918
GBP2	89	48	70	133	116	96
GBP7	0	0	0	0	0	0
GBP4	0	0	0	14	14	0
GBP5	0	0	2	24	34	2
GBP6	0	2	0	0	0	0
LRRC8B	56	39	56	28	52	61
LRRC8C	306	223	271	302	244	226
RP11-302M6.4	275	217	255	286	243	220
LRRC8D	854	652	788	774	755	696
ZNF326	6387	5177	6315	5826	5735	5663
BARHL2	2	0	0	0	0	0
ZNF644	1272	1073	1214	1061	1080	1164
HFM1	2	4	0	0	2	0
CDC7	854	744	784	661	745	706
TGFBR3	78	64	80	111	96	76
BRDT	2	0	0	2	0	0
EPHX4	33	18	27	22	25	23
SETSIP	98	91	105	124	108	109
BTBD8	116	97	104	118	119	114
KIAA1107	82	87	89	104	107	95
C1orf146	0	0	1	0	2	0
GLMN	487	385	533	478	450	474
RPAP2	1654	1237	1608	1251	1271	1276
GFI1	34	28	21	32	11	18
EVI5	537	400	502	515	490	474
RPL5	81992	67138	76788	62041	66046	64806
FAM69A	167	115	182	149	165	151
MTF2	1768	1368	1734	1788	1675	1574
TMED5	2368	1843	2236	2071	2205	2176
CCDC18	3912	3251	3542	3481	3635	3640
DR1	1049	799	946	833	843	868
FNBP1L	4235	3374	3997	3616	3747	3988
BCAR3	1994	1679	1839	1591	1736	1746
DNTTIP2	9495	7382	8706	7442	8120	7999
GCLM	1318	1029	1251	1130	1103	1171
ABCA4	2	7	0	1	7	10
ARHGAP29	2366	1811	2152	2565	2771	2500
ABCD3	1593	1218	1557	1270	1357	1459
F3	436	345	383	473	580	448
SLC44A3	23	15	15	28	20	21
CNN3	7057	5911	6531	6409	6602	6689
ALG14	159	141	160	148	145	146
TMEM56	222	170	161	168	251	188
TMEM56-RWDD3	261	174	243	203	225	242
RWDD3	433	305	396	393	344	373
PTBP2	205	149	180	178	138	189
DPYD	280	243	313	231	235	235
SNX7	1150	866	980	1039	1018	1020
PLPPR5	0	0	0	0	0	0
PLPPR4	0	0	0	0	0	0
PALMD	6	2	4	4	0	0
FRRS1	22	22	18	21	10	13
AGL	601	460	597	546	551	549
AC096949.1	524	408	541	478	489	486
SLC35A3	465	348	448	428	447	411
MFSD14A	2043	1690	2032	1863	1798	1821
SASS6	634	510	671	562	497	486
TRMT13	1155	919	1032	954	928	915
LRRC39	129	83	108	98	94	104
DBT	532	356	438	376	449	441
RTCA	1656	1351	1451	1212	1366	1405
CDC14A	135	122	111	101	116	113
GPR88	0	0	0	0	0	0
VCAM1	0	4	0	0	0	0
EXTL2	407	362	416	333	290	351
SLC30A7	222	167	218	175	220	218
DPH5	1491	1134	1309	1116	1210	1158
S1PR1	18	22	21	12	14	38
OLFM3	0	0	0	0	0	0
COL11A1	18	16	36	20	28	10
RNPC3	352	266	306	253	266	261
AMY2B	45	30	35	33	36	28
AMY2A	0	0	0	0	0	0
AMY1A	0	0	0	0	0	0
AMY1B	0	0	0	0	0	2
AMY1C	0	0	0	0	0	0
PRMT6	683	458	510	489	518	489
NTNG1	693	521	734	680	693	676
VAV3	66	40	46	44	54	52
SLC25A24	2338	1879	2158	1995	2169	2108
NBPF4	0	0	0	0	0	0
NBPF6	0	0	0	0	0	0
FAM102B	453	305	401	393	369	358
HENMT1	0	0	0	12	2	0
PRPF38B	19041	14783	18057	16143	16511	15625
FNDC7	0	0	0	1	0	0
STXBP3	953	793	947	952	819	809
AKNAD1	32	22	33	22	12	15
RP11-475E11.9	57	42	36	21	41	64
GPSM2	2483	2155	2351	2081	2178	2197
CLCC1	2411	1886	2252	2050	1975	2100
WDR47	545	396	412	490	487	382
TAF13	2318	1819	2404	2807	2321	2212
TMEM167B	251	194	248	193	233	219
C1orf194	0	0	0	0	1	0
KIAA1324	74	64	55	69	66	69
SARS	10565	8885	10291	8701	8876	8848
CELSR2	732	529	713	639	582	569
PSRC1	2697	2312	2643	2720	2491	2523
MYBPHL	0	0	0	0	0	0
SORT1	1097	872	1063	904	878	943
PSMA5	3317	2674	2854	2515	2860	3005
SYPL2	0	0	0	2	0	0
ATXN7L2	173	148	147	131	126	149
CYB561D1	206	174	212	159	152	177
AMIGO1	66	59	80	40	42	37
GPR61	0	0	1	0	2	0
GNAI3	4363	3408	4162	3521	3805	3733
GNAT2	46	25	27	34	48	43
AMPD2	1703	1325	1526	1286	1285	1365
GSTM4	102	79	114	136	111	94
GSTM2	2	8	2	1	8	3
GSTM1	2	2	0	4	4	2
GSTM5	2	0	0	0	0	0
GSTM3	6	4	6	6	8	4
EPS8L3	0	0	0	0	0	0
CSF1	945	730	1028	888	871	978
AHCYL1	4664	3653	4555	4102	4058	4225
STRIP1	1157	994	1123	970	987	1009
ALX3	37	40	47	42	37	21
UBL4B	0	0	0	0	0	0
SLC6A17	96	112	102	68	88	71
KCNC4	97	63	102	56	67	70
RBM15	591	490	604	558	579	587
SLC16A4	18	13	25	29	24	16
LAMTOR5	841	737	869	906	747	701
PROK1	0	0	0	0	0	0
KCNA10	0	0	0	0	0	0
KCNA2	0	0	0	0	2	0
KCNA3	0	0	0	0	2	0
CD53	3	1	0	2	6	2
LRIF1	718	609	642	637	631	614
DRAM2	293	232	269	260	265	269
CEPT1	583	523	592	589	538	585
DENND2D	6	0	0	5	7	2
CHI3L2	3	5	12	6	14	19
CHIA	0	0	0	0	0	0
PIFO	0	0	0	0	2	0
OVGP1	8	0	4	0	4	6
WDR77	880	707	830	672	731	638
ATP5F1	3527	2888	3238	2528	2669	2609
C1orf162	10	2	0	4	1	5
TMIGD3	0	0	0	0	0	0
ADORA3	0	0	0	0	0	0
RAP1A	1018	840	1082	916	950	936
FAM212B	194	152	190	112	170	153
DDX20	875	624	807	732	740	624
KCND3	10	2	14	2	11	10
CTTNBP2NL	2613	2037	2446	2225	2276	2261
WNT2B	307	222	258	280	229	183
ST7L	421	334	371	323	383	350
CAPZA1	3718	2910	3370	3087	3193	3112
MOV10	891	713	857	753	688	763
RHOC	6533	5781	6231	5482	5646	5657
RP11-426L16.10	5515	4868	5221	4525	4776	4769
PPM1J	12	2	13	17	22	6
FAM19A3	0	3	0	0	0	0
SLC16A1	4261	3396	4146	3638	3872	3761
LRIG2	192	120	150	165	166	173
MAGI3	593	461	643	580	527	598
PHTF1	1206	880	1074	933	891	915
RSBN1	384	288	340	357	316	348
PTPN22	34	22	28	22	28	52
BCL2L15	10	0	1	5	9	0
AP4B1	405	261	368	330	315	313
DCLRE1B	458	354	394	403	357	409
HIPK1	1246	878	1192	1015	1144	1024
OLFML3	0	2	2	1	0	2
SYT6	0	0	0	0	0	0
TRIM33	1447	1181	1318	1381	1376	1432
BCAS2	968	849	951	843	883	952
DENND2C	23	14	32	18	12	24
AMPD1	0	0	0	0	1	0
NRAS	2059	1661	1960	1741	1895	1926
CSDE1	19810	15550	19680	17272	16517	16623
SIKE1	1450	997	1296	1113	1256	1113
SYCP1	0	0	0	0	0	0
TSHB	0	0	0	0	0	0
TSPAN2	8	0	9	4	3	8
NGF	0	0	0	2	2	0
VANGL1	1214	1004	1066	1041	1178	1095
CASQ2	0	0	0	0	0	0
NHLH2	0	0	0	2	0	0
SLC22A15	38	31	20	26	19	22
MAB21L3	3	5	5	8	3	18
ATP1A1	10948	8963	10453	8559	8853	9303
CD58	355	302	335	325	339	345
IGSF3	1575	1253	1474	1515	1564	1527
CD2	0	0	0	0	0	0
PTGFRN	2140	1570	1939	2037	1983	1960
CD101	4	4	10	4	6	6
TTF2	1875	1490	1562	1410	1496	1480
TRIM45	163	113	116	116	158	143
VTCN1	6	0	0	0	0	2
MAN1A2	1841	1513	1793	1733	1834	1677
FAM46C	6	2	2	0	0	2
GDAP2	260	183	253	230	214	240
WDR3	4898	3960	4642	3688	3820	3839
SPAG17	214	149	203	151	149	171
TBX15	47	38	25	55	44	47
WARS2	343	309	395	328	321	386
HAO2	0	0	0	0	0	0
HSD3B2	0	0	0	0	0	0
HSD3B1	0	0	0	0	0	0
ZNF697	363	352	357	400	433	432
PHGDH	9916	8755	9315	7278	7310	7350
HMGCS2	0	0	0	0	0	2
REG4	0	0	0	0	0	0
ADAM30	0	0	0	0	0	0
NOTCH2	2948	2274	2926	2936	2902	2906
SEC22B	1478	1173	1427	1323	1313	1393
NBPF26	2434	1841	2397	1998	2242	2317
PPIAL4A	2	0	2	2	0	0
AC241377.1	33	23	27	41	37	31
FCGR1B	0	0	0	0	0	0
FAM72B	1101	794	1044	1056	1047	877
SRGAP2C	968	733	845	865	862	830
HIST2H3PS2	0	0	2	0	0	0
FAM72C	694	545	649	582	585	629
PPIAL4E	0	0	0	0	0	0
NBPF15	1961	1585	1942	1685	1796	1834
PPIAL4F	0	0	0	0	0	0
SRGAP2B	1577	1263	1597	1495	1524	1469
FAM72D	1069	782	1041	1061	1140	934
AC241585.1	8	8	2	16	2	10
PPIAL4D	0	0	0	0	0	0
NBPF20	597	425	550	458	464	606
GPR89A	719	566	654	642	597	569
PDZK1	194	128	198	181	144	173
CD160	8	19	6	10	6	4
RNF115	2944	2484	2792	2811	2767	2656
POLR3C	1314	1120	1260	1081	1095	1083
NUDT17	109	97	101	101	99	86
PIAS3	1925	1473	1840	1600	1649	1684
ANKRD35	14	10	2	9	17	11
ITGA10	14	20	17	12	13	21
PEX11B	285	215	276	272	240	272
RBM8A	15818	13116	15114	13995	13648	13256
CH17-270A2.2	9057	7456	8702	8502	7968	7583
LIX1L	408	387	376	387	355	350
ANKRD34A	49	26	45	31	51	34
POLR3GL	1898	1667	1917	1702	1797	1764
TXNIP	1045	837	1152	879	892	942
HFE2	0	0	2	0	0	0
NBPF10	824	592	719	721	705	767
RP11-458D21.5	488	391	487	525	435	474
NOTCH2NL	365	300	342	351	308	311
AC243756.1	0	0	0	0	0	0
NBPF12	1126	917	1034	849	953	885
PRKAB2	1134	978	1095	1023	1029	1018
FMO5	256	241	290	270	227	228
CHD1L	5208	4460	5155	4290	4392	4309
BCL9	923	679	932	806	750	819
ACP6	171	154	181	122	150	111
GJA5	3	8	7	6	5	9
GJA8	0	0	0	0	0	0
GPR89B	197	179	215	203	175	215
NBPF11	599	451	637	488	523	523
AC245100.1	31	18	32	13	24	10
PPIAL4G	0	0	0	0	0	0
NBPF14	2966	2171	2754	2618	2577	2712
PDE4DIP	1900	1419	1699	1611	1622	1722
NBPF9	2361	1915	2347	1981	2043	2004
NBPF19	1060	754	905	882	942	1086
PPIAL4C	0	0	0	0	0	0
FAM231D	0	4	4	4	2	2
FCGR1A	0	0	0	0	0	0
HIST2H2BF	4	5	2	0	2	5
HIST2H3D	2	2	0	0	0	0
HIST2H4A	41	39	24	29	25	31
HIST2H3C	5	2	4	2	6	0
HIST2H2AA3	44	40	55	40	58	37
HIST2H2AA4	18	14	19	24	19	32
HIST2H3A	0	4	0	2	0	2
HIST2H4B	2	0	0	0	0	0
HIST2H2BE	8	6	12	14	6	4
HIST2H2AC	12	9	16	8	6	10
HIST2H2AB	0	3	2	2	0	2
BOLA1	124	120	135	110	84	89
SV2A	10	5	8	2	8	4
SF3B4	2248	1906	2102	2018	1939	2060
MTMR11	160	122	162	127	150	148
OTUD7B	3333	2481	3266	2806	3022	2879
VPS45	887	736	836	758	661	770
PLEKHO1	1494	1181	1395	1273	1397	1303
ANP32E	34165	26321	33027	31228	32004	30627
CA14	27	15	17	13	16	14
APH1A	1298	1079	1125	1037	967	1041
C1orf54	181	138	158	128	149	129
CIART	12	2	6	6	8	8
MRPS21	3578	2985	3593	3448	3230	3065
AC242988.1	0	0	0	0	0	0
PRPF3	5576	4351	5185	4613	4578	4403
RPRD2	2026	1660	2010	1826	1831	1977
TARS2	1192	1020	1216	1123	1093	1043
ECM1	164	134	178	243	251	202
ADAMTSL4	197	128	152	196	209	222
MCL1	7923	6370	7384	6267	6957	7107
ENSA	8646	7355	8321	7783	7921	7670
GOLPH3L	995	747	973	847	831	845
HORMAD1	0	0	0	0	0	0
CTSS	4	4	2	0	0	0
CTSK	50	43	36	41	51	39
ARNT	2319	1980	2225	2038	2005	2022
RP11-235D19.4	0	0	0	0	0	0
SETDB1	1685	1393	1770	1490	1517	1395
CERS2	4126	3415	4112	3828	3540	3587
ANXA9	83	65	76	65	62	57
FAM63A	229	211	220	246	215	245
PRUNE1	269	196	251	237	252	206
BNIPL	13	3	8	7	12	6
C1orf56	273	204	220	229	215	213
CDC42SE1	3125	2501	2944	2747	2575	2662
MLLT11	1111	764	914	997	922	1003
GABPB2	867	749	952	778	766	729
SEMA6C	69	35	61	57	43	44
TNFAIP8L2	2	2	0	0	0	1
SCNM1	899	778	842	730	779	733
LYSMD1	184	128	169	148	126	144
TMOD4	15	11	16	12	16	16
VPS72	6085	5272	6024	5560	5389	5112
PIP5K1A	3780	3009	3570	3225	3438	3377
PSMD4	11154	9217	10741	9286	9822	9691
ZNF687	755	582	684	607	608	554
PI4KB	2784	2371	2618	2280	2337	2395
RFX5	2864	2291	2886	2415	2511	2481
SELENBP1	6	6	4	6	6	0
PSMB4	1857	1542	1724	1648	1543	1713
POGZ	1933	1470	1835	1577	1509	1642
CGN	500	482	536	421	497	464
TUFT1	3888	3182	3720	3802	3669	3650
SNX27	903	692	819	681	736	681
CELF3	2	0	0	3	1	0
RIIAD1	0	0	0	1	0	0
MRPL9	3439	2819	3186	2908	2827	3125
OAZ3	1610	1288	1442	1402	1379	1500
TDRKH	1125	859	1082	935	1018	959
LINGO4	0	0	0	0	0	0
RORC	0	2	0	0	0	0
C2CD4D	0	0	0	0	0	0
THEM5	0	0	0	0	0	0
THEM4	376	257	334	315	250	271
S100A10	7324	6182	7132	7413	7297	7478
S100A11	8830	7374	7989	7542	7838	8200
TCHHL1	0	0	2	0	0	1
TCHH	112	104	64	96	108	94
RPTN	2	0	0	0	0	0
HRNR	248	199	244	239	203	231
FLG	12824	8949	11463	12849	13487	12841
FLG2	7	6	9	10	2	11
CRNN	2	10	14	12	10	10
LCE5A	0	0	0	0	0	0
AL135842.1	0	0	0	0	0	0
CRCT1	0	0	0	0	0	0
LCE3E	0	0	0	0	0	0
LCE3D	0	0	0	0	0	0
LCE3C	0	0	0	0	0	0
LCE3B	0	0	0	0	0	0
LCE3A	0	0	0	0	0	0
LCE2D	0	0	0	0	0	0
LCE2C	0	0	0	0	0	0
LCE2B	0	0	0	0	0	0
LCE2A	0	0	0	0	0	0
LCE4A	0	0	0	0	0	0
C1orf68	0	0	0	0	0	0
KPRP	0	0	0	0	0	0
LCE1F	0	0	0	0	0	0
LCE1E	0	0	0	0	0	0
LCE1D	0	0	0	0	0	0
LCE1C	0	0	0	0	0	0
LCE1B	0	0	0	0	0	0
LCE1A	0	0	0	0	0	0
LCE6A	0	0	0	0	0	0
SMCP	0	0	0	0	0	0
IVL	2	0	2	2	0	0
RP1-20N18.10	0	0	0	0	0	0
SPRR4	0	0	0	0	0	0
SPRR1A	0	0	0	0	0	0
SPRR3	0	0	0	0	0	0
SPRR1B	0	0	0	0	0	0
SPRR2D	0	0	2	0	0	0
SPRR2A	0	0	0	0	0	0
SPRR2B	0	0	0	0	0	0
SPRR2E	0	0	0	0	0	0
SPRR2F	0	0	0	0	0	0
SPRR2G	0	0	0	0	0	0
LELP1	0	0	0	0	0	0
PRR9	0	0	0	0	0	0
LOR	0	0	0	0	0	0
PGLYRP3	0	0	0	0	0	0
PGLYRP4	0	0	0	0	0	0
S100A9	0	0	0	0	0	2
S100A12	0	0	0	0	0	0
S100A8	0	0	0	2	0	0
S100A7A	0	0	0	0	0	0
S100A7L2	0	0	0	0	0	0
S100A7	0	0	0	0	0	0
S100A6	3273	3023	3320	3756	3678	3321
S100A5	10	8	12	16	13	21
S100A4	40	20	23	24	33	25
S100A3	40	22	39	30	40	45
S100A2	6729	6454	7218	6838	6268	6327
S100A16	10496	9381	10556	9575	9828	9401
S100A14	2	10	10	6	14	0
S100A13	9205	8092	8539	7915	7978	8027
S100A1	55	35	70	45	38	47
CHTOP	3432	2905	3359	3030	2805	3094
SNAPIN	426	332	356	358	355	397
ILF2	11531	9894	11002	10087	10060	10502
NPR1	2	4	1	0	4	4
INTS3	2905	2370	2703	2550	2629	2411
AL513523.2	692	548	630	599	585	547
SLC27A3	168	106	177	140	104	122
GATAD2B	763	605	849	722	732	672
DENND4B	618	440	646	523	491	488
CRTC2	791	634	815	679	661	655
SLC39A1	3095	2666	2882	2612	2603	2665
CREB3L4	175	134	145	141	94	114
JTB	1085	940	1036	763	838	855
RAB13	11376	9099	11177	10055	9754	9164
RPS27	8299	7110	8017	6795	7009	6660
NUP210L	4	9	2	2	0	9
TPM3	124823	103708	117268	108954	114063	111007
C1orf189	4	0	0	0	1	2
C1orf43	2871	2417	2664	2156	2391	2167
UBAP2L	29048	23074	27583	22719	24138	23945
HAX1	5027	4366	4573	3863	4031	4013
AQP10	1	0	0	1	0	0
ATP8B2	1223	975	1174	1028	1085	1015
IL6R	386	310	399	311	337	326
SHE	1	0	0	0	0	2
TDRD10	0	0	0	0	0	0
UBE2Q1	4256	3399	3953	3464	3608	3606
CHRNB2	10	2	4	4	6	2
ADAR	8329	6513	7999	7002	7203	7022
KCNN3	4	0	2	0	0	0
PMVK	1816	1697	1742	1533	1489	1549
PBXIP1	2706	2251	2769	2347	2370	2559
PYGO2	1079	771	939	861	826	841
SHC1	7828	6027	7371	6564	6294	7014
CKS1B	1581	1324	1429	1471	1361	1432
FLAD1	1037	943	954	845	885	779
LENEP	0	0	0	0	0	0
ZBTB7B	647	549	744	769	677	811
DCST2	4	0	4	2	6	2
DCST1	57	55	61	44	30	59
ADAM15	1047	896	920	911	847	978
EFNA4	206	181	248	188	200	238
RP11-540D14.8	105	76	81	94	93	87
EFNA3	141	124	84	122	120	119
EFNA1	236	189	227	186	212	217
SLC50A1	499	439	482	514	546	523
DPM3	137	156	148	136	106	108
KRTCAP2	428	346	417	316	371	340
RP11-201K10.3	384	320	371	289	344	328
TRIM46	73	51	76	80	63	71
MUC1	249	190	217	218	275	300
AC234582.2	25	17	25	17	25	30
AC234582.1	13	12	9	6	18	23
THBS3	197	184	216	201	165	188
MTX1	1073	952	1163	1032	947	966
GBA	1155	942	995	984	983	1084
FAM189B	370	265	346	284	247	261
SCAMP3	1281	1101	1209	997	1128	1020
CLK2	2511	2045	2539	1974	2080	2139
HCN3	85	60	88	66	72	57
PKLR	7	2	8	1	0	0
FDPS	5563	4565	5402	5288	4677	4939
RUSC1	341	331	342	251	273	293
ASH1L	5217	3938	5132	4536	4671	4629
MSTO1	834	698	804	809	764	764
YY1AP1	2616	2071	2598	2235	2337	2219
DAP3	6484	5218	5957	5287	5507	5643
GON4L	4610	3540	4524	4098	4297	3937
SYT11	32	32	38	28	32	30
RIT1	1507	1207	1521	1199	1261	1398
KIAA0907	1087	844	1022	860	901	894
RXFP4	2	0	4	4	0	3
ARHGEF2	2856	2228	2650	2481	2731	2559
SSR2	2358	2117	2342	2248	2151	2181
UBQLN4	2470	2008	2303	2089	1990	2089
LAMTOR2	1274	1131	1187	1036	1067	935
RAB25	0	0	0	0	0	0
MEX3A	1374	1112	1435	1134	1150	1100
LMNA	27625	23183	25547	24171	24835	25057
SEMA4A	1	2	1	2	0	2
SLC25A44	1324	1127	1255	1080	1113	1232
PMF1-BGLAP	1933	1626	1835	1714	1747	1725
PMF1	1994	1675	1905	1766	1796	1747
BGLAP	26	9	19	20	16	16
PAQR6	62	49	77	41	56	55
SMG5	4503	3638	4049	3908	3878	3820
TMEM79	181	133	179	144	139	162
GLMP	144	107	160	142	160	113
VHLL	0	2	0	0	0	0
CCT3	29882	24250	27452	22718	23867	23148
TSACC	14	8	9	8	3	6
RHBG	0	1	0	0	0	0
C1orf61	0	2	0	0	2	1
MEF2D	2493	1800	2226	1768	1795	1913
IQGAP3	4482	3442	4205	4387	4461	4537
TTC24	5	0	0	0	0	2
NAXE	869	781	872	779	781	767
GPATCH4	23938	19470	23421	20465	20748	19519
AL365181.1	1518	1059	1340	1037	1186	1104
HAPLN2	0	1	0	1	0	1
BCAN	28	22	16	25	20	16
NES	227	140	160	165	171	150
CRABP2	961	885	1100	1001	1046	933
ISG20L2	2022	1625	1942	1580	1705	1668
RRNAD1	244	158	217	224	210	229
MRPL24	4328	3746	4378	3845	3732	3554
HDGF	47404	39733	45854	41149	41736	41226
PRCC	2846	2222	2668	2133	2265	2160
SH2D2A	4	0	4	6	6	2
NTRK1	8	1	2	0	3	5
INSRR	2	3	0	0	0	1
PEAR1	670	580	674	624	668	614
LRRC71	36	9	25	24	23	22
ARHGEF11	2455	1842	2385	2228	2121	2194
ETV3L	1	8	6	6	5	7
ETV3	1443	1186	1476	1279	1221	1374
FCRL5	0	0	0	0	0	0
FCRL4	0	0	0	4	2	0
FCRL3	0	0	0	0	0	0
FCRL2	0	0	0	0	0	0
FCRL1	0	0	0	0	0	0
CD5L	0	1	0	0	0	0
KIRREL	3695	2882	3759	3555	3499	3577
CD1D	0	0	0	0	0	0
CD1A	0	2	0	0	0	0
CD1C	0	0	0	0	0	0
CD1B	0	0	0	0	0	0
CD1E	0	0	0	0	0	0
OR10T2	0	0	0	0	0	0
OR10K2	0	0	0	0	0	0
OR10K1	0	0	0	0	0	0
OR10R2	0	0	0	1	0	0
OR6Y1	0	0	0	0	0	0
OR6P1	0	0	0	0	0	0
OR10X1	0	0	0	0	0	0
OR10Z1	0	0	0	0	0	0
SPTA1	0	0	0	0	0	0
OR6K2	0	0	0	0	0	0
OR6K3	0	0	0	0	0	0
OR6K6	0	0	0	0	0	0
OR6N1	0	0	0	0	0	0
OR6N2	0	0	0	0	0	0
MNDA	0	0	0	0	0	0
PYHIN1	0	1	1	2	3	1
IFI16	2045	1542	1815	1779	1780	2020
AIM2	0	0	0	0	0	0
CADM3	0	0	0	0	0	0
ACKR1	0	0	0	0	0	0
FCER1A	0	0	0	0	0	0
OR10J3	0	0	0	0	0	0
OR10J4	0	0	0	0	0	0
OR10J1	0	0	0	0	0	0
OR10J5	0	0	0	0	0	0
APCS	0	0	0	0	0	0
CRP	0	0	0	0	0	0
DUSP23	236	236	219	152	172	212
FCRL6	0	2	2	0	0	2
SLAMF8	16	20	26	12	16	15
C1orf204	22	28	42	25	34	40
VSIG8	11	8	12	13	5	10
RP11-190A12.7	12	3	11	8	13	15
CFAP45	354	332	339	314	305	324
TAGLN2	11804	10524	11992	12357	11256	11349
IGSF9	5	4	3	6	2	0
SLAMF9	0	0	0	0	0	0
KCNJ10	2	2	2	1	0	2
PIGM	408	317	368	417	337	343
KCNJ9	2	0	0	2	0	0
IGSF8	467	378	389	326	383	404
ATP1A2	0	1	0	0	2	1
ATP1A4	0	0	0	0	0	0
CASQ1	10	6	12	4	5	4
PEA15	12778	10445	12177	11890	11719	11308
DCAF8	7769	6052	7368	6316	6449	6593
RP11-574F21.3	7752	6085	7474	6407	6554	6642
PEX19	1173	952	1218	1155	1107	1131
COPA	6486	5276	6183	6003	5832	5771
NCSTN	1574	1255	1448	1366	1254	1376
NHLH1	0	0	4	4	0	4
VANGL2	216	170	223	165	192	237
SLAMF6	0	0	0	2	0	0
CD84	0	0	0	0	0	0
SLAMF1	0	0	0	0	0	0
CD48	0	0	0	6	4	0
SLAMF7	2	2	0	18	16	0
LY9	0	0	0	0	0	0
CD244	0	0	0	2	0	0
ITLN1	0	0	0	0	0	0
ITLN2	0	0	0	0	0	0
F11R	349	284	248	289	250	321
RP11-544M22.13	173	147	118	117	138	168
TSTD1	0	4	2	2	4	6
USF1	1439	1232	1428	1398	1418	1308
ARHGAP30	10	12	14	67	76	13
AL591806.1	0	0	0	0	0	0
NECTIN4	6	0	0	4	8	10
KLHDC9	2	2	2	0	0	4
PFDN2	15135	12892	15111	12879	12558	12120
NIT1	712	547	733	653	592	658
DEDD	969	707	964	811	802	852
UFC1	1166	910	1144	1018	968	1134
USP21	292	224	282	242	215	267
PPOX	378	272	288	301	290	297
B4GALT3	473	353	444	325	445	420
ADAMTS4	2	0	2	0	1	0
NDUFS2	6555	5326	6146	5655	5438	5379
FCER1G	2	0	2	0	1	2
APOA2	0	0	0	0	0	0
TOMM40L	416	353	406	368	361	345
NR1I3	121	116	116	102	105	88
PCP4L1	7	6	9	5	12	6
MPZ	8	4	4	6	2	6
SDHC	1644	1457	1646	1557	1522	1448
CFAP126	325	282	327	296	307	263
FCGR2A	2	0	2	2	2	0
HSPA6	20	14	18	12	20	18
FCGR3A	0	0	0	0	0	0
FCGR2C	2	0	0	0	0	0
FCGR3B	0	0	0	0	0	0
FCGR2B	0	0	0	0	0	0
FCRLA	0	0	0	0	0	0
FCRLB	6	6	20	8	4	6
DUSP12	487	345	457	435	492	411
ATF6	1573	1433	1547	1341	1463	1444
OLFML2B	70	94	99	102	99	128
NOS1AP	225	210	230	212	171	193
RP11-565P22.6	41	45	50	43	34	42
C1orf226	192	166	218	236	155	169
C1orf111	0	0	3	4	0	6
SH2D1B	0	4	0	2	2	2
UHMK1	3506	2777	3185	3203	3464	3398
UAP1	4714	3522	4131	4160	4430	4316
DDR2	163	104	128	110	130	84
HSD17B7	542	458	522	456	424	385
CCDC190	4	8	2	10	7	10
RGS4	207	154	165	212	188	198
RGS5	275	244	279	281	248	279
NUF2	4033	3298	3804	3618	3893	3686
PBX1	75	40	66	50	51	40
LMX1A	0	0	0	0	0	0
RXRG	0	0	0	0	0	0
LRRC52	0	0	0	0	0	0
MGST3	603	397	570	541	556	570
ALDH9A1	2474	1930	2262	1943	2045	2043
TMCO1	7068	6242	6755	6160	6123	6066
UCK2	2405	2049	2398	1874	1991	1937
FAM78B	16	25	15	31	34	32
POGK	3250	2499	2999	2513	2604	2544
TADA1	304	202	265	245	221	219
ILDR2	712	584	656	652	701	742
MAEL	8	2	0	8	2	4
GPA33	2	7	2	2	0	0
DUSP27	4	4	4	6	10	14
POU2F1	645	463	553	497	565	504
CD247	0	0	0	10	6	0
CREG1	657	504	570	578	615	574
RCSD1	0	2	2	2	0	2
MPZL1	3962	3284	3610	3678	3784	3790
ADCY10	3	6	7	0	5	5
MPC2	1741	1318	1606	1319	1452	1461
DCAF6	7782	5808	7362	6556	6526	6791
GPR161	1177	877	1100	835	911	1036
TIPRL	2686	2127	2456	2149	2234	2178
SFT2D2	1075	849	1042	1036	1067	1008
TBX19	64	29	51	53	35	46
XCL2	2	0	0	0	0	0
XCL1	0	0	0	0	0	0
DPT	0	0	0	0	0	0
ATP1B1	1391	1118	1325	1028	1094	1017
NME7	570	445	564	470	518	477
BLZF1	736	642	766	670	624	677
CCDC181	1	0	2	0	1	4
SLC19A2	172	135	142	118	147	134
F5	0	0	0	0	0	0
SELP	0	0	0	0	0	0
C1orf112	727	563	664	596	570	568
SELL	0	2	0	0	0	2
SELE	0	0	0	0	0	0
METTL18	269	213	288	224	220	243
SCYL3	591	411	530	554	453	478
KIFAP3	687	499	595	549	580	617
METTL11B	0	0	0	0	0	0
GORAB	582	371	502	463	438	396
PRRX1	0	0	0	0	0	0
MROH9	0	0	0	0	0	0
FMO3	0	0	0	0	0	0
FMO2	0	0	3	0	0	0
FMO1	3	0	2	0	0	2
FMO4	16	14	26	20	20	12
PRRC2C	32805	24358	30000	27003	27994	26945
RP3-454G6.2	0	0	0	0	1	1
MYOC	0	0	0	0	0	0
VAMP4	307	274	288	262	285	261
METTL13	1502	1232	1445	1229	1259	1392
DNM3	158	112	120	119	128	116
PIGC	714	623	624	602	633	583
C1orf105	0	1	0	0	0	0
SUCO	2321	1868	2138	2130	2229	2232
FASLG	3	12	4	8	2	4
TNFSF18	2	0	4	0	0	0
TNFSF4	2	0	4	4	2	6
PRDX6	2791	2264	2616	2613	2765	2801
SLC9C2	0	3	0	1	0	0
ANKRD45	0	0	6	5	2	2
RP11-360D2.1	0	0	0	0	0	0
KLHL20	752	592	696	634	568	613
CENPL	1178	978	1147	992	1139	998
DARS2	1815	1358	1676	1363	1570	1610
ZBTB37	467	322	430	313	387	364
SERPINC1	4	0	0	0	0	0
RC3H1	441	349	461	382	425	454
RABGAP1L	1564	1163	1438	1361	1381	1284
GPR52	0	2	0	0	0	0
CACYBP	17113	14538	16763	14565	15050	14322
MRPS14	1250	991	1247	1098	910	1030
TNN	0	0	6	2	0	0
KIAA0040	6	2	4	10	14	6
TNR	0	0	0	6	0	0
RFWD2	1089	954	1085	963	991	916
PAPPA2	1562	1238	1391	1307	1332	1211
ASTN1	0	2	2	1	3	2
BRINP2	6	1	4	2	2	0
SEC16B	24	14	6	22	33	15
RASAL2	1578	1086	1402	1281	1463	1280
LINC00083	4	4	7	1	0	3
TEX35	2	3	4	4	0	2
RALGPS2	2178	1709	2105	2020	2040	2078
ANGPTL1	1	0	2	0	6	9
FAM20B	2103	1733	2016	1876	1895	2010
TOR3A	1009	905	907	673	689	700
ABL2	2935	2367	3018	2829	2827	2688
SOAT1	3449	2837	3341	3147	3451	3216
AXDND1	6	2	4	9	4	2
NPHS2	0	0	0	2	0	0
TDRD5	0	0	0	0	0	0
FAM163A	2	0	0	0	0	0
TOR1AIP2	2292	1643	2107	1912	1911	1990
TOR1AIP1	1333	987	1246	1199	1195	1212
CEP350	3942	3003	3695	3377	3341	3503
QSOX1	1137	851	967	1057	957	1145
LHX4	182	138	131	131	156	149
ACBD6	3260	2555	3070	2584	2637	2561
XPR1	1351	1035	1255	1246	1339	1272
KIAA1614	207	171	234	153	131	188
STX6	1636	1498	1580	1551	1443	1552
MR1	274	272	310	211	304	274
IER5	1585	1348	1582	1679	1704	1769
CACNA1E	0	0	0	0	0	0
ZNF648	2	0	0	0	0	0
GLUL	1406	1127	1356	1222	1220	1332
TEDDM1	0	0	0	0	0	0
RGSL1	0	0	0	0	0	0
RNASEL	274	228	232	264	274	265
RGS16	4	2	4	0	0	4
RGS8	0	0	2	0	0	0
NPL	30	10	17	14	10	11
DHX9	12438	9946	12214	10446	10626	10329
SHCBP1L	0	0	0	1	0	0
LAMC1	23070	17710	22343	29527	30166	31358
LAMC2	3261	2623	2705	3418	3517	3720
NMNAT2	1007	845	960	1097	1004	1194
SMG7	2919	2098	2717	2377	2457	2331
NCF2	9	3	2	10	12	13
ARPC5	6881	5485	6705	6716	6308	6155
RGL1	523	453	525	458	423	496
APOBEC4	2	0	0	0	0	2
COLGALT2	48	42	66	58	43	39
TSEN15	1332	1069	1259	1129	1135	1167
C1orf21	984	828	904	795	798	815
EDEM3	1304	1032	1221	1079	1091	1197
FAM129A	19369	15144	18633	15738	16583	16684
RNF2	711	557	646	659	650	726
TRMT1L	736	666	711	617	613	578
SWT1	187	190	178	157	197	194
IVNS1ABP	2504	1972	2329	2113	2042	2099
HMCN1	44	24	36	22	28	20
PRG4	189	147	183	162	175	185
TPR	45008	34596	43150	36868	38979	38494
C1orf27	1997	1541	1806	1539	1658	1632
AL596220.1	0	0	0	2	1	0
OCLM	8	0	5	2	2	8
PDC	0	0	0	2	2	3
PTGS2	12	12	15	6	10	8
PLA2G4A	110	74	74	80	64	72
BRINP3	0	0	2	4	9	0
RGS18	0	0	0	0	0	0
RGS21	0	0	0	0	0	0
RGS1	2	2	0	0	2	0
RGS13	0	0	0	0	0	0
RGS2	102	75	141	120	94	95
UCHL5	6102	4619	5716	4814	4912	4920
TROVE2	1522	1086	1324	1258	1183	1196
GLRX2	263	264	270	266	203	271
CDC73	5435	4327	5326	4743	5147	4986
B3GALT2	0	2	0	0	0	0
KCNT2	2	2	2	4	8	6
CFH	257	193	227	272	238	190
CFHR3	0	0	0	0	0	0
RP4-608O15.3	0	0	0	0	0	0
CFHR1	2	2	3	2	4	0
CFHR4	0	0	0	0	0	0
CFHR2	0	0	0	0	0	0
CFHR5	0	0	0	0	0	0
F13B	0	0	0	0	2	0
ASPM	14536	11066	13190	12559	12980	12563
ZBTB41	604	462	585	589	678	602
CRB1	2	2	2	0	0	0
DENND1B	474	363	494	403	428	464
C1orf53	64	36	46	33	56	34
LHX9	0	0	2	0	2	0
NEK7	728	569	696	659	756	801
ATP6V1G3	0	0	0	0	0	0
PTPRC	12	8	8	28	11	8
NR5A2	21	14	10	16	4	14
ZNF281	1886	1467	1792	1498	1526	1449
KIF14	4344	3594	4180	4138	4263	4189
DDX59	891	732	861	831	827	897
CAMSAP2	4890	3966	4861	4222	4351	4452
GPR25	0	0	0	1	0	0
C1orf106	133	128	146	178	171	192
KIF21B	504	409	529	537	563	506
CACNA1S	0	1	1	0	2	0
ASCL5	4	0	0	2	2	0
TMEM9	2156	1849	2068	1800	1840	1712
IGFN1	99252	61662	102075	109981	104851	104996
PKP1	18	14	2	10	12	9
TNNT2	15	16	6	10	10	10
LAD1	19	24	36	23	19	35
TNNI1	0	2	0	0	2	0
PHLDA3	2617	2214	2641	2795	2847	2759
CSRP1	7277	5931	6640	7062	6571	6846
NAV1	3732	2815	3599	3639	3448	3541
IPO9	7838	6032	7316	6727	6493	6673
SHISA4	127	107	136	114	63	135
LMOD1	2	2	5	4	7	10
TIMM17A	2615	2190	2560	2640	2547	2354
RNPEP	1614	1241	1457	1432	1438	1344
ELF3	286	233	289	366	287	350
GPR37L1	0	0	2	5	3	2
ARL8A	709	624	700	678	695	626
PTPN7	0	0	0	6	2	0
LGR6	4	2	6	2	4	2
UBE2T	1904	1590	1715	1636	1706	1621
PPP1R12B	365	292	385	311	351	314
SYT2	14	6	13	12	6	5
KDM5B	1606	1135	1592	1579	1633	1804
RABIF	203	185	221	188	202	191
KLHL12	1521	1218	1448	1178	1166	1210
ADIPOR1	3242	2715	3200	2672	2793	2692
CYB5R1	479	374	397	415	364	412
TMEM183A	1592	1379	1652	1325	1364	1376
PPFIA4	1216	964	1101	1468	1572	1518
MYOG	0	0	2	0	0	0
ADORA1	908	778	868	824	843	781
MYBPH	4	0	1	2	1	0
CHI3L1	0	1	1	0	0	0
CHIT1	4	8	7	4	3	2
BTG2	532	408	500	446	392	394
FMOD	0	0	0	0	0	0
PRELP	2	2	0	4	0	0
OPTC	4	2	4	2	0	1
ATP2B4	2398	1839	2527	2737	2653	2573
LAX1	0	0	0	0	0	0
ZC3H11A	9617	7268	9205	8048	8247	8046
ZBED6	921	676	820	713	773	757
SNRPE	2601	2023	2435	2051	2245	2154
SOX13	493	461	576	476	481	507
ETNK2	392	293	334	310	312	346
REN	0	0	0	2	0	0
KISS1	10	8	6	6	9	14
GOLT1A	3	0	0	5	0	0
PLEKHA6	3496	2676	3377	3511	3615	3730
PPP1R15B	1279	1045	1215	1211	1241	1184
PIK3C2B	315	244	324	264	248	282
MDM4	844	578	780	681	791	764
LRRN2	1	0	2	0	0	0
NFASC	0	0	0	1	0	0
CNTN2	0	0	0	0	0	4
TMEM81	43	42	18	18	18	18
RBBP5	1940	1610	1991	1621	1688	1779
DSTYK	680	573	707	662	647	665
TMCC2	118	89	107	107	120	146
NUAK2	489	406	496	411	426	398
KLHDC8A	0	0	0	0	0	0
LEMD1	37	31	33	39	32	30
CDK18	196	154	194	171	161	210
MFSD4A	64	31	47	70	33	47
ELK4	1217	891	1146	1106	996	1079
SLC45A3	190	143	134	140	164	175
NUCKS1	81381	66062	77545	72710	74632	71582
RAB29	837	745	813	753	754	812
SLC41A1	3466	2713	3270	3217	3090	3063
PM20D1	0	0	0	0	0	0
SLC26A9	1	0	0	0	0	0
RAB7B	44	41	42	54	30	58
CTSE	10	5	4	18	6	4
C1orf186	698	516	632	744	608	611
AVPR1B	12	6	15	17	12	15
FAM72A	224	226	267	254	218	221
SRGAP2	3882	2866	3909	3556	3345	3487
IKBKE	1347	1115	1239	1187	1177	1272
RASSF5	190	234	185	164	182	156
EIF2D	1168	982	1128	924	974	957
DYRK3	379	309	363	347	309	330
MAPKAPK2	3165	2665	3093	3353	3514	3480
IL10	0	0	0	0	0	0
IL19	0	0	0	0	0	0
IL20	0	2	0	0	0	0
IL24	8	5	12	12	6	8
FCMR	2	4	8	5	4	5
PIGR	0	0	0	0	0	0
FCAMR	6	4	6	2	6	4
C1orf116	36	46	43	32	31	37
PFKFB2	640	562	596	539	525	575
YOD1	519	455	515	530	516	491
C4BPB	9	2	6	0	6	6
C4BPA	0	2	0	0	0	0
CD55	795	645	709	622	724	638
CR2	0	0	0	0	0	0
CR1	2	7	8	8	4	4
CR1L	0	0	0	1	0	0
CD46	2924	2184	2694	2452	2541	2615
CD34	86	70	90	73	74	54
PLXNA2	455	398	436	359	377	383
CAMK1G	14	4	4	0	0	5
LAMB3	15449	12602	14826	12825	13261	13868
G0S2	5733	4874	5716	4018	4501	4580
HSD11B1	0	0	2	5	2	0
TRAF3IP3	30	22	31	25	39	25
C1orf74	170	129	147	125	136	128
IRF6	0	6	3	2	2	5
DIEXF	2353	1888	2211	2001	2033	1931
SYT14	1020	718	939	758	805	731
AL022397.1	360	213	338	245	309	232
SERTAD4	1216	948	1113	1019	957	969
HHAT	383	314	362	379	397	413
KCNH1	28	15	20	10	22	11
RCOR3	758	582	703	662	609	683
TRAF5	560	442	603	544	433	556
RD3	0	0	0	0	0	0
SLC30A1	730	654	689	595	645	625
NEK2	4541	3504	4007	3714	4004	3831
LPGAT1	2738	2142	2529	2131	2151	2325
INTS7	530	432	558	432	485	482
DTL	1097	922	1044	1000	928	939
PPP2R5A	707	631	715	615	598	684
TMEM206	310	258	305	276	195	251
NENF	1300	1156	1282	1141	1136	1095
ATF3	378	283	307	345	373	387
FAM71A	0	0	0	0	0	0
BATF3	481	362	383	362	355	292
NSL1	951	748	935	792	800	802
TATDN3	637	477	528	420	450	514
SPATA45	2	0	0	0	0	0
FLVCR1	852	665	726	681	691	681
VASH2	134	101	122	128	134	115
ANGEL2	981	719	889	753	771	725
RPS6KC1	757	606	770	673	641	699
PROX1	6	8	10	6	8	4
SMYD2	2500	1962	2180	2146	2264	2239
PTPN14	10326	7912	10233	9591	9412	8941
CENPF	68724	52677	64158	58582	62858	61926
KCNK2	76	64	72	83	58	55
KCTD3	3335	2723	3261	2920	3023	2808
USH2A	4	4	3	19	4	9
ESRRG	8	19	9	16	14	10
GPATCH2	1116	1021	1095	993	971	1010
SPATA17	40	46	50	60	38	22
RRP15	4482	3470	4237	3492	3808	3528
TGFB2	3913	3192	3569	3493	3447	3647
LYPLAL1	199	140	155	143	164	131
ZC3H11B	180	112	196	210	181	156
SLC30A10	0	0	0	0	0	0
EPRS	20173	15777	18362	15142	16358	15777
BPNT1	600	440	564	468	529	536
IARS2	6774	5533	6414	5389	5903	5657
RAB3GAP2	1970	1514	1858	1561	1741	1668
MARK1	4	0	4	6	1	4
C1orf115	52	40	52	44	58	56
2024-03-02	129	100	110	102	124	106
2024-03-01	16	6	16	12	8	2
HLX	321	273	347	280	269	277
DUSP10	542	385	434	389	403	414
HHIPL2	297	177	226	256	291	278
TAF1A	679	542	637	580	560	617
MIA3	8844	6779	8132	7051	7506	7406
AIDA	2610	2002	2365	2263	2278	2222
BROX	1249	888	1058	985	971	987
FAM177B	0	6	0	0	0	2
DISP1	94	78	85	83	58	86
TLR5	11	14	12	6	4	8
SUSD4	147	121	134	145	128	122
CCDC185	0	0	0	0	0	0
CAPN8	2	0	0	0	0	0
CAPN2	14655	12034	14140	14080	13777	13835
TP53BP2	3435	2554	3033	3211	3356	3151
FBXO28	1087	749	1003	872	868	1034
DEGS1	1574	1205	1496	1469	1365	1315
NVL	1822	1508	1771	1520	1491	1517
CNIH4	532	491	537	520	494	489
WDR26	2527	2030	2490	2486	2449	2498
CNIH3	199	157	184	189	145	183
DNAH14	621	434	568	439	456	437
LBR	4805	3959	4350	4233	4340	4414
ENAH	17154	13244	16738	16715	16736	16169
SRP9	3332	2575	3003	2728	2893	2880
EPHX1	1119	979	1212	1080	1102	1113
TMEM63A	907	722	979	856	888	878
LEFTY1	0	0	0	0	0	0
RP4-559A3.7	1102	906	949	841	877	831
PYCR2	1837	1567	1750	1531	1558	1483
LEFTY2	0	0	0	0	0	0
SDE2	2569	1848	2602	2004	2059	2163
H3F3A	3349	2657	3090	2698	2730	2681
ACBD3	8124	6442	7541	7194	7656	7182
MIXL1	0	0	2	0	0	1
LIN9	704	487	575	496	533	540
PARP1	29861	24911	28425	25319	26116	25926
STUM	0	0	0	0	0	0
ITPKB	589	527	619	480	568	608
PSEN2	393	345	366	331	329	318
ADCK3	573	512	595	557	506	477
CDC42BPA	7704	5733	7497	6901	6900	6904
ZNF678	217	164	171	149	164	150
SNAP47	1342	1193	1289	1147	1221	1103
JMJD4	473	411	437	379	479	411
PRSS38	0	0	0	0	0	0
WNT9A	36	56	42	44	62	22
WNT3A	0	0	0	0	0	1
ARF1	8333	6953	7462	7326	7229	6982
C1orf35	3780	3122	3502	3099	3217	3242
MRPL55	281	270	266	250	250	244
GUK1	5893	5053	5712	5489	5375	5307
GJC2	7	2	3	2	0	0
IBA57	536	387	447	411	428	447
C1orf145	36	24	34	36	30	29
OBSCN	1987	1466	2001	1865	1900	2030
TRIM11	1341	1003	1195	1056	1149	1082
TRIM17	45	16	25	23	39	24
HIST3H3	0	0	2	0	0	0
HIST3H2A	0	0	4	4	0	0
HIST3H2BB	2	1	0	0	0	0
RNF187	3550	2886	3468	3126	3038	3042
RHOU	2	6	6	4	6	4
TMEM78	0	0	0	0	0	0
RAB4A	1552	1327	1266	1094	1143	1107
SPHAR	6	6	4	14	6	6
CCSAP	813	698	751	707	801	797
ACTA1	15	12	6	20	20	14
NUP133	1153	974	1107	989	953	905
ABCB10	366	296	346	510	442	430
TAF5L	1389	1133	1358	1451	1466	1372
URB2	658	456	540	510	465	484
GALNT2	12963	10138	12097	11420	11767	11605
PGBD5	16	10	24	8	12	14
COG2	1456	1157	1306	1218	1106	1076
AGT	0	0	0	0	0	0
CAPN9	1	0	0	0	0	0
C1orf198	1499	1328	1502	1380	1499	1425
TTC13	680	541	653	488	561	460
ARV1	620	455	561	443	472	465
FAM89A	261	204	234	192	214	198
TRIM67	42	48	39	32	40	33
C1orf131	2095	1735	1976	1560	1733	1631
GNPAT	1369	1064	1432	1249	1248	1284
EXOC8	570	447	500	517	565	515
SPRTN	945	713	803	748	720	811
EGLN1	2757	2184	2709	2399	2718	2734
TSNAX	2216	1679	2027	1797	1881	1827
TSNAX-DISC1	1051	848	1004	880	970	966
DISC1	225	200	199	203	238	269
SIPA1L2	1051	785	948	1123	1172	1291
MAP10	2	0	2	0	0	0
NTPCR	2095	1662	1892	1678	1859	1957
PCNX2	366	316	402	342	391	330
RP5-862P8.2	1176	863	1000	898	990	992
KCNK1	2	0	0	2	0	0
SLC35F3	255	211	223	205	231	193
COA6	845	711	861	834	895	731
TARBP1	819	720	774	701	707	675
IRF2BP2	1281	1111	1302	1194	1086	1222
AL360294.1	0	0	0	0	0	0
TOMM20	3836	3153	3804	3794	3721	3633
RBM34	5637	4276	5351	4601	5087	5051
ARID4B	12880	9688	12257	10611	11449	11259
GGPS1	1346	975	1282	1253	1133	1098
TBCE	3515	2871	3390	3181	3150	3061
B3GALNT2	714	609	682	679	616	580
GNG4	222	220	195	200	220	254
LYST	424	285	384	327	328	383
NID1	1819	1380	1672	2165	2045	2178
GPR137B	61	76	45	45	40	45
ERO1B	202	153	191	198	222	222
EDARADD	504	513	503	528	494	541
LGALS8	1997	1535	1906	1817	1916	1853
HEATR1	5537	4063	4991	4395	4554	4517
ACTN2	0	6	2	0	3	3
MTR	4825	3694	4501	4115	4353	4287
MT1HL1	0	0	0	0	0	0
RYR2	6	0	2	20	20	34
ZP4	0	0	0	0	0	0
MTRNR2L11	0	2	0	0	0	0
CHRM3	44	52	48	44	54	30
FMN2	4	0	6	2	6	0
GREM2	2	4	0	2	2	8
RGS7	12	4	21	9	18	13
FH	1624	1275	1541	1268	1362	1288
KMO	88	76	75	79	64	66
OPN3	204	174	184	163	181	148
CHML	2173	1767	2110	1655	1984	1831
WDR64	0	0	0	2	2	0
EXO1	2082	1652	1849	1677	1671	1716
BECN2	0	0	0	0	0	0
MAP1LC3C	2	2	2	6	2	2
PLD5	0	0	0	0	0	0
CEP170	6943	5527	6803	5706	5967	6140
SDCCAG8	1915	1531	1838	1407	1469	1549
AKT3	1959	1612	1971	1634	1830	1790
ZBTB18	892	749	882	940	959	890
C1orf100	0	0	2	2	0	0
ADSS	4410	3599	4135	3379	3658	3658
C1orf101	23	24	18	14	20	22
DESI2	1489	1243	1386	1190	1377	1217
COX20	4778	3686	4498	3900	4216	3959
HNRNPU	125277	98949	118995	100544	108867	106153
EFCAB2	1215	815	1006	1011	954	933
KIF26B	361	237	309	397	404	388
SMYD3	641	553	636	603	619	522
TFB2M	906	699	708	823	896	833
[truncated: 54,303 more rows]

## Sheet: BCP-shNC_vs_shP4_Proteomics
Raw data									Results of differentially expressed protein analysis
GeneSymbol	BPCAP_SHNC_1	BPCAP_SHNC_2	BPCAP_SHNC_3	BPCAP_SHP4_1	BPCAP_SHP4_2	BPCAP_SHP4_3			Gene	Mean_BPCAP_SHNC	Mean_BPCAP_SHP4	LogFC	Pvalue	FDR
STX10	0.045272	0.089042	0.75304	0.043785	0.032783	0.03608			STX10	0.399156	0.0375493	-3.41	0.49312	0.740382
P4HA2	0.26639	0.25589	0.23934	0.066295	0.078349	0.073294			P4HA2	0.252865	0.072646	-1.799	0.0359426	0.716741
TMEM201	0.22706	0.26159	0.096404	0.16869	0.088107	0.15815			TMEM201	0.161732	0.138316	-0.226	0.783853	0.886321
STXBP6	0.2555	0.23073	0.22547	0.08748	0.09643	0.1044			STXBP6	0.240485	0.0961033	-1.323	0.0453755	0.716741
TAGLN	0.24795	0.23341	0.22189	0.093551	0.10293	0.10096			TAGLN	0.23492	0.099147	-1.245	0.0508348	0.716741
RP2	0.41161	0.14525	0.11255	0.10499	0.11319	0.11241			RP2	0.26208	0.110197	-1.25	0.494996	0.740611
ILRUN	0.17275	0.19577	0.16897	0.15144	0.1141	0.19696			ILRUN	0.17086	0.154167	-0.148	0.558378	0.770463
ENPP4	0.23135	0.2279	0.21023	0.10876	0.11549	0.10627			ENPP4	0.22079	0.110173	-1.003	0.0469457	0.716741
DEGS1	0.18351	0.16544	0.1523	0.20087	0.11792	0.17997			DEGS1	0.167905	0.166253	-0.014	0.958761	0.980366
CA9	0.21575	0.21755	0.20166	0.12064	0.12016	0.12424			CA9	0.208705	0.12168	-0.778	0.0448137	0.716741
INO80C	0.17281	0.17213	0.17308	0.18773	0.12195	0.1723			INO80C	0.172945	0.16066	-0.106	0.599275	0.787818
TSR3	0.20472	0.1884	0.17991	0.13688	0.12326	0.16683			TSR3	0.192315	0.142323	-0.434	0.0757879	0.716741
TUBB8	0.16208	0.26211	0.1564	0.14475	0.12341	0.15126			TUBB8	0.15924	0.139807	-0.188	0.137643	0.716741
DOCK11	0.11064	0.2279	0.30651	0.13329	0.12361	0.098051			DOCK11	0.208575	0.118317	-0.818	0.524981	0.75102
USP34	0.18313	0.18319	0.1953	0.15933	0.12531	0.15374			USP34	0.189215	0.146127	-0.373	0.0402149	0.716741
YAP1	0.22552	0.20872	0.20335	0.11271	0.12655	0.12119			YAP1	0.214435	0.12015	-0.836	0.0484906	0.716741
CDC26	0.19321	0.21088	0.1817	0.13472	0.12656	0.15293			CDC26	0.187455	0.13807	-0.441	0.0146614	0.716741
GINS1	0.18527	0.17266	0.15836	0.1407	0.12699	0.21603			GINS1	0.171815	0.16124	-0.092	0.755714	0.871358
TMEM106B	0.21647	0.2066	0.20211	0.12644	0.12707	0.12131			TMEM106B	0.20929	0.12494	-0.744	0.0417992	0.716741
IKBKB	0.22811	0.18752	0.15242	0.15495	0.12766	0.14934			IKBKB	0.190265	0.143983	-0.402	0.42987	0.721471
NUDT16	0.17348	0.17174	0.17002	0.14096	0.12784	0.16864			NUDT16	0.17175	0.145813	-0.236	0.161299	0.716741
CHCHD5	0.20657	0.15958	0.21752	0.12905	0.12848	0.15879			CHCHD5	0.212045	0.138773	-0.612	0.00880137	0.716741
CAVIN2	0.21708	0.21431	0.19559	0.12115	0.12903	0.12704			CAVIN2	0.206335	0.12574	-0.715	0.0725449	0.716741
GDPGP1	0.19771	0.21111	0.17633	0.13693	0.12933	0.14859			GDPGP1	0.18702	0.138283	-0.436	0.0831022	0.716741
CELF2	0.22719	0.21952	0.19553	0.11247	0.12975	0.11554			CELF2	0.21136	0.119253	-0.826	0.0813468	0.716741
MAPK1IP1L	0.22044	0.14428	0.17288	0.17775	0.12983	0.15481			MAPK1IP1L	0.19666	0.15413	-0.352	0.283275	0.716741
SPTBN2	0.20274	0.19949	0.18624	0.14179	0.13015	0.13959			SPTBN2	0.19449	0.137177	-0.504	0.0541925	0.716741
GK3P	0.19321	0.15742	0.16564	0.16513	0.13062	0.18796			GK3P	0.179425	0.161237	-0.154	0.463469	0.728702
NXN	0.20681	0.20307	0.19115	0.12916	0.13208	0.13553			NXN	0.19898	0.132257	-0.589	0.0617658	0.716741
SDF4	0.20822	0.20391	0.18756	0.12772	0.13239	0.13832			SDF4	0.19789	0.13281	-0.575	0.0788159	0.716741
F3	0.21585	0.20288	0.1959	0.12514	0.13244	0.12825			F3	0.205875	0.12861	-0.679	0.070835	0.716741
SH3BGRL2	0.1975	0.20591	0.19316	0.13477	0.13253	0.13614			SH3BGRL2	0.19533	0.13448	-0.539	0.00620451	0.716741
AP1S2	0.2298	0.15648	0.1923	0.1511	0.13265	0.13766			AP1S2	0.21105	0.14047	-0.587	0.141922	0.716741
BCAT1	0.20586	0.20443	0.19574	0.12648	0.13314	0.13435			BCAT1	0.2008	0.131323	-0.613	0.0179224	0.716741
FAS	0.20807	0.20434	0.1895	0.13225	0.13322	0.13787			FAS	0.198785	0.134447	-0.564	0.0822341	0.716741
SLC4A7	0.21512	0.19776	0.19098	0.12835	0.13328	0.13452			SLC4A7	0.20305	0.13205	-0.621	0.100428	0.716741
TUT4	0.216	0.21353	0.1993	0.11128	0.13344	0.12646			TUT4	0.20765	0.123727	-0.747	0.0119075	0.716741
SMIM7	0.1879	0.2028	0.19045	0.13711	0.13353	0.1482			SMIM7	0.189175	0.139613	-0.438	0.00498249	0.716741
CAP2	0.2036	0.20833	0.16911	0.12294	0.13359	0.16243			CAP2	0.186355	0.139653	-0.416	0.158702	0.716741
OTUD5	0.1852	0.17529	0.18939	0.1583	0.13391	0.15791			OTUD5	0.187295	0.15004	-0.32	0.0370411	0.716741
SETD2	0.19008	0.17646	0.17529	0.16893	0.13393	0.15531			SETD2	0.182685	0.152723	-0.258	0.0976463	0.716741
ACTR5	0.1897	0.19139	0.16787	0.1312	0.13408	0.18575			ACTR5	0.178785	0.150343	-0.25	0.266492	0.716741
IL18	0.21124	0.20678	0.19237	0.12631	0.1342	0.12892			IL18	0.201805	0.12981	-0.637	0.0686249	0.716741
IAH1	0.18967	0.19775	0.15074	0.17204	0.13432	0.15548			IAH1	0.170205	0.153947	-0.145	0.555751	0.769503
HMGCS1	0.20866	0.19694	0.18231	0.13485	0.13458	0.14266			HMGCS1	0.195485	0.137363	-0.509	0.130267	0.716741
TK1	0.20421	0.19601	0.1895	0.1349	0.13477	0.14061			TK1	0.196855	0.13676	-0.525	0.0620129	0.716741
UBP1	0.18814	0.14948	0.16871	0.14591	0.13491	0.21285			UBP1	0.178425	0.164557	-0.117	0.639272	0.810948
DCTN4	0.1631	0.20076	0.15789	0.16886	0.13532	0.17407			DCTN4	0.160495	0.159417	-0.01	0.938131	0.970417
OCLN	0.20598	0.20502	0.18792	0.12395	0.1355	0.14162			OCLN	0.19695	0.13369	-0.559	0.038975	0.716741
AJUBA	0.21093	0.20023	0.19618	0.12511	0.13561	0.13195			AJUBA	0.203555	0.13089	-0.637	0.03512	0.716741
NEDD4	0.19878	0.19739	0.18645	0.13452	0.13581	0.14356			NEDD4	0.192615	0.137963	-0.481	0.0364424	0.716741
HOOK1	0.20112	0.19521	0.18284	0.13181	0.13604	0.14042			HOOK1	0.19198	0.13609	-0.496	0.0846018	0.716741
CD63	0.20009	0.18952	0.186	0.13654	0.13638	0.15078			CD63	0.193045	0.141233	-0.451	0.0283531	0.716741
PLAAT3	0.20449	0.20133	0.16523	0.14955	0.13642	0.14298			PLAAT3	0.18486	0.142983	-0.371	0.269606	0.716741
ARHGEF11	0.20388	0.19235	0.19109	0.1364	0.13667	0.13961			ARHGEF11	0.197485	0.13756	-0.522	0.0617005	0.716741
BCR	0.18032	0.18625	0.1934	0.14948	0.13672	0.15383			BCR	0.18686	0.146677	-0.349	0.0333547	0.716741
DIAPH2	0.18897	0.18833	0.17061	0.1364	0.13701	0.17868			DIAPH2	0.17979	0.150697	-0.255	0.180953	0.716741
ANXA3	0.20896	0.20026	0.19067	0.13013	0.13708	0.13168			ANXA3	0.199815	0.132963	-0.588	0.0735774	0.716741
DPYSL2	0.20619	0.20652	0.1899	0.13231	0.13716	0.13848			DPYSL2	0.198045	0.135983	-0.542	0.0703247	0.716741
KDM2A	0.22585	0.16621	0.162	0.14517	0.13721	0.16355			KDM2A	0.193925	0.148643	-0.384	0.381145	0.72106
PRKRIP1	0.20743	0.15704	0.16813	0.15995	0.13739	0.17005			PRKRIP1	0.18778	0.155797	-0.269	0.318892	0.716741
STXBP1	0.19905	0.18632	0.1719	0.14198	0.13799	0.16276			STXBP1	0.185475	0.147577	-0.33	0.161063	0.716741
GLRX5	0.21202	0.19772	0.19234	0.11775	0.13807	0.14639			GLRX5	0.20218	0.13407	-0.593	0.02344	0.716741
NRK	0.20781	0.19979	0.19076	0.12774	0.13809	0.1347			NRK	0.199285	0.13351	-0.578	0.0554805	0.716741
SPDL1	0.19639	0.19002	0.17779	0.1432	0.1382	0.14651			SPDL1	0.18709	0.142637	-0.391	0.112971	0.716741
CCDC146	0.21793	0.19886	0.19244	0.12561	0.1382	0.12696			CCDC146	0.205185	0.130257	-0.656	0.0833104	0.716741
MARCKS	0.20708	0.19777	0.17983	0.13085	0.13852	0.13942			MARCKS	0.193455	0.136263	-0.506	0.137342	0.716741
CDKAL1	0.19795	0.18053	0.17036	0.15439	0.13871	0.15805			CDKAL1	0.184155	0.150383	-0.292	0.207601	0.716741
NUMBL	0.17692	0.18486	0.186	0.15888	0.13886	0.15447			NUMBL	0.18146	0.150737	-0.268	0.0272251	0.716741
PTBP3	0.20483	0.19391	0.18953	0.13183	0.13886	0.14105			PTBP3	0.19718	0.137247	-0.523	0.0537365	0.716741
RWDD4	0.19878	0.19928	0.18945	0.13289	0.13888	0.14073			RWDD4	0.194115	0.1375	-0.497	0.0198566	0.716741
LOX	0.21634	0.18731	0.19167	0.12527	0.13894	0.1304			LOX	0.204005	0.131537	-0.633	0.0820869	0.716741
DKK3	0.16113	0.21659	0.15721	0.15127	0.13896	0.17484			DKK3	0.15917	0.155023	-0.038	0.733762	0.861635
PWP1	0.20657	0.19618	0.19034	0.12793	0.13897	0.13814			PWP1	0.198455	0.135013	-0.556	0.0456671	0.716741
PLK1	0.1928	0.18531	0.172	0.15891	0.13902	0.15196			PLK1	0.1824	0.149963	-0.282	0.138348	0.716741
RIDA	0.20473	0.20337	0.18683	0.13134	0.13902	0.13471			RIDA	0.19578	0.135023	-0.536	0.0778378	0.716741
TDO2	0.21058	0.19545	0.18489	0.13389	0.13913	0.13606			TDO2	0.197735	0.13636	-0.536	0.127179	0.716741
PLS1	0.20364	0.20142	0.18437	0.13379	0.13924	0.13754			PLS1	0.194005	0.136857	-0.503	0.0986411	0.716741
KANSL3	0.19543	0.19192	0.17957	0.12955	0.1393	0.16423			KANSL3	0.1875	0.14436	-0.377	0.0456973	0.716741
CES2	0.21104	0.16798	0.17926	0.14271	0.13931	0.15969			CES2	0.19515	0.147237	-0.406	0.16638	0.716741
BAZ2A	0.18556	0.18708	0.17029	0.15352	0.1395	0.16405			BAZ2A	0.177925	0.152357	-0.224	0.107296	0.716741
TPM1	0.2103	0.19527	0.18409	0.13246	0.13975	0.13645			TPM1	0.197195	0.13622	-0.534	0.127206	0.716741
OR10G3	0.18979	0.18045	0.17844	0.14206	0.13978	0.16947			OR10G3	0.184115	0.150437	-0.291	0.0578196	0.716741
LNPEP	0.1928	0.18934	0.19842	0.13814	0.14005	0.14124			LNPEP	0.19561	0.13981	-0.485	0.0191195	0.716741
KIAA2026	0.1941	0.19742	0.1813	0.14469	0.14013	0.14236			KIAA2026	0.1877	0.142393	-0.399	0.0786486	0.716741
ZWINT	0.19281	0.17258	0.18782	0.14804	0.14019	0.15856			ZWINT	0.190315	0.14893	-0.354	0.00811309	0.716741
SLC25A4	0.19997	0.20473	0.19116	0.12642	0.14042	0.13731			SLC25A4	0.195565	0.134717	-0.538	0.00387582	0.703462
CBX5	0.19553	0.18871	0.18522	0.14168	0.1405	0.14518			CBX5	0.190375	0.142453	-0.418	0.0525703	0.716741
ZCWPW1	0.18018	0.2127	0.16694	0.12471	0.14056	0.17491			ZCWPW1	0.17356	0.146727	-0.242	0.208034	0.716741
GLS	0.20537	0.19769	0.18557	0.13186	0.1407	0.13688			GLS	0.19547	0.13648	-0.518	0.0886904	0.716741
STK26	0.18487	0.21968	0.17688	0.13119	0.14086	0.14652			STK26	0.180875	0.139523	-0.374	0.00740743	0.716741
COMMD10	0.17073	0.20081	0.15071	0.17303	0.14124	0.16349			COMMD10	0.16072	0.159253	-0.013	0.922833	0.960911
ZBTB11	0.18445	0.1799	0.16976	0.16255	0.14136	0.16196			ZBTB11	0.177105	0.15529	-0.19	0.135141	0.716741
SDCCAG8	0.19701	0.1899	0.16348	0.134	0.14147	0.17414			SDCCAG8	0.180245	0.14987	-0.266	0.277746	0.716741
MFGE8	0.2411	0.15703	0.1478	0.16038	0.14163	0.15207			MFGE8	0.19445	0.15136	-0.361	0.5241	0.75102
FBXO38	0.19705	0.18214	0.16905	0.15199	0.14168	0.15809			FBXO38	0.18305	0.150587	-0.282	0.232108	0.716741
MAP7D3	0.21198	0.17885	0.17114	0.13292	0.14172	0.16339			MAP7D3	0.19156	0.14601	-0.392	0.22947	0.716741
CDC34	0.16037	0.15533	0.1564	0.12886	0.14179	0.25726			CDC34	0.158385	0.17597	0.152	0.708717	0.846978
RAB5B	0.19546	0.17347	0.15846	0.14785	0.14186	0.1829			RAB5B	0.17696	0.157537	-0.168	0.480439	0.734259
PGK1	0.20701	0.19554	0.18449	0.13192	0.1422	0.1369			PGK1	0.19575	0.137007	-0.515	0.102122	0.716741
PFKFB3	0.16944	0.16222	0.17066	0.18597	0.14232	0.1694			PFKFB3	0.17005	0.165897	-0.036	0.775185	0.882039
HSP90AA4P	0.20973	0.19438	0.18167	0.13293	0.1424	0.1389			HSP90AA4P	0.1957	0.138077	-0.503	0.140745	0.716741
FPGT-TNNI3K	0.20302	0.16713	0.16236	0.15563	0.14265	0.1692			FPGT-TNNI3K	0.18269	0.155827	-0.229	0.395357	0.721248
HERC4	0.17051	0.19103	0.17535	0.15444	0.14267	0.16187			HERC4	0.17293	0.152993	-0.177	0.056142	0.716741
MGLL	0.18284	0.20096	0.18214	0.14441	0.14282	0.14683			MGLL	0.18249	0.144687	-0.335	0.000410156	0.387105
CAAP1	0.17738	0.17184	0.1661	0.17454	0.1431	0.16704			CAAP1	0.17174	0.16156	-0.088	0.425594	0.721248
URB2	0.16042	0.20349	0.19725	0.14291	0.14324	0.15269			URB2	0.178835	0.14628	-0.29	0.320948	0.716741
STON2	0.20249	0.19711	0.18124	0.1324	0.14324	0.14352			STON2	0.191865	0.13972	-0.458	0.0984967	0.716741
NPM3	0.18428	0.18852	0.17154	0.15326	0.14334	0.15112			NPM3	0.17791	0.14924	-0.254	0.0912212	0.716741
EFHD2	0.2053	0.19556	0.18338	0.13321	0.14336	0.13888			EFHD2	0.19434	0.138483	-0.489	0.104255	0.716741
RBSN	0.19803	0.19074	0.16112	0.16926	0.14345	0.1374			RBSN	0.179575	0.150037	-0.259	0.322495	0.716741
ALDH3A2	0.19584	0.19569	0.18286	0.14239	0.1436	0.14349			ALDH3A2	0.18935	0.14316	-0.403	0.0879064	0.716741
RASSF9	0.20728	0.19096	0.19286	0.13508	0.14362	0.1302			RASSF9	0.20007	0.1363	-0.554	0.0289335	0.716741
ITGB4	0.19283	0.196	0.18669	0.13385	0.14365	0.14225			ITGB4	0.18976	0.139917	-0.44	0.00241871	0.600732
GSTM3	0.20178	0.19293	0.18369	0.13297	0.14369	0.14266			GSTM3	0.192735	0.139773	-0.464	0.0753573	0.716741
BET1	0.20771	0.19149	0.18142	0.13639	0.14371	0.13928			BET1	0.194565	0.139793	-0.477	0.14217	0.716741
PPRC1	0.20255	0.20766	0.19418	0.12268	0.14378	0.12914			PPRC1	0.198365	0.131867	-0.589	0.00307114	0.617376
P3H2	0.21982	0.19184	0.1724	0.12708	0.14391	0.14496			P3H2	0.19611	0.13865	-0.5	0.23359	0.716741
MYL9	0.20412	0.19434	0.18588	0.13558	0.14392	0.13617			MYL9	0.195	0.138557	-0.493	0.0807305	0.716741
DBT	0.19663	0.19486	0.18321	0.14085	0.14417	0.14028			DBT	0.18992	0.141767	-0.422	0.0797821	0.716741
OXSM	0.22179	0.18082	0.14493	0.15762	0.14434	0.1505			OXSM	0.18336	0.15082	-0.282	0.55203	0.767313
PDLIM2	0.20113	0.19533	0.18548	0.12673	0.14437	0.13854			PDLIM2	0.193305	0.136547	-0.501	0.0300157	0.716741
ZZEF1	0.20713	0.1811	0.20038	0.12178	0.1444	0.14521			ZZEF1	0.203755	0.13713	-0.571	0.00642079	0.716741
HOOK3	0.17725	0.17912	0.17316	0.15986	0.1445	0.15375			HOOK3	0.175205	0.152703	-0.198	0.024635	0.716741
SCRN3	0.1869	0.19349	0.18843	0.13786	0.14453	0.14703			SCRN3	0.187665	0.14314	-0.391	0.00219737	0.576078
EHD2	0.19928	0.19207	0.18416	0.13556	0.14455	0.14251			EHD2	0.19172	0.140873	-0.445	0.0654418	0.716741
ASNS	0.19717	0.19205	0.19285	0.13506	0.14461	0.13502			ASNS	0.19501	0.13823	-0.496	0.000683512	0.462102
FARS2	0.17131	0.19415	0.18355	0.16823	0.14469	0.13808			FARS2	0.17743	0.150333	-0.239	0.0909611	0.716741
NME1	0.15972	0.26386	0.14789	0.13399	0.14474	0.1498			NME1	0.153805	0.142843	-0.107	0.271819	0.716741
CAVIN1	0.20183	0.19161	0.1817	0.13726	0.14477	0.14324			CAVIN1	0.191765	0.141757	-0.436	0.112105	0.716741
TOMM22	0.19053	0.17919	0.17589	0.15225	0.14481	0.14736			TOMM22	0.18321	0.14814	-0.307	0.107698	0.716741
ARPP19	0.2031	0.19363	0.18155	0.13976	0.14483	0.13713			ARPP19	0.192325	0.140573	-0.452	0.118268	0.716741
PURB	0.19842	0.19223	0.1874	0.13586	0.14492	0.14231			PURB	0.19291	0.14103	-0.452	0.0307202	0.716741
MKKS	0.20697	0.19502	0.16261	0.14636	0.1451	0.14394			MKKS	0.18479	0.145133	-0.349	0.324411	0.716741
QRSL1	0.18059	0.16335	0.15918	0.15993	0.14522	0.19174			QRSL1	0.169885	0.16563	-0.037	0.822802	0.911001
AP5B1	0.20865	0.17137	0.15935	0.15408	0.14526	0.16128			AP5B1	0.184	0.15354	-0.261	0.428132	0.721248
RRP1B	0.19035	0.19037	0.17685	0.14465	0.1453	0.15248			RRP1B	0.1836	0.147477	-0.316	0.0851286	0.716741
C18orf25	0.16748	0.16943	0.21483	0.13943	0.14531	0.16352			C18orf25	0.191155	0.14942	-0.355	0.310018	0.716741
FAM83G	0.19509	0.1814	0.18898	0.14427	0.14531	0.14494			FAM83G	0.192035	0.14484	-0.407	0.03932	0.716741
HAUS6	0.17504	0.18521	0.16288	0.15731	0.14542	0.17414			HAUS6	0.16896	0.158957	-0.088	0.403708	0.721248
SYNE2	0.2048	0.19242	0.18794	0.13349	0.14549	0.13587			SYNE2	0.19637	0.138283	-0.506	0.054518	0.716741
ARL1	0.19785	0.19521	0.17064	0.13669	0.1456	0.14039			ARL1	0.184245	0.140893	-0.387	0.183078	0.716741
CYCS	0.21027	0.19416	0.19108	0.12365	0.14562	0.13822			CYCS	0.200675	0.13583	-0.563	0.0334796	0.716741
HEXA	0.20822	0.19407	0.18402	0.13384	0.14568	0.13416			HEXA	0.19612	0.137893	-0.508	0.103966	0.716741
CCDC43	0.18464	0.19568	0.17328	0.15229	0.14573	0.14254			CCDC43	0.17896	0.146853	-0.285	0.0625602	0.716741
ZDHHC17	0.19505	0.18828	0.17278	0.13958	0.1458	0.15851			ZDHHC17	0.183915	0.147963	-0.314	0.138983	0.716741
TOM1L2	0.19763	0.1961	0.17525	0.13684	0.14582	0.15251			TOM1L2	0.18644	0.145057	-0.362	0.128678	0.716741
PFN2	0.18314	0.1867	0.17206	0.15984	0.14589	0.15236			PFN2	0.1776	0.152697	-0.218	0.0655013	0.716741
PLCB4	0.1964	0.19052	0.18243	0.13353	0.14592	0.14522			PLCB4	0.189415	0.141557	-0.42	0.0402617	0.716741
LUC7L	0.18669	0.178	0.17158	0.15657	0.14593	0.16123			LUC7L	0.179135	0.154577	-0.213	0.126218	0.716741
TRIP4	0.19736	0.19916	0.17367	0.13445	0.14593	0.14943			TRIP4	0.185515	0.14327	-0.373	0.138037	0.716741
AXL	0.19942	0.18982	0.17791	0.14156	0.14615	0.15013			AXL	0.188665	0.145947	-0.37	0.141905	0.716741
INPP5B	0.18925	0.19795	0.14727	0.16723	0.14617	0.15213			INPP5B	0.16826	0.155177	-0.117	0.644361	0.81412
RAD17	0.17561	0.16085	0.16139	0.17046	0.14621	0.18547			RAD17	0.1685	0.16738	-0.01	0.939025	0.97049
FAM120A	0.19569	0.19205	0.17792	0.13988	0.14625	0.14571			FAM120A	0.186805	0.143947	-0.376	0.115495	0.716741
RACGAP1	0.19833	0.18269	0.17426	0.14442	0.14626	0.14858			RACGAP1	0.186295	0.14642	-0.347	0.183557	0.716741
MYO6	0.20033	0.1899	0.18211	0.14007	0.14633	0.14417			MYO6	0.19122	0.143523	-0.414	0.108833	0.716741
MTMR9	0.16661	0.17514	0.17346	0.17697	0.14641	0.16141			MTMR9	0.170035	0.161597	-0.073	0.44908	0.724574
PGAM1	0.18788	0.19762	0.1743	0.14439	0.14643	0.14855			PGAM1	0.18109	0.146457	-0.306	0.114338	0.716741
JUP	0.20333	0.19199	0.18206	0.13686	0.14643	0.14023			JUP	0.192695	0.141173	-0.449	0.11084	0.716741
RBL1	0.19267	0.18087	0.18149	0.13562	0.14646	0.16289			RBL1	0.18708	0.148323	-0.335	0.0280897	0.716741
MTMR6	0.17254	0.18187	0.17376	0.15191	0.14656	0.16733			MTMR6	0.17315	0.155267	-0.157	0.101483	0.716741
PGM1	0.19918	0.18969	0.1812	0.13838	0.14656	0.14354			PGM1	0.19019	0.142827	-0.413	0.100764	0.716741
MPHOSPH8	0.15888	0.14556	0.25363	0.14873	0.14658	0.14662			MPHOSPH8	0.206255	0.14731	-0.486	0.430958	0.721471
STMN2	0.20841	0.19419	0.17577	0.13597	0.14668	0.14177			STMN2	0.19209	0.141473	-0.441	0.188116	0.716741
ICAM5	0.19933	0.1865	0.18831	0.13702	0.1467	0.14213			ICAM5	0.19382	0.14195	-0.449	0.0291338	0.716741
DNAJB4	0.19519	0.18581	0.18091	0.14539	0.14672	0.14599			DNAJB4	0.18805	0.146033	-0.365	0.106321	0.716741
LZTFL1	0.19656	0.19061	0.18195	0.14009	0.14677	0.14027			LZTFL1	0.189255	0.142377	-0.411	0.0766873	0.716741
CCDC51	0.18535	0.18307	0.18042	0.14319	0.14687	0.15764			CCDC51	0.182885	0.149233	-0.293	0.0074212	0.716741
MAN1A2	0.18277	0.19332	0.19065	0.14048	0.14688	0.1459			MAN1A2	0.18671	0.14442	-0.371	0.0240691	0.716741
PPP3CB	0.20308	0.18361	0.16803	0.14684	0.14688	0.15156			PPP3CB	0.185555	0.148427	-0.322	0.27863	0.716741
INTS11	0.14815	0.17065	0.20478	0.16293	0.1469	0.16659			INTS11	0.176465	0.158807	-0.152	0.644255	0.81412
CDH2	0.17882	0.20405	0.17813	0.13608	0.14698	0.15594			CDH2	0.178475	0.146333	-0.286	0.0300835	0.716741
CALD1	0.19631	0.18854	0.17847	0.14208	0.14699	0.14719			CALD1	0.18739	0.14542	-0.366	0.123227	0.716741
PCNT	0.18579	0.19437	0.17902	0.13076	0.14702	0.16304			PCNT	0.182405	0.14694	-0.312	0.0506667	0.716741
H1-0	0.19956	0.18444	0.18508	0.14097	0.14702	0.14293			H1-0	0.19232	0.14364	-0.421	0.0789034	0.716741
MAPKAPK2	0.14068	0.13717	0.2105	0.16919	0.14707	0.19539			MAPKAPK2	0.17559	0.17055	-0.042	0.910775	0.954538
NSD1	0.19726	0.18934	0.17897	0.14229	0.14713	0.14501			NSD1	0.188115	0.14481	-0.377	0.12562	0.716741
YIF1B	0.18806	0.18669	0.17826	0.15009	0.14729	0.14961			YIF1B	0.18316	0.148997	-0.298	0.0826152	0.716741
MIDEAS	0.20338	0.17499	0.17583	0.14808	0.14729	0.15043			MIDEAS	0.189605	0.1486	-0.352	0.2049	0.716741
SORT1	0.20348	0.19138	0.18753	0.13335	0.1473	0.14033			SORT1	0.195505	0.140327	-0.478	0.0464713	0.716741
SH3BGRL	0.19471	0.19513	0.1746	0.14292	0.14731	0.14794			SH3BGRL	0.184655	0.146057	-0.338	0.154862	0.716741
UBAC1	0.19151	0.17065	0.15088	0.15679	0.14735	0.18281			UBAC1	0.171195	0.162317	-0.077	0.744707	0.866866
REXO2	0.20089	0.19408	0.18397	0.13333	0.14738	0.14186			REXO2	0.19243	0.140857	-0.45	0.0585473	0.716741
RFX1	0.19735	0.17235	0.16699	0.15153	0.1474	0.16438			RFX1	0.18217	0.154437	-0.238	0.296571	0.716741
STAT5A	0.19351	0.17898	0.17836	0.1534	0.14748	0.15185			STAT5A	0.185935	0.15091	-0.301	0.120315	0.716741
SPG21	0.1931	0.1865	0.16432	0.16067	0.14749	0.14792			SPG21	0.17871	0.152027	-0.233	0.296098	0.716741
CD70	0.19482	0.19233	0.18166	0.13809	0.14749	0.14423			CD70	0.18824	0.14327	-0.394	0.057053	0.716741
H1-2	0.21058	0.19005	0.18187	0.13243	0.14749	0.14244			H1-2	0.196225	0.140787	-0.479	0.135936	0.716741
TAF1	0.17718	0.18699	0.16393	0.16443	0.14755	0.15994			TAF1	0.170555	0.157307	-0.117	0.244731	0.716741
HSP90AB4P	0.19733	0.1904	0.18492	0.14267	0.14757	0.13711			HSP90AB4P	0.191125	0.14245	-0.424	0.040317	0.716741
ATP6V1D	0.16525	0.17708	0.16171	0.13835	0.14759	0.21002			ATP6V1D	0.16348	0.16532	0.016	0.94239	0.97269
RANBP6	0.18822	0.1859	0.16738	0.14902	0.14764	0.15578			RANBP6	0.1778	0.150813	-0.237	0.218968	0.716741
LRCH1	0.1928	0.16318	0.17355	0.16422	0.14764	0.1586			LRCH1	0.183175	0.15682	-0.224	0.172089	0.716741
UBE2F	0.19462	0.18632	0.158	0.14885	0.1477	0.1645			UBE2F	0.17631	0.153683	-0.198	0.422325	0.721248
SFXN4	0.1944	0.18896	0.18172	0.13477	0.14776	0.1524			SFXN4	0.18806	0.144977	-0.375	0.0253639	0.716741
PDK1	0.18695	0.19698	0.16801	0.14889	0.14777	0.1514			PDK1	0.17748	0.149353	-0.249	0.202911	0.716741
ZNHIT2	0.18205	0.17573	0.15435	0.16334	0.14786	0.16846			ZNHIT2	0.1682	0.159887	-0.073	0.65771	0.819383
TANC2	0.18862	0.17799	0.16777	0.15254	0.14789	0.1652			TANC2	0.178195	0.15521	-0.199	0.226829	0.716741
PPP1R11	0.17953	0.18368	0.16741	0.15439	0.14793	0.16705			PPP1R11	0.17347	0.156457	-0.149	0.148565	0.716741
HSPB1	0.19497	0.18795	0.17674	0.14093	0.14811	0.14589			HSPB1	0.185855	0.144977	-0.358	0.124446	0.716741
SLC2A1	0.192	0.18874	0.17518	0.1458	0.14817	0.1425			SLC2A1	0.18359	0.14549	-0.336	0.127305	0.716741
CAV1	0.19219	0.19168	0.17984	0.14066	0.14819	0.14388			CAV1	0.186015	0.144243	-0.367	0.0657945	0.716741
CIP2A	0.18256	0.17817	0.17101	0.14572	0.1482	0.15829			CIP2A	0.176785	0.150737	-0.23	0.0696499	0.716741
NECTIN2	0.19033	0.17741	0.1727	0.14996	0.14822	0.16138			NECTIN2	0.181515	0.153187	-0.245	0.144117	0.716741
CCS	0.19801	0.1612	0.14559	0.15641	0.1483	0.19168			CCS	0.1718	0.165463	-0.054	0.854521	0.930579
CCDC115	0.18861	0.17868	0.17702	0.14646	0.14831	0.16093			CCDC115	0.182815	0.1519	-0.267	0.044459	0.716741
TRIP10	0.19902	0.1898	0.17923	0.13696	0.14834	0.14541			TRIP10	0.189125	0.14357	-0.398	0.106269	0.716741
CD274	0.20043	0.18612	0.17822	0.14039	0.14848	0.1466			CD274	0.189325	0.145157	-0.383	0.142898	0.716741
EPN1	0.17491	0.18951	0.15852	0.14594	0.14851	0.168			EPN1	0.166715	0.15415	-0.113	0.347385	0.716741
ADI1	0.20086	0.18119	0.18198	0.1418	0.14853	0.14564			ADI1	0.19142	0.145323	-0.397	0.116572	0.716741
MPP1	0.1939	0.18656	0.18168	0.13821	0.14855	0.14954			MPP1	0.18779	0.145433	-0.369	0.0379632	0.716741
TUBA4A	0.20063	0.18567	0.18029	0.13927	0.14855	0.14519			TUBA4A	0.19046	0.144337	-0.4	0.11877	0.716741
USP33	0.18946	0.17673	0.17073	0.15033	0.14856	0.16419			USP33	0.180095	0.15436	-0.222	0.168731	0.716741
PIP5K1A	0.1949	0.19015	0.17958	0.13788	0.14857	0.14893			PIP5K1A	0.18724	0.145127	-0.368	0.06906	0.716741
NME7	0.19306	0.17338	0.18015	0.14082	0.1486	0.16398			NME7	0.186605	0.151133	-0.304	0.0374971	0.716741
BRAP	0.18777	0.18575	0.17258	0.14885	0.14863	0.1596			BRAP	0.180175	0.15236	-0.242	0.120207	0.716741
RCC1L	0.19031	0.16033	0.14955	0.17388	0.14869	0.17724			RCC1L	0.16993	0.166603	-0.029	0.899901	0.950703
SYNPO	0.19369	0.19173	0.18344	0.1399	0.1487	0.14253			SYNPO	0.188565	0.14371	-0.392	0.0323829	0.716741
CYC1	0.18903	0.17844	0.1705	0.14891	0.14871	0.15774			CYC1	0.179765	0.151787	-0.244	0.176778	0.716741
HDAC2	0.19461	0.19125	0.17866	0.13601	0.14874	0.14506			HDAC2	0.186635	0.14327	-0.381	0.0700034	0.716741
SAC3D1	0.15591	0.19256	0.19987	0.14929	0.14877	0.15359			SAC3D1	0.17789	0.15055	-0.241	0.430337	0.721471
PHF14	0.18765	0.17883	0.17376	0.15988	0.14894	0.15094			PHF14	0.180705	0.153253	-0.238	0.107406	0.716741
VIRMA	0.17293	0.18398	0.16344	0.15698	0.14898	0.17369			VIRMA	0.168185	0.159883	-0.073	0.410219	0.721248
CZIB	0.18679	0.18556	0.17351	0.14555	0.14898	0.15138			CZIB	0.18015	0.148637	-0.277	0.114474	0.716741
ECD	0.19017	0.16593	0.1644	0.17676	0.14902	0.15373			ECD	0.177285	0.159837	-0.149	0.382066	0.72106
SPTY2D1	0.19676	0.18218	0.18068	0.14321	0.14904	0.14813			SPTY2D1	0.18872	0.146793	-0.362	0.106713	0.716741
PGK2	0.19828	0.18754	0.17877	0.1437	0.14905	0.14266			PGK2	0.188525	0.145137	-0.377	0.128962	0.716741
HNRNPLL	0.18726	0.18269	0.17888	0.14421	0.14906	0.15213			HNRNPLL	0.18307	0.148467	-0.302	0.0317057	0.716741
FAM162A	0.20841	0.18688	0.18562	0.13703	0.1491	0.13844			FAM162A	0.197015	0.141523	-0.477	0.100819	0.716741
NLN	0.19761	0.18928	0.18218	0.1393	0.14915	0.141			NLN	0.189895	0.14315	-0.408	0.0700723	0.716741
USP25	0.18373	0.20275	0.17075	0.13714	0.14917	0.15646			USP25	0.17724	0.14759	-0.264	0.0575593	0.716741
DIAPH3	0.18902	0.17449	0.17586	0.15305	0.14917	0.14378			DIAPH3	0.18244	0.148667	-0.295	0.0846117	0.716741
ADD3	0.19085	0.19447	0.17796	0.13969	0.1492	0.14784			ADD3	0.184405	0.145577	-0.341	0.0622179	0.716741
S100A10	0.19871	0.18881	0.18017	0.13951	0.1493	0.14095			S100A10	0.18944	0.143253	-0.403	0.0988335	0.716741
MRPL55	0.14641	0.20234	0.15587	0.14653	0.14933	0.19953			MRPL55	0.15114	0.16513	0.128	0.506318	0.746059
SYNRG	0.17426	0.1879	0.16825	0.15201	0.14936	0.15523			SYNRG	0.171255	0.1522	-0.17	0.0466476	0.716741
ASAH1	0.19479	0.18187	0.18017	0.14988	0.14939	0.15114			ASAH1	0.18748	0.150137	-0.32	0.121549	0.716741
TRNT1	0.1971	0.18339	0.17443	0.14201	0.14941	0.14486			TRNT1	0.185765	0.145427	-0.353	0.163778	0.716741
APOL2	0.18799	0.18263	0.17803	0.14881	0.14942	0.15312			APOL2	0.18301	0.15045	-0.283	0.0786371	0.716741
ACO1	0.1969	0.18922	0.18058	0.13937	0.14944	0.14247			ACO1	0.18874	0.14376	-0.393	0.0829632	0.716741
PPP1R13L	0.19734	0.19094	0.17962	0.13976	0.14947	0.14446			PPP1R13L	0.18848	0.144563	-0.383	0.10117	0.716741
QPCTL	0.18356	0.17833	0.17438	0.15529	0.14948	0.15788			QPCTL	0.17897	0.154217	-0.215	0.0628622	0.716741
IRS1	0.19079	0.19602	0.17832	0.1387	0.14951	0.14665			IRS1	0.184555	0.144953	-0.348	0.0512502	0.716741
TACC3	0.19416	0.18797	0.17431	0.14528	0.14956	0.14717			TACC3	0.184235	0.147337	-0.322	0.162552	0.716741
MTMR2	0.18495	0.17593	0.17513	0.15379	0.14957	0.16063			MTMR2	0.18004	0.154663	-0.219	0.0556709	0.716741
FAR1	0.16429	0.18603	0.1886	0.15607	0.14964	0.15537			FAR1	0.176445	0.153693	-0.199	0.305759	0.716741
PLXNB2	0.17616	0.166	0.16597	0.14815	0.14966	0.16373			PLXNB2	0.171065	0.153847	-0.153	0.106558	0.716741
FBN1	0.18908	0.17569	0.17799	0.14395	0.1497	0.15615			FBN1	0.183535	0.149933	-0.292	0.043705	0.716741
EML4	0.19025	0.189	0.17672	0.14492	0.14972	0.14508			EML4	0.183485	0.146573	-0.324	0.100814	0.716741
TOMM6	0.19415	0.18207	0.16352	0.15326	0.14976	0.15723			TOMM6	0.178835	0.153417	-0.221	0.340952	0.716741
CTDSPL2	0.19764	0.18063	0.17931	0.14282	0.14978	0.14982			CTDSPL2	0.188475	0.147473	-0.354	0.122202	0.716741
FANCD2	0.18101	0.18038	0.17808	0.16367	0.14981	0.14705			FANCD2	0.179545	0.15351	-0.226	0.029605	0.716741
LMO7	0.20069	0.18764	0.17313	0.14022	0.14981	0.14852			LMO7	0.18691	0.146183	-0.355	0.194264	0.716741
ABHD12	0.18208	0.17166	0.17005	0.14961	0.14984	0.15929			ABHD12	0.176065	0.152913	-0.203	0.105422	0.716741
TUBB2A	0.18359	0.19161	0.16857	0.15148	0.14989	0.15485			TUBB2A	0.17608	0.152073	-0.211	0.181995	0.716741
DPM3	0.18622	0.19045	0.16956	0.14842	0.1499	0.15362			DPM3	0.17789	0.150647	-0.24	0.178805	0.716741
SEC61G	0.22007	0.19452	0.15639	0.13733	0.14995	0.14173			SEC61G	0.18823	0.143003	-0.396	0.388045	0.72106
PPIG	0.19353	0.18614	0.17859	0.13917	0.15004	0.1453			PPIG	0.18606	0.144837	-0.361	0.0753647	0.716741
HYPK	0.19107	0.18093	0.17263	0.14479	0.15005	0.1562			HYPK	0.18185	0.150347	-0.274	0.148854	0.716741
LNPK	0.19935	0.19041	0.18351	0.13373	0.15009	0.14291			LNPK	0.19143	0.142243	-0.428	0.0451046	0.716741
BLOC1S4	0.19691	0.16396	0.17401	0.15748	0.1501	0.15754			BLOC1S4	0.18546	0.15504	-0.258	0.216357	0.716741
LGALS8	0.1977	0.18117	0.17735	0.14541	0.1501	0.14292			LGALS8	0.187525	0.146143	-0.36	0.141105	0.716741
OGFOD3	0.17277	0.18001	0.16561	0.15696	0.15016	0.15787			OGFOD3	0.16919	0.154997	-0.126	0.0856777	0.716741
CAPZB	0.19146	0.18921	0.17978	0.13986	0.15018	0.1495			CAPZB	0.18562	0.146513	-0.341	0.0422159	0.716741
COL7A1	0.18795	0.16212	0.14779	0.15009	0.15019	0.20186			COL7A1	0.16787	0.16738	-0.004	0.98667	0.995019
KIDINS220	0.19923	0.19062	0.17512	0.14037	0.15019	0.14446			KIDINS220	0.187175	0.145007	-0.368	0.161395	0.716741
TADA3	0.15249	0.17729	0.19172	0.16142	0.15021	0.16688			TADA3	0.172105	0.159503	-0.11	0.635426	0.809114
PLS3	0.19556	0.18791	0.17943	0.14044	0.15023	0.14501			PLS3	0.187495	0.145227	-0.369	0.0902117	0.716741
G3BP2	0.19709	0.18402	0.17963	0.14217	0.15026	0.14846			G3BP2	0.18836	0.146963	-0.358	0.111252	0.716741
C1orf122	0.18577	0.17048	0.16459	0.16021	0.15028	0.16867			C1orf122	0.17518	0.15972	-0.133	0.355112	0.716741
TBC1D1	0.18285	0.18874	0.18163	0.14559	0.15029	0.15091			TBC1D1	0.18224	0.14893	-0.291	0.00100187	0.462102
FTH1	0.19732	0.1863	0.17319	0.14503	0.15034	0.14782			FTH1	0.185255	0.14773	-0.327	0.193194	0.716741
TMPO	0.19188	0.18835	0.17729	0.1487	0.15035	0.15053			TMPO	0.184585	0.14986	-0.301	0.129904	0.716741
DUSP23	0.17999	0.18785	0.16669	0.15318	0.15037	0.16193			DUSP23	0.17334	0.15516	-0.16	0.170375	0.716741
HK2	0.19243	0.18903	0.17715	0.1429	0.1504	0.1476			HK2	0.18479	0.146967	-0.33	0.105298	0.716741
RABGEF1	0.19112	0.15629	0.18437	0.15376	0.15043	0.16403			RABGEF1	0.187745	0.156073	-0.267	0.0100257	0.716741
GDAP1	0.18615	0.18113	0.16646	0.14485	0.15045	0.14762			GDAP1	0.176305	0.14764	-0.256	0.202756	0.716741
NCKIPSD	0.19073	0.17811	0.17992	0.14478	0.15045	0.15566			NCKIPSD	0.185325	0.150297	-0.302	0.0435081	0.716741
HDDC2	0.19507	0.1845	0.16976	0.14789	0.15046	0.16342			HDDC2	0.182415	0.153923	-0.245	0.234744	0.716741
QDPR	0.18467	0.184	0.17054	0.15365	0.15049	0.15448			QDPR	0.177605	0.152873	-0.216	0.168362	0.716741
DST	0.19178	0.18755	0.17606	0.147	0.15059	0.15087			DST	0.18392	0.149487	-0.299	0.135444	0.716741
BET1L	0.18061	0.18961	0.18542	0.13473	0.15062	0.15902			BET1L	0.183015	0.148123	-0.305	0.029799	0.716741
CBX8	0.17657	0.18067	0.16225	0.16246	0.15068	0.16737			CBX8	0.16941	0.16017	-0.081	0.401613	0.721248
SLC39A14	0.17831	0.17587	0.17664	0.15561	0.15073	0.16284			SLC39A14	0.177475	0.156393	-0.182	0.022057	0.716741
PPIC	0.18845	0.18366	0.18089	0.14603	0.15073	0.15024			PPIC	0.18467	0.149	-0.31	0.0394362	0.716741
FAM32A	0.18204	0.19238	0.1597	0.14845	0.15082	0.16661			FAM32A	0.17087	0.155293	-0.138	0.370794	0.720962
BPTF	0.17502	0.1824	0.17122	0.14903	0.15085	0.17148			BPTF	0.17312	0.15712	-0.14	0.149525	0.716741
CYB5B	0.19358	0.17746	0.18011	0.1451	0.15085	0.1529			CYB5B	0.186845	0.149617	-0.321	0.0851145	0.716741
CCN1	0.19282	0.18719	0.17622	0.14248	0.1509	0.14881			CCN1	0.18452	0.147397	-0.324	0.115516	0.716741
TMUB1	0.19414	0.18215	0.15962	0.15011	0.15095	0.16303			TMUB1	0.17688	0.154697	-0.193	0.412631	0.721248
IGFBP4	0.19509	0.1744	0.16935	0.15367	0.15097	0.15653			IGFBP4	0.18222	0.153723	-0.245	0.265878	0.716741
TOP1MT	0.20033	0.18985	0.18186	0.1366	0.15097	0.14038			TOP1MT	0.191095	0.14265	-0.422	0.0747103	0.716741
MCMBP	0.19225	0.19093	0.17532	0.14133	0.15099	0.15173			MCMBP	0.183785	0.148017	-0.312	0.110325	0.716741
GLO1	0.19481	0.193	0.17232	0.14128	0.15107	0.14619			GLO1	0.183565	0.14618	-0.329	0.168309	0.716741
CSNK2A2	0.18676	0.1896	0.16612	0.14978	0.15108	0.15884			CSNK2A2	0.17644	0.153233	-0.203	0.248007	0.716741
GBE1	0.1865	0.19233	0.17535	0.14213	0.1511	0.14483			GBE1	0.180925	0.14602	-0.309	0.0571054	0.716741
LDHA	0.19517	0.19195	0.177	0.13894	0.1511	0.14327			LDHA	0.186085	0.144437	-0.366	0.100186	0.716741
PRPF31	0.19064	0.18444	0.17872	0.14619	0.15111	0.14929			PRPF31	0.18468	0.148863	-0.311	0.0898733	0.716741
NKX2-1	0.19956	0.18993	0.18277	0.14209	0.15113	0.14342			NKX2-1	0.191165	0.145547	-0.393	0.0883504	0.716741
NADSYN1	0.19961	0.18387	0.16769	0.1434	0.15114	0.15429			NADSYN1	0.18365	0.14961	-0.296	0.268764	0.716741
STRN	0.19337	0.17129	0.16536	0.15352	0.15119	0.16527			STRN	0.179365	0.15666	-0.195	0.334518	0.716741
NEDD4L	0.19464	0.18094	0.17265	0.14497	0.15119	0.15169			NEDD4L	0.183645	0.149283	-0.299	0.185964	0.716741
ACTA1	0.19648	0.18477	0.17822	0.14365	0.15121	0.14814			ACTA1	0.18735	0.147667	-0.343	0.127756	0.716741
TMEM233	0.15182	0.14564	0.17963	0.18137	0.15124	0.19029			TMEM233	0.165725	0.1743	0.073	0.678418	0.83006
IFIT5	0.18573	0.186	0.17207	0.14722	0.15124	0.14976			IFIT5	0.1789	0.149407	-0.26	0.13619	0.716741
GNAI1	0.19036	0.19007	0.17216	0.14183	0.15125	0.15433			GNAI1	0.18126	0.149137	-0.281	0.13522	0.716741
NCBP2AS2	0.19164	0.1868	0.1711	0.14439	0.15125	0.15483			NCBP2AS2	0.18137	0.150157	-0.272	0.178714	0.716741
RUSF1	0.17354	0.208	0.164	0.14963	0.15127	0.15356			RUSF1	0.16877	0.151487	-0.156	0.155219	0.716741
LMCD1	0.19333	0.18567	0.17937	0.14084	0.15128	0.14705			LMCD1	0.18635	0.14639	-0.348	0.0701134	0.716741
FMR1	0.19464	0.16985	0.17781	0.15598	0.15128	0.15165			FMR1	0.186225	0.15297	-0.284	0.148297	0.716741
PPME1	0.18906	0.18783	0.17368	0.1447	0.15132	0.15297			PPME1	0.18137	0.149663	-0.277	0.12339	0.716741
ASF1B	0.1745	0.18446	0.17351	0.14954	0.15135	0.16663			ASF1B	0.174005	0.15584	-0.159	0.0774883	0.716741
DBI	0.19185	0.18126	0.1755	0.14747	0.15136	0.15166			DBI	0.183675	0.150163	-0.291	0.144242	0.716741
CMTM6	0.18361	0.19729	0.17842	0.15131	0.15139	0.13798			CMTM6	0.181015	0.146893	-0.301	0.00767774	0.716741
NAA30	0.19981	0.18106	0.16269	0.15936	0.15146	0.14561			NAA30	0.18125	0.152143	-0.253	0.352536	0.716741
TRAPPC8	0.18171	0.18482	0.15991	0.15188	0.15148	0.17019			TRAPPC8	0.17081	0.15785	-0.114	0.428014	0.721248
ORC1	0.17532	0.19095	0.17372	0.14053	0.1515	0.16799			ORC1	0.17452	0.15334	-0.187	0.116061	0.716741
DNAJB2	0.19141	0.18704	0.17057	0.1444	0.15151	0.15507			DNAJB2	0.18099	0.150327	-0.268	0.184665	0.716741
CENPF	0.16985	0.17493	0.16876	0.15313	0.15154	0.17127			CENPF	0.169305	0.158647	-0.094	0.233539	0.716741
OPA1	0.19436	0.18276	0.17528	0.14508	0.15154	0.15121			OPA1	0.18482	0.149277	-0.308	0.152978	0.716741
UBXN4	0.16596	0.17488	0.16289	0.16244	0.15156	0.171			UBXN4	0.164425	0.161667	-0.024	0.677588	0.83006
GMNN	0.20293	0.18999	0.16512	0.14598	0.15156	0.14441			GMNN	0.184025	0.147317	-0.321	0.299487	0.716741
CTNNAL1	0.1728	0.17199	0.15159	0.1774	0.15157	0.17465			CTNNAL1	0.162195	0.167873	0.05	0.710176	0.847446
MYO5A	0.20137	0.18864	0.18391	0.13822	0.15157	0.13948			MYO5A	0.19264	0.14309	-0.429	0.0643026	0.716741
EPB41L3	0.20176	0.18139	0.18386	0.13621	0.15158	0.14519			EPB41L3	0.19281	0.144327	-0.418	0.0674399	0.716741
TRIM21	0.1785	0.19956	0.16608	0.14957	0.15161	0.15876			TRIM21	0.17229	0.153313	-0.168	0.156457	0.716741
SMG1	0.18685	0.18336	0.17146	0.14703	0.15161	0.1597			SMG1	0.179155	0.15278	-0.23	0.130693	0.716741
NEMP1	0.18775	0.18288	0.16284	0.16034	0.15163	0.15456			NEMP1	0.175295	0.15551	-0.173	0.349398	0.716741
ANXA1	0.19577	0.18541	0.17698	0.14218	0.15165	0.14695			ANXA1	0.186375	0.146927	-0.343	0.126026	0.716741
CRIPT	0.19869	0.18511	0.17369	0.14266	0.15169	0.14816			CRIPT	0.18619	0.147503	-0.336	0.1863	0.716741
AASDHPPT	0.18194	0.1834	0.16938	0.15046	0.1517	0.1577			AASDHPPT	0.17566	0.153287	-0.197	0.141995	0.716741
KIF3A	0.17722	0.18647	0.16995	0.15286	0.15176	0.16173			KIF3A	0.173585	0.15545	-0.159	0.0478228	0.716741
TBC1D2B	0.18678	0.17805	0.16834	0.15186	0.15176	0.15308			TBC1D2B	0.17756	0.152233	-0.222	0.22163	0.716741
LRRC58	0.18518	0.1837	0.17312	0.14814	0.1518	0.15679			LRRC58	0.17915	0.152243	-0.235	0.100224	0.716741
TMSB15B	0.1807	0.17965	0.16248	0.16469	0.15181	0.16068			TMSB15B	0.17159	0.15906	-0.109	0.379541	0.72106
CCBE1	0.18763	0.18287	0.17214	0.14791	0.15186	0.15879			CCBE1	0.179885	0.152853	-0.235	0.137517	0.716741
SH3BP4	0.19845	0.18614	0.16446	0.14536	0.15187	0.15372			SH3BP4	0.181455	0.150317	-0.272	0.312853	0.716741
STARD13	0.20179	0.17983	0.17677	0.13766	0.1519	0.15204			STARD13	0.18928	0.1472	-0.363	0.148158	0.716741
MPI	0.15358	0.20893	0.17523	0.15939	0.15192	0.15096			MPI	0.164405	0.15409	-0.093	0.510713	0.746263
CALCOCO1	0.18797	0.20629	0.18692	0.13393	0.15195	0.13294			CALCOCO1	0.187445	0.139607	-0.425	0.0157356	0.716741
IQGAP3	0.19156	0.1839	0.17109	0.1492	0.15195	0.15354			IQGAP3	0.181325	0.151563	-0.259	0.206314	0.716741
KHDRBS3	0.14998	0.18943	0.14322	0.16585	0.15197	0.19956			KHDRBS3	0.1466	0.17246	0.234	0.204365	0.716741
MYOF	0.19373	0.18778	0.17572	0.14205	0.15198	0.14623			MYOF	0.184725	0.146753	-0.332	0.121478	0.716741
MED30	0.18142	0.1894	0.17298	0.14966	0.15199	0.15456			MED30	0.1772	0.15207	-0.221	0.0792345	0.716741
YIPF4	0.17827	0.18611	0.18105	0.14993	0.15203	0.15262			YIPF4	0.17966	0.151527	-0.246	0.00633376	0.716741
TEP1	0.16145	0.1712	0.16744	0.17218	0.15208	0.17565			TEP1	0.164445	0.166637	0.019	0.802996	0.8988
SAV1	0.18309	0.18969	0.18057	0.14568	0.15208	0.1537			SAV1	0.18183	0.150487	-0.273	0.00196982	0.554065
ME1	0.19161	0.18247	0.16701	0.15016	0.15209	0.15582			ME1	0.17931	0.15269	-0.232	0.270732	0.716741
STX18	0.19821	0.1778	0.17312	0.14387	0.15209	0.15491			STX18	0.185665	0.15029	-0.305	0.198149	0.716741
MINK1	0.16875	0.17642	0.1773	0.15864	0.15211	0.16677			MINK1	0.173025	0.159173	-0.12	0.116444	0.716741
FKBP7	0.18247	0.18731	0.17852	0.1572	0.15211	0.15752			FKBP7	0.180495	0.15561	-0.214	0.00562254	0.716741
PTGR1	0.18103	0.18042	0.16601	0.16339	0.1522	0.15694			PTGR1	0.17352	0.15751	-0.14	0.242896	0.716741
ARFIP2	0.1963	0.18595	0.17587	0.14476	0.15224	0.14728			ARFIP2	0.186085	0.148093	-0.329	0.153846	0.716741
SCP2	0.18475	0.1855	0.1784	0.14794	0.15225	0.15011			SCP2	0.181575	0.1501	-0.275	0.0372446	0.716741
SLC3A2	0.18841	0.18476	0.17509	0.14418	0.15225	0.14988			SLC3A2	0.18175	0.14877	-0.289	0.0953731	0.716741
UBE2J1	0.19165	0.18172	0.18295	0.14268	0.15225	0.14485			UBE2J1	0.1873	0.146593	-0.354	0.0186599	0.716741
NPC2	0.19427	0.18289	0.17901	0.1417	0.15225	0.1493			NPC2	0.18664	0.14775	-0.337	0.0849164	0.716741
TBC1D9B	0.17811	0.1693	0.16501	0.15832	0.15226	0.16895			TBC1D9B	0.17156	0.159843	-0.102	0.282533	0.716741
MYL12A	0.19623	0.18667	0.17758	0.14238	0.15226	0.15018			MYL12A	0.186905	0.148273	-0.334	0.123573	0.716741
ADPGK	0.19338	0.18808	0.17619	0.14665	0.15227	0.14342			ADPGK	0.184785	0.147447	-0.326	0.119979	0.716741
ATPAF2	0.18076	0.18897	0.17188	0.1679	0.15229	0.1382			ATPAF2	0.17632	0.152797	-0.207	0.0986011	0.716741
NIPBL	0.18614	0.18453	0.17657	0.14796	0.1523	0.15513			NIPBL	0.181355	0.151797	-0.257	0.0631276	0.716741
COQ6	0.18501	0.18531	0.17583	0.14239	0.15239	0.15908			COQ6	0.18042	0.151287	-0.254	0.0263848	0.716741
RIF1	0.18227	0.184	0.17106	0.15251	0.1524	0.15542			RIF1	0.176665	0.153443	-0.203	0.141611	0.716741
SMAP1	0.19248	0.173	0.17562	0.14644	0.1524	0.15879			SMAP1	0.18405	0.152543	-0.271	0.124506	0.716741
TPI1	0.18911	0.18525	0.17177	0.14437	0.15241	0.14912			TPI1	0.18044	0.148633	-0.28	0.14934	0.716741
ACTB	0.19004	0.18457	0.18071	0.14559	0.15243	0.15111			ACTB	0.185375	0.14971	-0.308	0.0458201	0.716741
TMEM87A	0.18765	0.18533	0.17473	0.14244	0.15244	0.15006			TMEM87A	0.18119	0.148313	-0.289	0.0777549	0.716741
VAPB	0.19067	0.18375	0.17374	0.1454	0.15246	0.14756			VAPB	0.182205	0.148473	-0.295	0.139396	0.716741
SPECC1L	0.20017	0.17143	0.16122	0.14158	0.15246	0.16824			SPECC1L	0.180695	0.154093	-0.23	0.383021	0.72106
PDLIM1	0.19393	0.18285	0.17194	0.14102	0.15247	0.14977			PDLIM1	0.182935	0.147753	-0.308	0.166783	0.716741
GTPBP3	0.19478	0.17996	0.16998	0.15299	0.15247	0.14983			GTPBP3	0.18238	0.151763	-0.265	0.243195	0.716741
PALLD	0.19491	0.18563	0.17521	0.14195	0.15257	0.1476			PALLD	0.18506	0.147373	-0.329	0.136929	0.716741
MAP7D1	0.18548	0.18635	0.18062	0.15222	0.1526	0.15308			MAP7D1	0.18305	0.152633	-0.262	0.0485812	0.716741
SAAL1	0.19037	0.17602	0.17562	0.1504	0.1526	0.15499			SAAL1	0.182995	0.152663	-0.261	0.142346	0.716741
PDK3	0.18964	0.18269	0.16912	0.14996	0.15261	0.15597			PDK3	0.17938	0.152847	-0.231	0.226817	0.716741
NEPRO	0.17784	0.19212	0.16126	0.13673	0.15262	0.17943			NEPRO	0.16955	0.15626	-0.118	0.44013	0.722024
RRP7A	0.19273	0.17623	0.17071	0.14932	0.15262	0.16287			RRP7A	0.18172	0.154937	-0.23	0.216822	0.716741
MBOAT2	0.19103	0.1733	0.17417	0.14966	0.15263	0.15921			MBOAT2	0.1826	0.153833	-0.247	0.152376	0.716741
AACS	0.19138	0.18009	0.1777	0.14779	0.15264	0.15041			AACS	0.18454	0.15028	-0.296	0.113662	0.716741
RBM15B	0.1866	0.18447	0.16512	0.15002	0.15266	0.16114			RBM15B	0.17586	0.154607	-0.186	0.276777	0.716741
BARGIN	0.18732	0.16661	0.16791	0.16181	0.15266	0.1637			BARGIN	0.177615	0.15939	-0.156	0.287154	0.716741
PSAT1	0.19216	0.18587	0.17336	0.146	0.15268	0.14976			PSAT1	0.18276	0.14948	-0.29	0.162949	0.716741
PMM2	0.19047	0.18319	0.17387	0.14451	0.1527	0.14902			PMM2	0.18217	0.148743	-0.292	0.132795	0.716741
PPAT	0.17881	0.17604	0.17092	0.15553	0.15271	0.16296			PPAT	0.174865	0.157067	-0.155	0.0623815	0.716741
CRYZ	0.19173	0.18639	0.17741	0.14143	0.15272	0.1497			CRYZ	0.18457	0.14795	-0.319	0.0766513	0.716741
GNB4	0.18939	0.18088	0.16923	0.14803	0.15274	0.15972			GNB4	0.17931	0.153497	-0.224	0.209343	0.716741
GOLM1	0.18424	0.17392	0.1727	0.1515	0.15275	0.1649			GOLM1	0.17847	0.156383	-0.191	0.0868305	0.716741
CASP8	0.18625	0.18999	0.16613	0.1478	0.15275	0.15708			CASP8	0.17619	0.152543	-0.208	0.238169	0.716741
AGPS	0.18862	0.18377	0.17802	0.14769	0.15275	0.15131			AGPS	0.18332	0.150583	-0.284	0.0822073	0.716741
WDFY1	0.19006	0.17815	0.17472	0.14963	0.15275	0.15617			WDFY1	0.18239	0.15285	-0.255	0.144623	0.716741
PRPF18	0.19456	0.18278	0.17857	0.13973	0.15275	0.15162			PRPF18	0.186565	0.148033	-0.334	0.0769542	0.716741
DERA	0.17726	0.17808	0.16913	0.16338	0.15278	0.15937			DERA	0.173195	0.15851	-0.128	0.0952776	0.716741
TRIP11	0.17972	0.18279	0.16969	0.14792	0.15279	0.15769			TRIP11	0.174705	0.1528	-0.193	0.0838806	0.716741
CHAF1B	0.18872	0.18421	0.1744	0.1457	0.1528	0.15417			CHAF1B	0.18156	0.15089	-0.267	0.112638	0.716741
SLC7A6OS	0.16962	0.17572	0.1765	0.16659	0.15282	0.15875			SLC7A6OS	0.17306	0.159387	-0.119	0.0838638	0.716741
SCO2	0.17463	0.17529	0.15657	0.16127	0.15286	0.17938			SCO2	0.1656	0.164503	-0.01	0.933996	0.967837
NIPSNAP3A	0.19382	0.18887	0.17851	0.14036	0.15286	0.14765			NIPSNAP3A	0.186165	0.146957	-0.341	0.0762087	0.716741
DSG2	0.19242	0.18618	0.17807	0.14489	0.15292	0.14869			DSG2	0.185245	0.148833	-0.316	0.0975244	0.716741
SSU72	0.17912	0.17285	0.16765	0.15669	0.15295	0.15038			SSU72	0.173385	0.15334	-0.177	0.150445	0.716741
GIPC1	0.18598	0.19117	0.17763	0.13782	0.15295	0.15445			GIPC1	0.181805	0.148407	-0.293	0.0162763	0.716741
TCEAL4	0.18665	0.1801	0.17497	0.14595	0.15295	0.15252			TCEAL4	0.18081	0.150473	-0.265	0.0861158	0.716741
CNN3	0.19408	0.18421	0.17595	0.14374	0.15295	0.14792			CNN3	0.185015	0.148203	-0.32	0.130444	0.716741
CEP85	0.14126	0.19924	0.15021	0.17692	0.15298	0.17939			CEP85	0.145735	0.169763	0.22	0.0910542	0.716741
RAB32	0.18576	0.18277	0.17702	0.14303	0.15298	0.15075			RAB32	0.18139	0.14892	-0.285	0.0270867	0.716741
VPS51	0.17213	0.1678	0.17066	0.15239	0.15299	0.17581			VPS51	0.171395	0.160397	-0.096	0.289307	0.716741
SMARCD1	0.18695	0.1759	0.16841	0.15488	0.15301	0.16114			SMARCD1	0.17768	0.156343	-0.185	0.24336	0.716741
RPIA	0.18972	0.18757	0.17354	0.147	0.15301	0.14915			RPIA	0.18163	0.14972	-0.279	0.144471	0.716741
MED8	0.19315	0.17286	0.16812	0.16092	0.15307	0.15188			MED8	0.180635	0.15529	-0.218	0.279714	0.716741
TUBA1C	0.19247	0.18461	0.17108	0.14584	0.15311	0.14987			TUBA1C	0.181775	0.149607	-0.281	0.193216	0.716741
GJA1	0.19308	0.18592	0.17586	0.13949	0.15313	0.15252			GJA1	0.18447	0.14838	-0.314	0.0948482	0.716741
SLC39A10	0.17953	0.18104	0.1674	0.16273	0.15314	0.15616			SLC39A10	0.173465	0.157343	-0.141	0.183598	0.716741
CYB5A	0.19304	0.18364	0.17961	0.13966	0.15318	0.15087			CYB5A	0.186325	0.147903	-0.333	0.0494508	0.716741
PKN1	0.18521	0.18424	0.16727	0.16096	0.15319	0.15311			PKN1	0.17624	0.155753	-0.178	0.242271	0.716741
ORC5	0.19478	0.18816	0.17391	0.14115	0.15319	0.1488			ORC5	0.184345	0.147713	-0.32	0.147187	0.716741
SHMT1	0.19427	0.17864	0.16893	0.1458	0.15327	0.15762			SHMT1	0.1816	0.15223	-0.255	0.240799	0.716741
AKAP17A	0.16205	0.15918	0.1607	0.15865	0.15328	0.20614			AKAP17A	0.161375	0.17269	0.098	0.570045	0.777919
EPB41L1	0.18961	0.17204	0.15871	0.1536	0.1533	0.15945			EPB41L1	0.17416	0.15545	-0.164	0.437016	0.721471
YWHAG	0.19229	0.18322	0.17361	0.14555	0.1533	0.14954			YWHAG	0.18295	0.149463	-0.292	0.156873	0.716741
CAMK1	0.18658	0.16718	0.16838	0.1576	0.15331	0.16695			CAMK1	0.17748	0.159287	-0.156	0.259604	0.716741
DNAJC10	0.18275	0.17333	0.16858	0.15259	0.15332	0.15995			DNAJC10	0.175665	0.155287	-0.178	0.185226	0.716741
LRSAM1	0.15992	0.19816	0.1809	0.13449	0.15334	0.17318			LRSAM1	0.17041	0.15367	-0.149	0.3604	0.717463
GOLGA7B	0.18994	0.18046	0.17725	0.15006	0.15337	0.15153			GOLGA7B	0.183595	0.151653	-0.276	0.118235	0.716741
NAA10	0.19052	0.17787	0.16846	0.14802	0.15337	0.15603			NAA10	0.17949	0.152473	-0.235	0.234544	0.716741
SPC25	0.18325	0.18222	0.16474	0.15575	0.15338	0.16065			SPC25	0.173995	0.156593	-0.152	0.299123	0.716741
HLTF	0.18611	0.18247	0.17251	0.15012	0.15338	0.15327			HLTF	0.17931	0.152257	-0.236	0.149395	0.716741
CAMK4	0.19343	0.18738	0.17403	0.14224	0.1534	0.14952			CAMK4	0.18373	0.148387	-0.308	0.141009	0.716741
ICAM1	0.18904	0.18804	0.17506	0.14318	0.15344	0.14837			ICAM1	0.18205	0.14833	-0.296	0.0895353	0.716741
NF1	0.18248	0.19023	0.17083	0.14585	0.15347	0.15713			NF1	0.176655	0.15215	-0.215	0.0879036	0.716741
HIGD2A	0.17241	0.17029	0.1719	0.13782	0.15348	0.1941			HIGD2A	0.172155	0.1618	-0.089	0.599888	0.787818
URI1	0.18114	0.17851	0.16848	0.16225	0.1535	0.15484			URI1	0.17481	0.156863	-0.156	0.174337	0.716741
VDAC1	0.19254	0.18428	0.17427	0.14634	0.1535	0.14931			VDAC1	0.183405	0.149717	-0.293	0.153765	0.716741
UNC13D	0.18472	0.18042	0.17578	0.14463	0.15356	0.15042			UNC13D	0.18025	0.149537	-0.269	0.0392072	0.716741
ZEB2	0.19596	0.16108	0.19028	0.15003	0.15357	0.14908			ZEB2	0.19312	0.150893	-0.356	0.0160882	0.716741
RAB3B	0.19198	0.18201	0.17378	0.14493	0.15361	0.14901			RAB3B	0.18288	0.149183	-0.294	0.147001	0.716741
CDKN2AIPNL	0.18979	0.18827	0.17542	0.14383	0.15363	0.15187			CDKN2AIPNL	0.182605	0.149777	-0.286	0.0966469	0.716741
ENO2	0.19299	0.18315	0.17888	0.14289	0.15363	0.14628			ENO2	0.185935	0.1476	-0.333	0.0732463	0.716741
ELOC	0.17205	0.18775	0.16198	0.15415	0.15364	0.157			ELOC	0.167015	0.15493	-0.108	0.239814	0.716741
MGST1	0.19337	0.18535	0.17032	0.14538	0.15364	0.15326			MGST1	0.181845	0.15076	-0.27	0.21112	0.716741
ATP1B1	0.19835	0.18522	0.17537	0.14144	0.15365	0.14546			ATP1B1	0.18686	0.14685	-0.348	0.152033	0.716741
KCTD10	0.18478	0.18513	0.18008	0.13553	0.15366	0.16083			KCTD10	0.18243	0.150007	-0.282	0.0406068	0.716741
HPF1	0.18013	0.17682	0.17311	0.1572	0.15371	0.15907			HPF1	0.17662	0.15666	-0.173	0.0690727	0.716741
UTRN	0.18958	0.18594	0.17481	0.14736	0.15373	0.15397			UTRN	0.182195	0.151687	-0.264	0.12805	0.716741
RHEB	0.19081	0.17789	0.17215	0.1512	0.15374	0.1542			RHEB	0.18148	0.153047	-0.246	0.198831	0.716741
EHD1	0.19223	0.18215	0.17271	0.14455	0.15375	0.15128			EHD1	0.18247	0.14986	-0.284	0.163462	0.716741
WDR92	0.1916	0.18238	0.16719	0.15341	0.15376	0.15166			WDR92	0.179395	0.152943	-0.23	0.274441	0.716741
TRIP6	0.19173	0.18718	0.17206	0.14579	0.15376	0.15235			TRIP6	0.181895	0.150633	-0.272	0.176631	0.716741
MRPS14	0.12384	0.12855	0.24192	0.15368	0.15377	0.19825			MRPS14	0.18288	0.168567	-0.118	0.849517	0.928409
MAD2L1	0.19297	0.18237	0.17642	0.14393	0.1538	0.1505			MAD2L1	0.184695	0.14941	-0.306	0.115558	0.716741
LTN1	0.18138	0.16644	0.17289	0.15558	0.15381	0.16427			LTN1	0.177135	0.157887	-0.166	0.0624727	0.716741
MBNL1	0.1913	0.18153	0.17483	0.14769	0.15382	0.14711			MBNL1	0.183065	0.14954	-0.292	0.13447	0.716741
CUTC	0.1825	0.17403	0.16759	0.15828	0.15386	0.16373			CUTC	0.175045	0.158623	-0.142	0.239976	0.716741
JPT1	0.18993	0.18242	0.17084	0.14718	0.15386	0.15552			JPT1	0.180385	0.152187	-0.245	0.188389	0.716741
MRRF	0.19961	0.18167	0.16543	0.13137	0.15386	0.16806			MRRF	0.18252	0.151097	-0.273	0.272721	0.716741
HELZ2	0.18462	0.18882	0.15409	0.15283	0.15389	0.16575			HELZ2	0.169355	0.15749	-0.105	0.576557	0.781214
NDRG3	0.19371	0.18148	0.17264	0.14811	0.15389	0.1533			NDRG3	0.183175	0.151767	-0.271	0.197184	0.716741
HERC2	0.17479	0.15791	0.15719	0.17233	0.1539	0.18389			HERC2	0.16599	0.17004	0.035	0.767957	0.878117
IRAK2	0.18	0.17852	0.16361	0.16168	0.15391	0.17197			IRAK2	0.171805	0.16252	-0.08	0.4483	0.724574
FADS3	0.18485	0.16798	0.16973	0.16935	0.15391	0.15418			FADS3	0.17729	0.159147	-0.156	0.190299	0.716741
SMG6	0.1902	0.17537	0.17085	0.14621	0.15391	0.16346			SMG6	0.180525	0.154527	-0.224	0.175176	0.716741
ARL6IP4	0.17889	0.17713	0.1767	0.15812	0.15393	0.16386			ARL6IP4	0.177795	0.158637	-0.164	0.0137875	0.716741
SUPT4H1	0.19586	0.18411	0.18018	0.14595	0.15393	0.13997			SUPT4H1	0.18802	0.146617	-0.359	0.0678326	0.716741
SLC16A3	0.18944	0.18222	0.17309	0.1456	0.15395	0.14569			SLC16A3	0.181265	0.148413	-0.288	0.125679	0.716741
SYNGR2	0.19019	0.17766	0.17828	0.1514	0.154	0.14848			SYNGR2	0.184235	0.151293	-0.284	0.0951911	0.716741
BRD1	0.18079	0.18274	0.15877	0.15589	0.15403	0.16778			BRD1	0.16978	0.159233	-0.093	0.505518	0.746059
RFT1	0.1802	0.17438	0.17429	0.1661	0.15408	0.15096			RFT1	0.177245	0.157047	-0.175	0.0350981	0.716741
LEMD3	0.18971	0.19338	0.14524	0.152	0.15408	0.1656			LEMD3	0.167475	0.157227	-0.091	0.725193	0.857904
MESD	0.19207	0.18934	0.17571	0.14394	0.15408	0.14561			MESD	0.18389	0.147877	-0.314	0.106516	0.716741
ANKRD28	0.19094	0.1758	0.17277	0.1505	0.15409	0.15607			ANKRD28	0.181855	0.153553	-0.244	0.188331	0.716741
C6orf120	0.1955	0.17988	0.17133	0.15185	0.1541	0.14733			C6orf120	0.183415	0.151093	-0.28	0.220052	0.716741
CYP51A1	0.18553	0.18358	0.16034	0.15059	0.15411	0.15886			CYP51A1	0.172935	0.15452	-0.162	0.37537	0.72106
SARS1	0.19305	0.18678	0.17824	0.14322	0.15411	0.14609			SARS1	0.185645	0.147807	-0.329	0.0808433	0.716741
AGFG1	0.17932	0.18941	0.17129	0.15023	0.15412	0.15515			AGFG1	0.175305	0.153167	-0.195	0.0818334	0.716741
TRAM2	0.18739	0.18124	0.1723	0.152	0.15412	0.15294			TRAM2	0.179845	0.15302	-0.233	0.172515	0.716741
EPS8L2	0.18783	0.19048	0.17525	0.14816	0.15413	0.15529			EPS8L2	0.18154	0.152527	-0.251	0.105131	0.716741
VPS26B	0.18605	0.18568	0.17594	0.14265	0.15414	0.15554			VPS26B	0.180995	0.150777	-0.264	0.0343251	0.716741
SHCBP1	0.18606	0.17237	0.17431	0.13952	0.15415	0.16156			SHCBP1	0.180185	0.151743	-0.248	0.0516647	0.716741
GATB	0.1783	0.17665	0.16242	0.16512	0.15418	0.16333			GATB	0.17036	0.160877	-0.083	0.427838	0.721248
GNPNAT1	0.18323	0.18782	0.16486	0.14931	0.15418	0.15824			GNPNAT1	0.174045	0.15391	-0.177	0.253534	0.716741
MDC1	0.18789	0.17745	0.14981	0.17677	0.15418	0.15389			MDC1	0.16885	0.161613	-0.063	0.771928	0.880621
LSS	0.19413	0.17206	0.17881	0.14864	0.15418	0.15427			LSS	0.18647	0.152363	-0.291	0.124172	0.716741
PRKAR1A	0.18003	0.17879	0.1704	0.15387	0.15422	0.15838			PRKAR1A	0.175215	0.15549	-0.172	0.128197	0.716741
DDX24	0.18145	0.18037	0.17421	0.1502	0.15422	0.16076			DDX24	0.17783	0.15506	-0.198	0.0294092	0.716741
POLB	0.19265	0.1878	0.18212	0.14528	0.15422	0.14018			POLB	0.187385	0.14656	-0.355	0.0207817	0.716741
PRCP	0.18612	0.18307	0.16986	0.14698	0.15423	0.15974			PRCP	0.17799	0.15365	-0.212	0.159742	0.716741
HSPA4L	0.18514	0.18157	0.17949	0.14312	0.15431	0.15385			HSPA4L	0.182315	0.150427	-0.277	0.00638182	0.716741
RAB14	0.18607	0.18378	0.17204	0.14953	0.15433	0.15693			RAB14	0.179055	0.153597	-0.221	0.14567	0.716741
FAF1	0.18692	0.18195	0.17396	0.14284	0.15433	0.14762			FAF1	0.18044	0.148263	-0.283	0.074446	0.716741
ACLY	0.19237	0.18475	0.17304	0.14607	0.15433	0.14941			ACLY	0.182705	0.149937	-0.285	0.165262	0.716741
PSMG4	0.17721	0.19057	0.1616	0.15729	0.15437	0.15897			PSMG4	0.169405	0.156877	-0.111	0.348656	0.716741
UBE2T	0.18972	0.17941	0.1708	0.15032	0.15438	0.15536			UBE2T	0.18026	0.153353	-0.233	0.207519	0.716741
MYL1	0.1899	0.18364	0.17304	0.14996	0.15438	0.14839			MYL1	0.18147	0.15091	-0.266	0.158252	0.716741
FBXL12	0.19864	0.18212	0.17108	0.14703	0.15441	0.14673			FBXL12	0.18486	0.14939	-0.307	0.226642	0.716741
CRKL	0.19099	0.18232	0.17801	0.14168	0.15443	0.15249			CRKL	0.1845	0.149533	-0.303	0.055725	0.716741
CXCL1	0.19937	0.1967	0.18505	0.12893	0.15443	0.13552			CXCL1	0.19221	0.139627	-0.461	0.0182892	0.716741
GYS1	0.18655	0.19053	0.17398	0.14745	0.15444	0.14859			GYS1	0.180265	0.15016	-0.264	0.101405	0.716741
DDAH1	0.19039	0.18349	0.17461	0.14821	0.15445	0.14765			DDAH1	0.1825	0.150103	-0.282	0.131194	0.716741
SBNO1	0.19079	0.17749	0.17349	0.15109	0.15445	0.1527			SBNO1	0.18214	0.152747	-0.254	0.178373	0.716741
MOCS2	0.19181	0.18155	0.16314	0.15355	0.15445	0.15551			MOCS2	0.177475	0.154503	-0.2	0.354835	0.716741
AGL	0.19702	0.18992	0.17498	0.13957	0.15445	0.14597			AGL	0.186	0.146663	-0.343	0.136569	0.716741
SERF2	0.18918	0.17816	0.17935	0.14848	0.15452	0.1503			SERF2	0.184265	0.1511	-0.286	0.0646854	0.716741
MTCH1	0.18718	0.1892	0.16275	0.16082	0.15453	0.14551			MTCH1	0.174965	0.15362	-0.188	0.306964	0.716741
TSPAN6	0.18603	0.18729	0.17048	0.14734	0.15455	0.14875			TSPAN6	0.178255	0.150213	-0.247	0.150162	0.716741
CNOT10	0.18706	0.17474	0.16745	0.15512	0.15457	0.16105			CNOT10	0.177255	0.156913	-0.176	0.274935	0.716741
DYNC1LI2	0.18771	0.17678	0.17217	0.15063	0.15458	0.1532			DYNC1LI2	0.17994	0.152803	-0.236	0.170872	0.716741
BAIAP2	0.19134	0.18401	0.17937	0.14568	0.15459	0.15097			BAIAP2	0.185355	0.150413	-0.301	0.0685587	0.716741
ORC2	0.18123	0.17649	0.17272	0.15365	0.1546	0.15884			ORC2	0.176975	0.155697	-0.185	0.0921192	0.716741
TMED1	0.1825	0.15708	0.17069	0.1673	0.15464	0.16779			TMED1	0.176595	0.163243	-0.113	0.20581	0.716741
PEX3	0.19031	0.18096	0.17493	0.14903	0.15464	0.15013			PEX3	0.18262	0.151267	-0.272	0.138874	0.716741
GLA	0.19337	0.18352	0.17345	0.14503	0.15465	0.14997			GLA	0.18341	0.149883	-0.291	0.162531	0.716741
EMC3	0.16812	0.18506	0.14558	0.16307	0.15466	0.18351			EMC3	0.15685	0.16708	0.091	0.540855	0.76097
CFAP20	0.17744	0.17663	0.16901	0.15805	0.15468	0.15888			CFAP20	0.173225	0.157203	-0.14	0.138891	0.716741
KIAA1191	0.18232	0.17575	0.17804	0.15468	0.15468	0.15453			KIAA1191	0.18018	0.15463	-0.221	0.0530789	0.716741
MTCH2	0.18665	0.18292	0.16885	0.15289	0.15469	0.15492			MTCH2	0.17775	0.154167	-0.205	0.228199	0.716741
BCL9L	0.19008	0.17307	0.17122	0.14636	0.1547	0.15927			BCL9L	0.18065	0.153443	-0.235	0.174718	0.716741
MAPRE2	0.19209	0.18006	0.17142	0.14907	0.1547	0.15267			MAPRE2	0.181755	0.152147	-0.257	0.206414	0.716741
TMEM115	0.19382	0.21532	0.16252	0.1323	0.15473	0.15339			TMEM115	0.17817	0.146807	-0.279	0.256742	0.716741
SDHB	0.19129	0.1864	0.17008	0.15162	0.15474	0.14264			SDHB	0.180685	0.149667	-0.272	0.180213	0.716741
PDXK	0.18463	0.17465	0.17322	0.14568	0.15475	0.15885			PDXK	0.178925	0.153093	-0.225	0.0678634	0.716741
MAPRE1	0.19266	0.18325	0.17477	0.14713	0.15476	0.15061			MAPRE1	0.183715	0.150833	-0.285	0.151929	0.716741
DAG1	0.19218	0.18291	0.16749	0.14702	0.15478	0.15562			DAG1	0.179835	0.152473	-0.238	0.25734	0.716741
PRKCZ	0.18776	0.17559	0.165	0.14812	0.15479	0.16874			PRKCZ	0.17638	0.157217	-0.166	0.305308	0.716741
CTBP2	0.18636	0.184	0.16988	0.14645	0.1548	0.15498			CTBP2	0.17812	0.152077	-0.228	0.16523	0.716741
COL6A1	0.19908	0.19678	0.15548	0.13738	0.15481	0.15647			COL6A1	0.17728	0.149553	-0.245	0.413765	0.721248
DTX3L	0.17329	0.17696	0.17324	0.16377	0.15482	0.14568			DTX3L	0.173265	0.154757	-0.163	0.0712091	0.716741
EMC4	0.19598	0.17918	0.15281	0.16476	0.15485	0.15243			EMC4	0.174395	0.157347	-0.148	0.572859	0.77928
HAT1	0.19015	0.17885	0.17155	0.15038	0.15488	0.15447			HAT1	0.18085	0.153243	-0.239	0.199846	0.716741
CD46	0.19145	0.17838	0.17769	0.14361	0.15489	0.14901			CD46	0.18457	0.14917	-0.307	0.0757401	0.716741
HRAS	0.18077	0.18552	0.17145	0.15249	0.1549	0.15318			HRAS	0.17611	0.153523	-0.198	0.122633	0.716741
POLA2	0.17668	0.18541	0.16434	0.15536	0.15493	0.15222			POLA2	0.17051	0.15417	-0.145	0.222619	0.716741
CUL4B	0.188	0.18365	0.17481	0.14924	0.15493	0.15035			CUL4B	0.181405	0.151507	-0.26	0.119165	0.716741
CPSF4	0.17916	0.18025	0.16297	0.15663	0.15494	0.16195			CPSF4	0.171065	0.15784	-0.116	0.336618	0.716741
SCRN1	0.19952	0.18051	0.17147	0.14115	0.15495	0.14927			SCRN1	0.185495	0.148457	-0.321	0.20927	0.716741
MYD88	0.18041	0.17576	0.16979	0.15621	0.15496	0.1595			MYD88	0.1751	0.15689	-0.158	0.162426	0.716741
LAMB4	0.18179	0.18973	0.16883	0.14773	0.15497	0.15696			LAMB4	0.17531	0.15322	-0.194	0.138389	0.716741
PUS1	0.16771	0.17029	0.17072	0.15474	0.15498	0.16699			PUS1	0.169215	0.158903	-0.091	0.114128	0.716741
SLC29A1	0.1931	0.18645	0.17157	0.14448	0.15498	0.14942			SLC29A1	0.182335	0.149627	-0.285	0.180989	0.716741
EIF4E2	0.16817	0.18512	0.1665	0.15202	0.155	0.16166			EIF4E2	0.167335	0.156227	-0.099	0.0509777	0.716741
MYH9	0.19115	0.18275	0.17302	0.14606	0.155	0.15031			MYH9	0.182085	0.150457	-0.275	0.155547	0.716741
HIF1AN	0.18119	0.16265	0.13119	0.20903	0.15503	0.16091			HIF1AN	0.15619	0.17499	0.164	0.599769	0.787818
MYH14	0.19389	0.18241	0.17748	0.14303	0.15505	0.14834			MYH14	0.185685	0.148807	-0.319	0.0981547	0.716741
PBRM1	0.18333	0.18434	0.17178	0.15107	0.15507	0.15665			PBRM1	0.177555	0.154263	-0.203	0.132283	0.716741
MPST	0.17617	0.18096	0.17434	0.1542	0.1551	0.15923			MPST	0.175255	0.156177	-0.166	0.001996	0.554065
MCAM	0.1891	0.18117	0.1729	0.1488	0.15513	0.14838			MCAM	0.181	0.15077	-0.264	0.146542	0.716741
PHF3	0.18035	0.17076	0.16414	0.15095	0.15514	0.16671			PHF3	0.172245	0.1576	-0.128	0.279945	0.716741
INTS13	0.18004	0.18084	0.16238	0.16703	0.15518	0.15453			INTS13	0.17121	0.158913	-0.108	0.373165	0.72106
TOP2A	0.18825	0.18264	0.17549	0.14714	0.15518	0.15094			TOP2A	0.18187	0.151087	-0.268	0.0978197	0.716741
EXOSC5	0.1724	0.18078	0.15334	0.16296	0.15519	0.17534			EXOSC5	0.16287	0.164497	0.014	0.899236	0.950391
TSNAX-DISC1	0.18572	0.17929	0.16068	0.15035	0.1552	0.16876			TSNAX-DISC1	0.1732	0.158103	-0.132	0.424085	0.721248
MYO10	0.19272	0.1785	0.17334	0.1511	0.1552	0.14914			MYO10	0.18303	0.151813	-0.27	0.181671	0.716741
EPS8	0.19391	0.17751	0.16348	0.15731	0.1552	0.15259			EPS8	0.178695	0.155033	-0.205	0.362143	0.717502
DAXX	0.17388	0.18084	0.16502	0.16076	0.15521	0.16429			DAXX	0.16945	0.160087	-0.082	0.230502	0.716741
SIRT1	0.1838	0.17466	0.16262	0.1601	0.15521	0.16361			SIRT1	0.17321	0.15964	-0.118	0.414278	0.721248
ANLN	0.19062	0.18526	0.17506	0.14165	0.15522	0.15123			ANLN	0.18284	0.149367	-0.292	0.0912383	0.716741
NQO1	0.17982	0.18152	0.17563	0.15273	0.15523	0.15508			NQO1	0.177725	0.154347	-0.203	0.0324087	0.716741
ORC3	0.17778	0.17136	0.16046	0.15783	0.15524	0.16528			ORC3	0.16912	0.15945	-0.085	0.453955	0.726007
PBK	0.1914	0.17965	0.17	0.14958	0.15524	0.14876			PBK	0.1807	0.151193	-0.257	0.2112	0.716741
OAS3	0.19644	0.17925	0.16581	0.14923	0.15527	0.15399			OAS3	0.181125	0.15283	-0.245	0.312392	0.716741
EVPL	0.18604	0.18125	0.17537	0.14253	0.15529	0.16145			EVPL	0.180705	0.15309	-0.239	0.0431146	0.716741
CDK2	0.17525	0.16956	0.17798	0.14861	0.1553	0.1733			CDK2	0.176615	0.15907	-0.151	0.136188	0.716741
STMN1	0.19214	0.1856	0.17627	0.14381	0.15531	0.15066			STMN1	0.184205	0.149927	-0.297	0.103741	0.716741
BAZ1A	0.1854	0.17743	0.16983	0.1543	0.15533	0.15716			BAZ1A	0.177615	0.155597	-0.191	0.21293	0.716741
ADD1	0.19383	0.18008	0.16884	0.14861	0.15533	0.15504			ADD1	0.181335	0.152993	-0.245	0.256177	0.716741
C19orf25	0.18625	0.17569	0.15743	0.15035	0.15536	0.15707			C19orf25	0.17184	0.15426	-0.156	0.434293	0.721471
TMSB10	0.20247	0.186	0.17247	0.14147	0.15536	0.14263			TMSB10	0.18747	0.146487	-0.356	0.20051	0.716741
HK1	0.18975	0.18195	0.1726	0.14783	0.15538	0.15057			HK1	0.181175	0.15126	-0.26	0.1592	0.716741
CBL	0.18482	0.18541	0.16811	0.14954	0.15544	0.1615			CBL	0.176465	0.155493	-0.183	0.203785	0.716741
ARF5	0.18614	0.1696	0.16767	0.1499	0.15545	0.17124			ARF5	0.176905	0.158863	-0.155	0.251759	0.716741
FNDC3A	0.18492	0.17573	0.17431	0.15048	0.15546	0.15909			FNDC3A	0.179615	0.15501	-0.213	0.0878808	0.716741
TUBB6	0.18948	0.18317	0.16996	0.14808	0.15546	0.15259			TUBB6	0.17972	0.152043	-0.241	0.202285	0.716741
H1-4	0.19545	0.18392	0.17319	0.14484	0.15547	0.14817			H1-4	0.18432	0.149493	-0.302	0.175354	0.716741
GOPC	0.18932	0.18118	0.17432	0.15039	0.15549	0.14929			GOPC	0.18182	0.151723	-0.261	0.137353	0.716741
LZIC	0.18666	0.18447	0.17089	0.14532	0.1555	0.15221			LZIC	0.178775	0.15101	-0.244	0.140401	0.716741
TMEM9B	0.18885	0.17469	0.17693	0.15048	0.1555	0.15356			TMEM9B	0.18289	0.15318	-0.256	0.109645	0.716741
FLNA	0.19076	0.18421	0.17209	0.14557	0.15551	0.15157			FLNA	0.181425	0.150883	-0.266	0.163385	0.716741
SBDS	0.19223	0.17882	0.17035	0.14829	0.15552	0.15277			SBDS	0.18129	0.152193	-0.252	0.218568	0.716741
RBPMS	0.19099	0.17522	0.17383	0.14749	0.15557	0.1569			RBPMS	0.18241	0.15332	-0.251	0.15236	0.716741
MBD3	0.1933	0.17566	0.17241	0.14826	0.15557	0.15479			MBD3	0.182855	0.152873	-0.258	0.199621	0.716741
OTUD4	0.20408	0.17552	0.17133	0.13466	0.15557	0.15883			OTUD4	0.187705	0.149687	-0.327	0.216869	0.716741
LAMTOR1	0.20139	0.1782	0.15606	0.15201	0.15561	0.15672			LAMTOR1	0.178725	0.15478	-0.208	0.482063	0.735511
RBBP9	0.18098	0.1783	0.17305	0.15205	0.15562	0.16			RBBP9	0.177015	0.15589	-0.183	0.059863	0.716741
C2orf49	0.18453	0.17773	0.17062	0.15758	0.15563	0.15391			C2orf49	0.177575	0.155707	-0.19	0.18913	0.716741
TFPI2	0.19401	0.17724	0.1701	0.14609	0.15565	0.15691			TFPI2	0.182055	0.152883	-0.252	0.22704	0.716741
TOPBP1	0.1594	0.2008	0.17198	0.15212	0.15566	0.16004			TOPBP1	0.16569	0.15594	-0.087	0.343931	0.716741
MAZ	0.16966	0.17587	0.16486	0.16219	0.15567	0.17176			MAZ	0.16726	0.163207	-0.035	0.500099	0.743766
TOR1AIP1	0.18801	0.1827	0.17167	0.14132	0.15567	0.15051			TOR1AIP1	0.17984	0.149167	-0.27	0.111353	0.716741
CDV3	0.18801	0.18292	0.17111	0.14591	0.1557	0.15358			CDV3	0.17956	0.15173	-0.243	0.156175	0.716741
PCK2	0.17525	0.17712	0.17336	0.15784	0.15572	0.15367			PCK2	0.174305	0.155743	-0.162	0.00126755	0.462102
NLE1	0.1843	0.17201	0.16939	0.15404	0.15572	0.16058			NLE1	0.176845	0.15678	-0.174	0.208023	0.716741
SET	0.19326	0.18243	0.17487	0.14233	0.15573	0.14901			SET	0.184065	0.149023	-0.305	0.121798	0.716741
CIAO2A	0.19677	0.18466	0.17412	0.1406	0.15574	0.1481			CIAO2A	0.185445	0.148147	-0.324	0.151257	0.716741
SQSTM1	0.19025	0.18194	0.16577	0.15454	0.15576	0.15591			SQSTM1	0.17801	0.155403	-0.196	0.31561	0.716741
TGFB1I1	0.1896	0.18464	0.17687	0.14594	0.15577	0.14865			TGFB1I1	0.183235	0.15012	-0.288	0.0762358	0.716741
NSMCE1	0.20227	0.17	0.16707	0.15536	0.15577	0.14953			NSMCE1	0.18467	0.153553	-0.266	0.324673	0.716741
FBXL18	0.16852	0.18081	0.15975	0.17363	0.15578	0.1615			FBXL18	0.164135	0.163637	-0.004	0.946696	0.973119
GNB1	0.17497	0.18149	0.15806	0.15255	0.15578	0.16179			GNB1	0.166515	0.156707	-0.088	0.442185	0.722024
PHACTR4	0.17737	0.19523	0.16349	0.14935	0.15582	0.15875			PHACTR4	0.17043	0.15464	-0.14	0.229539	0.716741
TMEM245	0.20137	0.18501	0.15832	0.15414	0.15582	0.14534			TMEM245	0.179845	0.151767	-0.245	0.412754	0.721248
TMEM223	0.17123	0.19529	0.16845	0.16464	0.15584	0.14455			TMEM223	0.16984	0.15501	-0.132	0.118845	0.716741
CTPS1	0.19285	0.1856	0.1728	0.14535	0.15585	0.14924			CTPS1	0.182825	0.150147	-0.284	0.164589	0.716741
AQR	0.1946	0.1819	0.17067	0.14872	0.15586	0.15083			AQR	0.182635	0.151803	-0.267	0.226904	0.716741
EXOSC7	0.17592	0.16998	0.16717	0.14722	0.15587	0.1586			EXOSC7	0.171545	0.153897	-0.157	0.0767681	0.716741
SLC35A2	0.18038	0.18267	0.1688	0.15401	0.15587	0.15827			SLC35A2	0.17459	0.15605	-0.162	0.179678	0.716741
SPTBN1	0.1886	0.18233	0.17236	0.14833	0.15589	0.15319			SPTBN1	0.18048	0.15247	-0.243	0.159152	0.716741
AK4	0.18956	0.17831	0.1683	0.14772	0.15589	0.15464			AK4	0.17893	0.15275	-0.228	0.230493	0.716741
LLGL1	0.18632	0.17741	0.17458	0.14714	0.1559	0.15364			LLGL1	0.18045	0.152227	-0.245	0.0867099	0.716741
HEATR3	0.17485	0.16552	0.17067	0.16809	0.15591	0.16496			HEATR3	0.17276	0.162987	-0.084	0.10578	0.716741
DDX50	0.18451	0.18267	0.17112	0.14952	0.15591	0.15321			DDX50	0.177815	0.15288	-0.218	0.14593	0.716741
PAWR	0.19062	0.18476	0.17212	0.1484	0.15593	0.15073			PAWR	0.18137	0.151687	-0.258	0.17601	0.716741
RHOG	0.18381	0.17627	0.17376	0.14936	0.15597	0.15574			RHOG	0.178785	0.15369	-0.218	0.0845767	0.716741
PRXL2B	0.16875	0.18804	0.16763	0.13902	0.15598	0.18057			PRXL2B	0.16819	0.158523	-0.085	0.507055	0.746115
UMPS	0.18854	0.18042	0.1738	0.14556	0.15599	0.15211			UMPS	0.18117	0.15122	-0.261	0.113341	0.716741
FERMT1	0.16799	0.17771	0.14227	0.17832	0.15601	0.17771			FERMT1	0.15513	0.17068	0.138	0.421867	0.721248
FLNB	0.18963	0.18367	0.17178	0.14678	0.15604	0.15184			FLNB	0.180705	0.151553	-0.254	0.165022	0.716741
GSTP1	0.19294	0.18168	0.17463	0.14478	0.15605	0.15358			GSTP1	0.183785	0.15147	-0.279	0.140984	0.716741
BPNT2	0.16834	0.20266	0.15952	0.15659	0.15609	0.16912			BPNT2	0.16393	0.1606	-0.03	0.630133	0.805634
PAAF1	0.18655	0.18404	0.16941	0.1488	0.1561	0.15779			PAAF1	0.17798	0.15423	-0.207	0.194115	0.716741
COPS5	0.17772	0.17509	0.16562	0.15482	0.15612	0.16393			COPS5	0.17167	0.15829	-0.117	0.228734	0.716741
ARMH3	0.19033	0.17339	0.17755	0.14861	0.15615	0.15397			ARMH3	0.18394	0.15291	-0.267	0.0989176	0.716741
SMAP2	0.18794	0.19135	0.17173	0.14687	0.15618	0.15621			SMAP2	0.179835	0.153087	-0.232	0.151236	0.716741
CAPN6	0.20056	0.17842	0.18145	0.14302	0.15618	0.14038			CAPN6	0.191005	0.146527	-0.382	0.0821519	0.716741
CNNM3	0.16662	0.22143	0.16649	0.14004	0.15619	0.14924			CNNM3	0.166555	0.14849	-0.166	0.0609402	0.716741
C9orf64	0.18234	0.17913	0.16807	0.14979	0.15621	0.15868			C9orf64	0.175205	0.154893	-0.178	0.181628	0.716741
ZNF330	0.18733	0.19173	0.16719	0.14575	0.15622	0.15178			ZNF330	0.17726	0.15125	-0.229	0.212118	0.716741
AGRN	0.17872	0.18496	0.17043	0.14913	0.15624	0.15408			AGRN	0.174575	0.15315	-0.189	0.0709829	0.716741
LYRM4	0.18415	0.17687	0.164	0.16095	0.15625	0.15779			LYRM4	0.174075	0.15833	-0.137	0.35857	0.717463
KIF11	0.18016	0.18073	0.17198	0.15329	0.15626	0.15467			KIF11	0.17607	0.15474	-0.186	0.108404	0.716741
STAT3	0.18911	0.1758	0.17514	0.13978	0.15626	0.15144			STAT3	0.182125	0.14916	-0.288	0.0617056	0.716741
TUBAL3	0.18665	0.17872	0.17617	0.14846	0.15627	0.15373			TUBAL3	0.18141	0.15282	-0.247	0.0741798	0.716741
EEF2K	0.18785	0.18713	0.16638	0.14619	0.15627	0.15398			EEF2K	0.177115	0.152147	-0.219	0.238579	0.716741
CEBPZ	0.18981	0.17668	0.16084	0.14776	0.15628	0.15722			CEBPZ	0.175325	0.153753	-0.189	0.368616	0.720589
TRMT5	0.18036	0.17244	0.17663	0.14909	0.15629	0.16357			TRMT5	0.178495	0.156317	-0.191	0.0219387	0.716741
ZC3H13	0.16513	0.16837	0.15674	0.16726	0.1563	0.17494			ZC3H13	0.160935	0.166167	0.046	0.500699	0.744188
RPL32	0.18417	0.18299	0.16412	0.14867	0.1563	0.15588			RPL32	0.174145	0.153617	-0.181	0.274755	0.716741
GFER	0.1683	0.17198	0.15848	0.17272	0.15634	0.17218			GFER	0.16339	0.16708	0.032	0.649212	0.817186
SZRD1	0.18159	0.17763	0.17165	0.14584	0.15635	0.16225			SZRD1	0.17662	0.154813	-0.19	0.0618456	0.716741
RAB3D	0.18584	0.18141	0.1702	0.14769	0.15635	0.15359			RAB3D	0.17802	0.152543	-0.223	0.161757	0.716741
EVA1A	0.18877	0.19459	0.16069	0.14661	0.15637	0.15296			EVA1A	0.17473	0.15198	-0.201	0.343676	0.716741
UFD1	0.18792	0.18022	0.16514	0.15064	0.15638	0.1539			UFD1	0.17653	0.15364	-0.2	0.288596	0.716741
CPSF6	0.18096	0.18142	0.16613	0.156	0.15641	0.15821			CPSF6	0.173545	0.156873	-0.146	0.264123	0.716741
ADAM10	0.18608	0.1747	0.16661	0.15176	0.15641	0.16351			ADAM10	0.176345	0.157227	-0.166	0.27457	0.716741
TTC5	0.17722	0.17942	0.16523	0.14934	0.15644	0.15813			TTC5	0.171225	0.154637	-0.147	0.176949	0.716741
YIPF6	0.17894	0.19594	0.16134	0.15899	0.15644	0.14835			YIPF6	0.17014	0.154593	-0.138	0.303625	0.716741
EIF1AD	0.18875	0.17737	0.16369	0.15825	0.15644	0.16248			EIF1AD	0.17622	0.159057	-0.148	0.39796	0.721248
TMEM97	0.19486	0.18442	0.16367	0.15378	0.15644	0.14683			TMEM97	0.179265	0.15235	-0.235	0.326991	0.716741
CDC123	0.19129	0.18394	0.17361	0.14293	0.15646	0.15177			CDC123	0.18245	0.150387	-0.279	0.125657	0.716741
MPP5	0.18133	0.1745	0.17035	0.14992	0.15647	0.16119			MPP5	0.17584	0.15586	-0.174	0.106733	0.716741
GALNT1	0.18686	0.18942	0.17429	0.14437	0.15648	0.15126			GALNT1	0.180575	0.150703	-0.261	0.0741743	0.716741
MYOM1	0.18939	0.18495	0.17733	0.14215	0.1565	0.14968			MYOM1	0.18336	0.149443	-0.295	0.0456506	0.716741
UTP6	0.18103	0.17556	0.1634	0.1597	0.15651	0.16288			UTP6	0.172215	0.159697	-0.109	0.38315	0.72106
H1-3	0.19734	0.18489	0.17042	0.14682	0.15651	0.14989			H1-3	0.18388	0.151073	-0.284	0.235786	0.716741
GINS4	0.17812	0.18179	0.17535	0.14689	0.15653	0.16133			GINS4	0.176735	0.154917	-0.19	0.0271761	0.716741
TIMELESS	0.18367	0.17063	0.15627	0.17267	0.15654	0.16021			TIMELESS	0.16997	0.16314	-0.059	0.706951	0.846297
LTA4H	0.1866	0.18193	0.16947	0.14662	0.15657	0.1544			LTA4H	0.178035	0.15253	-0.223	0.175121	0.716741
GPI	0.19117	0.18047	0.17202	0.14846	0.15657	0.15146			GPI	0.181595	0.152163	-0.255	0.183211	0.716741
FBXO22	0.18557	0.17997	0.17237	0.14266	0.15658	0.15877			FBXO22	0.17897	0.15267	-0.229	0.0794758	0.716741
CCNH	0.18975	0.16744	0.16568	0.15278	0.15658	0.16777			CCNH	0.177715	0.159043	-0.16	0.342873	0.716741
CDC37	0.19027	0.17669	0.17257	0.14655	0.15659	0.15342			CDC37	0.18142	0.152187	-0.253	0.158098	0.716741
SVIL	0.18267	0.18122	0.16779	0.14731	0.1566	0.15889			SVIL	0.17523	0.154267	-0.184	0.169534	0.716741
SORBS3	0.18139	0.18481	0.17194	0.14605	0.15661	0.1625			SORBS3	0.176665	0.155053	-0.188	0.0569353	0.716741
ZMYM3	0.18206	0.18284	0.1711	0.14868	0.15661	0.15694			ZMYM3	0.17658	0.154077	-0.197	0.100795	0.716741
ETS1	0.19228	0.19917	0.17418	0.12943	0.15661	0.14834			ETS1	0.18323	0.144793	-0.34	0.0665544	0.716741
MRFAP1	0.20147	0.18226	0.17788	0.13303	0.15661	0.14875			MRFAP1	0.189675	0.14613	-0.376	0.105214	0.716741
MBD2	0.17806	0.18107	0.16558	0.15556	0.15662	0.16311			MBD2	0.17182	0.15843	-0.117	0.247398	0.716741
CNPY3	0.19073	0.18809	0.17061	0.14417	0.15663	0.14977			CNPY3	0.18067	0.15019	-0.267	0.170934	0.716741
TOR1AIP2	0.19467	0.18542	0.17344	0.14255	0.15663	0.14729			TOR1AIP2	0.184055	0.148823	-0.307	0.149324	0.716741
UCHL5	0.18504	0.1793	0.17024	0.14689	0.15665	0.15738			UCHL5	0.17764	0.15364	-0.209	0.143954	0.716741
PPIE	0.18634	0.17745	0.16682	0.14641	0.15665	0.15811			PPIE	0.17658	0.153723	-0.2	0.225195	0.716741
CCDC25	0.19019	0.18141	0.16678	0.15108	0.15667	0.15466			CCDC25	0.178485	0.154137	-0.212	0.280254	0.716741
PRKCSH	0.18592	0.17972	0.16961	0.14837	0.15668	0.15597			PRKCSH	0.177765	0.153673	-0.21	0.180435	0.716741
ARID3A	0.18349	0.18533	0.17445	0.14615	0.15672	0.15386			ARID3A	0.17897	0.152243	-0.233	0.0408978	0.716741
USP11	0.18629	0.17776	0.16974	0.14852	0.15674	0.15739			USP11	0.178015	0.154217	-0.207	0.183226	0.716741
GALNT7	0.18694	0.17997	0.16958	0.14937	0.15676	0.15739			GALNT7	0.17826	0.154507	-0.206	0.200172	0.716741
H2BC21	0.18379	0.19238	0.16838	0.14879	0.15677	0.1526			H2BC21	0.176085	0.15272	-0.205	0.179034	0.716741
PUS7	0.18442	0.18545	0.16463	0.15256	0.15677	0.15683			PUS7	0.174525	0.155387	-0.168	0.298784	0.716741
RSF1	0.18556	0.18161	0.16182	0.15453	0.15677	0.15932			RSF1	0.17369	0.156873	-0.147	0.388818	0.72106
SF3B5	0.1755	0.19587	0.15297	0.15661	0.15678	0.16271			SF3B5	0.164235	0.1587	-0.049	0.709257	0.847299
CENPK	0.17725	0.17766	0.17867	0.16144	0.1568	0.14818			CENPK	0.17796	0.155473	-0.195	0.0254767	0.716741
GYG1	0.19877	0.185	0.17016	0.14027	0.15681	0.14899			GYG1	0.184465	0.14869	-0.311	0.21515	0.716741
ANXA11	0.18653	0.18035	0.16854	0.15109	0.15684	0.15239			ANXA11	0.177535	0.15344	-0.21	0.216956	0.716741
TMX2	0.17712	0.18669	0.17357	0.14593	0.15685	0.15984			TMX2	0.175345	0.154207	-0.185	0.0259577	0.716741
TBC1D2	0.17965	0.17768	0.17133	0.15573	0.15685	0.15826			TBC1D2	0.17549	0.156947	-0.161	0.131451	0.716741
RABEP2	0.17705	0.17689	0.15944	0.16083	0.15686	0.16372			RABEP2	0.168245	0.16047	-0.068	0.536188	0.758702
GTF2I	0.18791	0.17807	0.17318	0.14966	0.15686	0.15482			GTF2I	0.180545	0.15378	-0.231	0.14795	0.716741
NAA16	0.18492	0.17824	0.17106	0.15561	0.15687	0.15331			NAA16	0.17799	0.155263	-0.197	0.181665	0.716741
UGCG	0.17907	0.19242	0.16857	0.14574	0.15689	0.15732			UGCG	0.17382	0.153317	-0.181	0.0848821	0.716741
HACD3	0.17446	0.18922	0.15655	0.15728	0.15692	0.15769			HACD3	0.165505	0.157297	-0.073	0.527624	0.752371
ACOT8	0.17117	0.17574	0.16714	0.16107	0.15693	0.16794			ACOT8	0.169155	0.16198	-0.063	0.155789	0.716741
PRKCI	0.17943	0.18023	0.17592	0.15363	0.15694	0.15385			PRKCI	0.177675	0.154807	-0.199	0.0123568	0.716741
EXOSC8	0.17041	0.17334	0.16932	0.15736	0.15695	0.16798			EXOSC8	0.169865	0.160763	-0.079	0.124868	0.716741
NCOR2	0.17478	0.18448	0.16524	0.15669	0.15695	0.16545			NCOR2	0.17001	0.159697	-0.09	0.223468	0.716741
FLNC	0.18904	0.18153	0.17243	0.14731	0.15695	0.15347			FLNC	0.180735	0.152577	-0.244	0.152831	0.716741
VPS39	0.16817	0.17607	0.14895	0.15326	0.15697	0.19657			VPS39	0.15856	0.168933	0.091	0.582036	0.782501
CYHR1	0.18403	0.17936	0.15583	0.16006	0.15698	0.16374			CYHR1	0.16993	0.16026	-0.085	0.616669	0.794772
GPALPP1	0.18492	0.16897	0.17602	0.14995	0.15698	0.16317			GPALPP1	0.18047	0.1567	-0.204	0.0415934	0.716741
SWAP70	0.18688	0.18075	0.1748	0.15026	0.15698	0.1468			SWAP70	0.18084	0.151347	-0.257	0.0787191	0.716741
NACA	0.18711	0.17823	0.17381	0.15009	0.15699	0.1549			NACA	0.18046	0.153993	-0.229	0.131547	0.716741
TTF2	0.1998	0.1826	0.1734	0.1383	0.15699	0.14891			TTF2	0.1866	0.148067	-0.334	0.171017	0.716741
EZR	0.19146	0.1789	0.17328	0.14791	0.157	0.15068			EZR	0.18237	0.151863	-0.264	0.160741	0.716741
JMY	0.17946	0.17292	0.14414	0.17859	0.15701	0.16788			JMY	0.1618	0.167827	0.053	0.792931	0.892189
ELP2	0.18243	0.17402	0.16968	0.14904	0.15701	0.16107			ELP2	0.176055	0.155707	-0.177	0.134548	0.716741
AKT2	0.18585	0.18276	0.17187	0.1456	0.15704	0.15646			AKT2	0.17886	0.153033	-0.225	0.111535	0.716741
GOT1	0.18921	0.17851	0.17049	0.14899	0.15704	0.15236			GOT1	0.17985	0.152797	-0.235	0.194966	0.716741
IKBIP	0.19172	0.17947	0.16897	0.1484	0.15705	0.15256			IKBIP	0.180345	0.15267	-0.24	0.235437	0.716741
C9orf78	0.18085	0.17853	0.16963	0.15197	0.15706	0.16214			C9orf78	0.17524	0.157057	-0.158	0.135338	0.716741
CLN5	0.17354	0.16863	0.171	0.16462	0.15709	0.16512			CLN5	0.17227	0.162277	-0.086	0.0464256	0.716741
COG2	0.17308	0.17077	0.17752	0.16284	0.1571	0.15869			COG2	0.1753	0.159543	-0.136	0.0253447	0.716741
OGFOD1	0.18751	0.17735	0.17416	0.14993	0.1571	0.15464			OGFOD1	0.180835	0.15389	-0.233	0.12835	0.716741
HECTD3	0.1848	0.18065	0.1721	0.14676	0.15711	0.15833			HECTD3	0.17845	0.154067	-0.212	0.10013	0.716741
PTGES2	0.1892	0.18428	0.17425	0.14431	0.15711	0.15276			PTGES2	0.181725	0.151393	-0.263	0.101167	0.716741
ABCD3	0.18799	0.18082	0.16487	0.15091	0.15712	0.15725			ABCD3	0.17643	0.155093	-0.186	0.308536	0.716741
AIDA	0.16991	0.17797	0.17457	0.16021	0.15713	0.1602			AIDA	0.17224	0.15918	-0.114	0.071412	0.716741
MRE11	0.18681	0.17988	0.17024	0.15377	0.15713	0.15446			MRE11	0.178525	0.15512	-0.203	0.212081	0.716741
SPTAN1	0.189	0.18066	0.17275	0.14793	0.15714	0.15173			SPTAN1	0.180875	0.152267	-0.248	0.14786	0.716741
NCBP2	0.18816	0.17892	0.16991	0.14822	0.15715	0.15455			NCBP2	0.179035	0.153307	-0.224	0.194723	0.716741
HECTD1	0.17413	0.16947	0.16971	0.16291	0.15717	0.1631			HECTD1	0.17192	0.16106	-0.094	0.0491018	0.716741
APBB1IP	0.18994	0.18272	0.1727	0.14691	0.15717	0.15171			APBB1IP	0.18132	0.15193	-0.255	0.151217	0.716741
EIF2AK4	0.18698	0.18202	0.17129	0.15539	0.15718	0.14714			EIF2AK4	0.179135	0.153237	-0.225	0.149645	0.716741
ASTN2	0.1905	0.17999	0.16668	0.15616	0.15718	0.14949			ASTN2	0.17859	0.154277	-0.211	0.279938	0.716741
BAD	0.18807	0.18134	0.16954	0.14994	0.15719	0.15393			BAD	0.178805	0.153687	-0.218	0.210876	0.716741
TJP1	0.18702	0.18011	0.17091	0.15002	0.1572	0.15534			TJP1	0.178965	0.154187	-0.215	0.180547	0.716741
RPE	0.18598	0.17429	0.16351	0.15678	0.15722	0.16223			RPE	0.174745	0.158743	-0.139	0.38537	0.72106
DNAH5	0.19025	0.18165	0.17287	0.14714	0.15722	0.15086			DNAH5	0.18156	0.15174	-0.259	0.150846	0.716741
PHRF1	0.18256	0.16761	0.16414	0.15586	0.15723	0.16377			PHRF1	0.17335	0.158953	-0.125	0.349562	0.716741
KANSL2	0.18745	0.18433	0.16833	0.14816	0.15723	0.15449			KANSL2	0.17789	0.153293	-0.215	0.215597	0.716741
GAPDH	0.19298	0.18241	0.17208	0.14486	0.15723	0.14946			GAPDH	0.18253	0.150517	-0.278	0.170599	0.716741
ADAM17	0.18772	0.17181	0.15575	0.1611	0.15724	0.16638			ADAM17	0.171735	0.161573	-0.088	0.638906	0.810701
UBR3	0.19102	0.17608	0.17152	0.1468	0.15725	0.15733			UBR3	0.18127	0.153793	-0.237	0.185513	0.716741
RAF1	0.18334	0.17469	0.16928	0.15525	0.15728	0.1576			RAF1	0.17631	0.15671	-0.17	0.215996	0.716741
TAP2	0.17471	0.19269	0.18788	0.14691	0.1573	0.14051			TAP2	0.181295	0.14824	-0.29	0.0524034	0.716741
PDCD4	0.17532	0.18052	0.16754	0.14603	0.15731	0.15694			PDCD4	0.17143	0.153427	-0.16	0.055017	0.716741
CMBL	0.17801	0.16021	0.16802	0.16713	0.15731	0.16932			CMBL	0.173015	0.164587	-0.072	0.30326	0.716741
TTI2	0.16903	0.18352	0.16133	0.15303	0.15732	0.17578			TTI2	0.16518	0.162043	-0.028	0.721323	0.855472
LPCAT4	0.18091	0.18155	0.16829	0.15438	0.15733	0.15754			LPCAT4	0.1746	0.156417	-0.159	0.205034	0.716741
RABL6	0.1843	0.17516	0.17213	0.14725	0.15736	0.16305			RABL6	0.178215	0.155887	-0.193	0.0926787	0.716741
RCOR1	0.18746	0.18051	0.16492	0.15175	0.15736	0.1574			RCOR1	0.17619	0.155503	-0.18	0.31114	0.716741
NUDT1	0.18959	0.17453	0.17243	0.14931	0.15737	0.15592			NUDT1	0.18101	0.1542	-0.231	0.174668	0.716741
SMC6	0.18136	0.17553	0.17304	0.15338	0.15739	0.1612			SMC6	0.1772	0.157323	-0.172	0.0753292	0.716741
NOL6	0.18232	0.17101	0.16195	0.15903	0.1574	0.16169			NOL6	0.172135	0.159373	-0.111	0.426516	0.721248
BICD2	0.18291	0.18184	0.16909	0.15217	0.1574	0.1502			BICD2	0.176	0.153257	-0.2	0.162124	0.716741
PPM1B	0.1853	0.17513	0.16623	0.15738	0.1574	0.15867			PPM1B	0.175765	0.157817	-0.155	0.310385	0.716741
BIN3	0.17709	0.17433	0.15012	0.16531	0.15743	0.17571			BIN3	0.163605	0.16615	0.022	0.883671	0.941732
EXOSC2	0.18239	0.18333	0.1715	0.14997	0.15743	0.15539			EXOSC2	0.176945	0.154263	-0.198	0.110433	0.716741
LGMN	0.1848	0.17197	0.16469	0.1535	0.15743	0.16194			LGMN	0.174745	0.157623	-0.149	0.32605	0.716741
GALNT2	0.1886	0.18342	0.1777	0.14455	0.15745	0.14788			GALNT2	0.18315	0.14996	-0.288	0.0379999	0.716741
ZRSR2	0.16703	0.16335	0.17691	0.16571	0.15746	0.16954			ZRSR2	0.17197	0.164237	-0.066	0.330054	0.716741
MKRN2	0.18184	0.17435	0.17913	0.14757	0.15747	0.15964			MKRN2	0.180485	0.154893	-0.221	0.0130529	0.716741
RB1CC1	0.16514	0.1513	0.17628	0.1581	0.15748	0.17392			RB1CC1	0.17071	0.163167	-0.065	0.411605	0.721248
MORF4L2	0.18862	0.17914	0.16614	0.15057	0.15748	0.15669			MORF4L2	0.17738	0.154913	-0.195	0.286152	0.716741
NUP88	0.18236	0.18328	0.17146	0.15256	0.15753	0.15839			NUP88	0.17691	0.15616	-0.18	0.134578	0.716741
B2M	0.15937	0.20444	0.15047	0.16962	0.15754	0.16677			B2M	0.15492	0.164643	0.088	0.21755	0.716741
ELP1	0.17761	0.18271	0.17378	0.14917	0.15755	0.15919			ELP1	0.175695	0.155303	-0.178	0.0117462	0.716741
KMT2A	0.17623	0.16507	0.16237	0.16167	0.15756	0.17711			KMT2A	0.1693	0.165447	-0.033	0.708344	0.846978
HMCES	0.18683	0.1759	0.17079	0.15578	0.15756	0.15313			HMCES	0.17881	0.15549	-0.202	0.203358	0.716741
INIP	0.19533	0.14985	0.15486	0.18441	0.15756	0.15798			INIP	0.175095	0.16665	-0.071	0.752386	0.869584
RPL36	0.18459	0.18016	0.17345	0.15045	0.15757	0.15358			RPL36	0.17902	0.153867	-0.218	0.105181	0.716741
RNMT	0.18896	0.17706	0.17435	0.14877	0.15757	0.15164			RNMT	0.181655	0.15266	-0.251	0.125197	0.716741
KLHDC4	0.17473	0.17683	0.1641	0.15833	0.15758	0.16844			KLHDC4	0.169415	0.16145	-0.069	0.344133	0.716741
SIRT6	0.18887	0.1942	0.16662	0.13944	0.15759	0.15329			SIRT6	0.177745	0.150107	-0.244	0.196457	0.716741
KIRREL1	0.18217	0.16685	0.16079	0.15095	0.1576	0.15818			KIRREL1	0.17148	0.155577	-0.14	0.368297	0.720308
POLR2E	0.18984	0.18116	0.16634	0.14521	0.1576	0.15984			POLR2E	0.17809	0.154217	-0.208	0.261089	0.716741
ME2	0.18887	0.17601	0.1715	0.15034	0.15761	0.14726			ME2	0.180185	0.151737	-0.248	0.156961	0.716741
CCDC97	0.18054	0.19543	0.1744	0.1471	0.15762	0.15403			CCDC97	0.17747	0.152917	-0.215	0.0148889	0.716741
POT1	0.18649	0.18861	0.1721	0.14303	0.15762	0.15214			POT1	0.179295	0.15093	-0.248	0.0947261	0.716741
MAN1B1	0.19264	0.1723	0.15963	0.15141	0.15762	0.1664			MAN1B1	0.176135	0.158477	-0.152	0.471736	0.72979
NACA4P	0.1953	0.18233	0.1699	0.14657	0.15762	0.14828			NACA4P	0.1826	0.150823	-0.276	0.223178	0.716741
LAGE3	0.17504	0.17246	0.16982	0.1646	0.15764	0.16043			LAGE3	0.17243	0.16089	-0.1	0.0648545	0.716741
CDK3	0.17919	0.1869	0.16648	0.14798	0.15764	0.15498			CDK3	0.172835	0.153533	-0.171	0.157025	0.716741
PPT1	0.18255	0.19501	0.16624	0.14965	0.15764	0.15492			PPT1	0.174395	0.15407	-0.179	0.221929	0.716741
RAN	0.18273	0.18057	0.1678	0.1526	0.15764	0.15416			RAN	0.175265	0.1548	-0.179	0.211474	0.716741
USP27X	0.18691	0.18028	0.17399	0.14723	0.15764	0.15227			USP27X	0.18045	0.15238	-0.244	0.096804	0.716741
TBC1D22A	0.19141	0.16063	0.17909	0.14839	0.15764	0.16284			TBC1D22A	0.18525	0.15629	-0.245	0.063204	0.716741
TMEM14C	0.19072	0.18193	0.17439	0.14529	0.15769	0.14998			TMEM14C	0.182555	0.150987	-0.274	0.116451	0.716741
ANKZF1	0.18432	0.17529	0.15968	0.15811	0.1577	0.16489			ANKZF1	0.172	0.160233	-0.102	0.511599	0.746718
SUN2	0.17761	0.16776	0.17668	0.1515	0.15771	0.16807			SUN2	0.177145	0.159093	-0.155	0.063527	0.716741
UBE2D3	0.18838	0.1805	0.16809	0.14736	0.15771	0.15592			UBE2D3	0.178235	0.153663	-0.214	0.225106	0.716741
HNRNPAB	0.18814	0.18205	0.17095	0.14443	0.15772	0.1504			HNRNPAB	0.179545	0.15085	-0.251	0.140053	0.716741
KEAP1	0.18626	0.1861	0.17369	0.15084	0.15773	0.1484			KEAP1	0.179975	0.152323	-0.241	0.098029	0.716741
ERGIC1	0.18813	0.1803	0.16968	0.14739	0.15773	0.15195			ERGIC1	0.178905	0.152357	-0.232	0.18596	0.716741
PON2	0.15878	0.18528	0.15172	0.16597	0.15775	0.1742			PON2	0.15525	0.165973	0.096	0.167818	0.716741
PDLIM4	0.18851	0.17635	0.17194	0.14919	0.15777	0.1553			PDLIM4	0.180225	0.154087	-0.226	0.17031	0.716741
POLR1B	0.18729	0.17758	0.16624	0.15177	0.15778	0.1574			POLR1B	0.176765	0.15565	-0.184	0.286029	0.716741
RAD18	0.18358	0.17694	0.17216	0.1494	0.15779	0.16014			RAD18	0.17787	0.155777	-0.191	0.0997776	0.716741
SYAP1	0.18817	0.18107	0.17198	0.15083	0.15779	0.15323			SYAP1	0.180075	0.15395	-0.226	0.173535	0.716741
NUDT15	0.17724	0.18295	0.17128	0.14927	0.1578	0.16146			NUDT15	0.17426	0.156177	-0.158	0.0319627	0.716741
PEG10	0.18238	0.18699	0.16387	0.15145	0.15781	0.15532			PEG10	0.173125	0.15486	-0.161	0.288992	0.716741
FANCI	0.18508	0.18294	0.17355	0.14536	0.15782	0.1561			FANCI	0.179315	0.153093	-0.228	0.067785	0.716741
VIPAS39	0.18181	0.17883	0.16253	0.1534	0.15783	0.15899			VIPAS39	0.17217	0.15674	-0.135	0.349186	0.716741
ARHGAP17	0.18309	0.17732	0.17132	0.15101	0.15783	0.1565			ARHGAP17	0.177205	0.155113	-0.192	0.133723	0.716741
COX8A	0.17871	0.18518	0.16678	0.15506	0.15785	0.15642			COX8A	0.172745	0.156443	-0.143	0.218007	0.716741
PGM2	0.18527	0.17972	0.16759	0.15165	0.15787	0.15459			PGM2	0.17643	0.154703	-0.19	0.23484	0.716741
PYM1	0.17381	0.17481	0.16781	0.1499	0.15788	0.16572			PYM1	0.17081	0.157833	-0.114	0.0984664	0.716741
LSM1	0.18826	0.17845	0.1698	0.14997	0.15789	0.15564			LSM1	0.17903	0.1545	-0.213	0.211691	0.716741
ITSN2	0.17545	0.17794	0.17277	0.15308	0.1579	0.16731			ITSN2	0.17411	0.15943	-0.127	0.0618194	0.716741
DNAJA1	0.18294	0.17449	0.16815	0.14724	0.1579	0.16073			DNAJA1	0.175545	0.15529	-0.177	0.16643	0.716741
NNMT	0.17679	0.18536	0.1662	0.14786	0.15791	0.16587			NNMT	0.171495	0.157213	-0.125	0.162771	0.716741
MAX	0.18545	0.17685	0.17783	0.15036	0.15791	0.14783			MAX	0.18164	0.152033	-0.257	0.0201235	0.716741
UGGT1	0.18874	0.1796	0.1747	0.14872	0.15792	0.15208			UGGT1	0.18172	0.152907	-0.249	0.116251	0.716741
ANKRD40	0.18853	0.17304	0.16732	0.15662	0.15796	0.15653			ANKRD40	0.177925	0.157037	-0.18	0.298589	0.716741
CDC23	0.18374	0.18257	0.17287	0.15192	0.15798	0.15555			CDC23	0.178305	0.15515	-0.201	0.119444	0.716741
SEPTIN10	0.181	0.17152	0.1679	0.1532	0.15799	0.16839			SEPTIN10	0.17445	0.15986	-0.126	0.211108	0.716741
CACTIN	0.18614	0.16675	0.16642	0.16299	0.15799	0.1597			CACTIN	0.17628	0.160227	-0.138	0.346001	0.716741
PIP4K2C	0.18507	0.17602	0.17449	0.14816	0.158	0.15826			PIP4K2C	0.17978	0.154807	-0.216	0.0676399	0.716741
BUD13	0.18563	0.17627	0.16317	0.14863	0.15801	0.16828			BUD13	0.1744	0.158307	-0.14	0.36141	0.717463
GATAD2B	0.17482	0.16825	0.17411	0.16632	0.15802	0.15849			GATAD2B	0.174465	0.160943	-0.116	0.0354889	0.716741
TOMM5	0.18902	0.17622	0.16397	0.15655	0.15802	0.15623			TOMM5	0.176495	0.156933	-0.169	0.362158	0.717502
COG3	0.16956	0.19504	0.16151	0.14817	0.15803	0.16769			COG3	0.165535	0.157963	-0.068	0.354163	0.716741
PTGR2	0.18784	0.1989	0.15707	0.147	0.15803	0.15116			PTGR2	0.172455	0.152063	-0.182	0.404724	0.721248
BASP1	0.19154	0.1794	0.17088	0.14802	0.15803	0.14912			BASP1	0.18121	0.151723	-0.256	0.190024	0.716741
KIAA2013	0.19184	0.18589	0.16071	0.14439	0.15803	0.15598			KIAA2013	0.176275	0.1528	-0.206	0.359916	0.717463
ALDOA	0.18525	0.18025	0.16928	0.15041	0.15804	0.15584			ALDOA	0.177265	0.154763	-0.196	0.195711	0.716741
PBXIP1	0.1782	0.17467	0.16717	0.16018	0.15806	0.16133			PBXIP1	0.172685	0.159857	-0.111	0.250375	0.716741
CIT	0.1849	0.17556	0.17129	0.14984	0.15807	0.15729			CIT	0.178095	0.155067	-0.2	0.146496	0.716741
GOLIM4	0.19057	0.17994	0.17121	0.14869	0.15807	0.15398			GOLIM4	0.18089	0.15358	-0.236	0.195924	0.716741
EDIL3	0.19223	0.17532	0.17009	0.14919	0.15809	0.15508			EDIL3	0.18116	0.15412	-0.233	0.232708	0.716741
AHSA1	0.17967	0.18266	0.168	0.15072	0.15812	0.15588			AHSA1	0.173835	0.154907	-0.166	0.155523	0.716741
H2BC13	0.18484	0.18511	0.16763	0.14976	0.15813	0.15303			H2BC13	0.176235	0.15364	-0.198	0.210841	0.716741
TUBA1A	0.18905	0.18202	0.17058	0.14686	0.15814	0.15245			TUBA1A	0.179815	0.152483	-0.238	0.176354	0.716741
POLE4	0.18952	0.17376	0.16753	0.15049	0.15814	0.16025			POLE4	0.178525	0.156293	-0.192	0.275676	0.716741
RPS28	0.18256	0.17513	0.16797	0.15486	0.15815	0.15795			RPS28	0.175265	0.156987	-0.159	0.235749	0.716741
CSTB	0.18786	0.17978	0.17107	0.14865	0.15815	0.14925			CSTB	0.179465	0.152017	-0.239	0.155474	0.716741
ENO1	0.18926	0.17947	0.1714	0.14765	0.15815	0.15275			ENO1	0.18033	0.15285	-0.239	0.17058	0.716741
BCAR1	0.18072	0.17704	0.16575	0.15403	0.15816	0.15983			BCAR1	0.173235	0.15734	-0.139	0.267133	0.716741
CRYZL1	0.18281	0.17469	0.16502	0.15673	0.15816	0.16258			CRYZL1	0.173915	0.159157	-0.128	0.337208	0.716741
NUDCD1	0.19014	0.18042	0.17221	0.14762	0.15816	0.14895			NUDCD1	0.181175	0.151577	-0.257	0.153171	0.716741
EXOSC3	0.18201	0.17923	0.16816	0.14989	0.15817	0.16253			EXOSC3	0.175085	0.156863	-0.159	0.177849	0.716741
HNRNPH3	0.18536	0.18102	0.16813	0.15151	0.15817	0.1548			HNRNPH3	0.176745	0.154827	-0.191	0.224964	0.716741
LIG3	0.18018	0.17268	0.17008	0.15653	0.15818	0.16297			LIG3	0.17513	0.159227	-0.137	0.160031	0.716741
FKBP9	0.18513	0.17953	0.16701	0.1526	0.15818	0.15648			FKBP9	0.17607	0.155753	-0.177	0.258323	0.716741
ROCK2	0.18584	0.17541	0.16733	0.15433	0.15818	0.1583			ROCK2	0.176585	0.156937	-0.17	0.275072	0.716741
GOLM2	0.18203	0.17923	0.17138	0.15695	0.15819	0.15366			GOLM2	0.176705	0.156267	-0.177	0.144193	0.716741
UBE4B	0.17831	0.17418	0.16666	0.15691	0.1582	0.16386			UBE4B	0.172485	0.159657	-0.111	0.242047	0.716741
HCLS1	0.1883	0.17463	0.18117	0.15087	0.1582	0.14682			HCLS1	0.184735	0.151963	-0.282	0.0111499	0.716741
SUGP1	0.17864	0.17545	0.16447	0.15966	0.15821	0.16093			SUGP1	0.171555	0.1596	-0.104	0.337857	0.716741
KIF20A	0.17881	0.18617	0.16538	0.15611	0.15822	0.1562			KIF20A	0.172095	0.156843	-0.134	0.261142	0.716741
ALDOC	0.18416	0.1657	0.18128	0.15081	0.15822	0.15372			ALDOC	0.18272	0.15425	-0.244	0.00163645	0.514826
ATP6AP2	0.18616	0.17544	0.16715	0.15659	0.15822	0.15782			ATP6AP2	0.176655	0.157543	-0.165	0.29312	0.716741
RNF25	0.1869	0.17639	0.16078	0.15777	0.15822	0.15995			RNF25	0.17384	0.158647	-0.132	0.45166	0.725647
NOP9	0.19152	0.17515	0.16446	0.15074	0.15822	0.15991			NOP9	0.17799	0.15629	-0.188	0.346351	0.716741
CIAO1	0.18032	0.18439	0.16867	0.15761	0.15824	0.1614			CIAO1	0.174495	0.159083	-0.133	0.218791	0.716741
ALYREF	0.17309	0.19097	0.16012	0.15193	0.15826	0.15841			ALYREF	0.166605	0.1562	-0.093	0.336091	0.716741
MFF	0.18189	0.16769	0.18338	0.14904	0.15827	0.15972			MFF	0.182635	0.155677	-0.23	0.012032	0.716741
SAP30BP	0.18632	0.18156	0.15537	0.15462	0.15827	0.16386			SAP30BP	0.170845	0.158917	-0.104	0.580516	0.781877
RPS6KB1	0.19208	0.17556	0.17046	0.15299	0.15827	0.15064			RPS6KB1	0.18127	0.153967	-0.236	0.228144	0.716741
MAVS	0.18054	0.17293	0.15887	0.16431	0.15829	0.16505			MAVS	0.169705	0.16255	-0.062	0.627515	0.803376
TMEM109	0.18307	0.17675	0.16804	0.1563	0.15829	0.16301			TMEM109	0.175555	0.1592	-0.141	0.257222	0.716741
TRIP13	0.18616	0.1795	0.1696	0.15111	0.15829	0.15724			TRIP13	0.17788	0.155547	-0.194	0.206641	0.716741
MYL6B	0.17724	0.18039	0.17459	0.14007	0.15831	0.15605			MYL6B	0.175915	0.151477	-0.216	0.0450827	0.716741
XRN1	0.18821	0.17985	0.16643	0.15546	0.15833	0.15198			XRN1	0.17732	0.155257	-0.192	0.284805	0.716741
ARHGAP18	0.18219	0.17939	0.17142	0.14965	0.15834	0.15822			ARHGAP18	0.176805	0.155403	-0.186	0.100152	0.716741
RPS24	0.18663	0.17712	0.16944	0.15208	0.15834	0.1557			RPS24	0.178035	0.155373	-0.196	0.218493	0.716741
TAF6	0.16485	0.17169	0.16074	0.1872	0.15835	0.15717			TAF6	0.162795	0.167573	0.042	0.677527	0.83006
MTMR14	0.18623	0.17685	0.15872	0.15712	0.15836	0.16273			MTMR14	0.172475	0.159403	-0.114	0.51484	0.747377
FOXJ3	0.1807	0.17825	0.17034	0.15825	0.15837	0.15748			FOXJ3	0.17552	0.158033	-0.151	0.182445	0.716741
RAB3A	0.1845	0.17612	0.17513	0.15404	0.15838	0.15372			RAB3A	0.179815	0.15538	-0.211	0.0947719	0.716741
TSN	0.18526	0.18149	0.17068	0.15256	0.15838	0.1529			TSN	0.17797	0.154613	-0.203	0.174029	0.716741
AHNAK2	0.1871	0.17782	0.17293	0.15045	0.15839	0.15485			AHNAK2	0.180015	0.154563	-0.22	0.145199	0.716741
SEMA7A	0.18323	0.17896	0.14819	0.16902	0.1584	0.16659			SEMA7A	0.16571	0.16467	-0.009	0.962407	0.982579
ZFPL1	0.16112	0.19047	0.21006	0.14575	0.15841	0.13419			ZFPL1	0.18559	0.146117	-0.345	0.338262	0.716741
MGA	0.16648	0.16612	0.17431	0.16557	0.15841	0.1691			MGA	0.170395	0.16436	-0.052	0.34103	0.716741
PDCD2	0.18978	0.16924	0.16743	0.15696	0.15841	0.15818			PDCD2	0.178605	0.15785	-0.178	0.314036	0.716741
ELMO2	0.18155	0.17712	0.17114	0.15087	0.15842	0.16065			ELMO2	0.176345	0.156647	-0.171	0.103432	0.716741
MYH10	0.18752	0.17726	0.16935	0.15216	0.15842	0.15539			MYH10	0.178435	0.155323	-0.2	0.227567	0.716741
ZC3H4	0.17628	0.17876	0.17499	0.15198	0.15843	0.15956			ZC3H4	0.175635	0.156657	-0.165	0.0109632	0.716741
DMAP1	0.17812	0.17357	0.16641	0.15143	0.15843	0.16427			DMAP1	0.172265	0.158043	-0.124	0.18925	0.716741
ZW10	0.18411	0.18222	0.16868	0.15205	0.15843	0.15459			ZW10	0.176395	0.155023	-0.186	0.204723	0.716741
GCLM	0.18481	0.18173	0.17127	0.14082	0.15843	0.15651			GCLM	0.17804	0.15192	-0.229	0.0820718	0.716741
ILVBL	0.17094	0.17192	0.16577	0.15719	0.15844	0.16239			ILVBL	0.168355	0.15934	-0.079	0.112775	0.716741
TPD52	0.19102	0.1799	0.1701	0.14536	0.15847	0.15127			TPD52	0.18056	0.1517	-0.251	0.189464	0.716741
NT5DC1	0.18789	0.18014	0.17085	0.14772	0.15848	0.15488			NT5DC1	0.17937	0.153693	-0.223	0.170125	0.716741
TAOK2	0.19514	0.19301	0.16195	0.14272	0.15848	0.14871			TAOK2	0.178545	0.14997	-0.252	0.319702	0.716741
SNRPE	0.1878	0.18784	0.16598	0.14694	0.15849	0.16334			SNRPE	0.17689	0.156257	-0.179	0.275437	0.716741
BTF3	0.18861	0.18171	0.16967	0.14829	0.15849	0.15392			BTF3	0.17914	0.153567	-0.222	0.201031	0.716741
TTK	0.20009	0.17859	0.17377	0.13967	0.15849	0.14938			TTK	0.18693	0.14918	-0.325	0.174221	0.716741
NTMT1	0.1734	0.19076	0.17219	0.14914	0.1585	0.15525			NTMT1	0.172795	0.154297	-0.163	0.0176442	0.716741
SRRD	0.17469	0.19182	0.13863	0.14599	0.1585	0.19036			SRRD	0.15666	0.16495	0.074	0.745326	0.866918
CHTOP	0.18543	0.17044	0.17606	0.16224	0.1585	0.14732			CHTOP	0.180745	0.15602	-0.212	0.0409952	0.716741
TMUB2	0.18653	0.17788	0.16286	0.15496	0.1585	0.15927			TMUB2	0.174695	0.157577	-0.149	0.38274	0.72106
FUBP1	0.18788	0.1803	0.1695	0.14865	0.15851	0.15406			FUBP1	0.17869	0.15374	-0.217	0.200057	0.716741
CROCC	0.18842	0.17851	0.16915	0.14977	0.15851	0.15359			CROCC	0.178785	0.153957	-0.216	0.21754	0.716741
PEAK1	0.17805	0.16699	0.17358	0.16709	0.15852	0.15578			PEAK1	0.175815	0.160463	-0.132	0.0329773	0.716741
CSRP2	0.1877	0.18559	0.17295	0.14718	0.15852	0.1498			CSRP2	0.180325	0.151833	-0.248	0.113484	0.716741
TSPO	0.19102	0.18536	0.16746	0.1471	0.15852	0.15194			TSPO	0.17924	0.15252	-0.233	0.24507	0.716741
EDRF1	0.1756	0.1753	0.17278	0.15217	0.15854	0.16285			EDRF1	0.17419	0.157853	-0.142	0.0221779	0.716741
LLPH	0.18124	0.173	0.16621	0.15161	0.15854	0.16186			LLPH	0.173725	0.157337	-0.143	0.24032	0.716741
DTD1	0.18822	0.17705	0.17079	0.1525	0.15854	0.15327			DTD1	0.179505	0.15477	-0.214	0.202365	0.716741
CANT1	0.16636	0.1734	0.1703	0.16483	0.15855	0.16655			CANT1	0.16833	0.16331	-0.044	0.208604	0.716741
PRNP	0.17419	0.17979	0.17058	0.15908	0.15856	0.15686			PRNP	0.172385	0.158167	-0.124	0.0524881	0.716741
ERO1A	0.18338	0.17498	0.17176	0.14968	0.15856	0.15631			ERO1A	0.17757	0.15485	-0.198	0.112492	0.716741
ADNP	0.17575	0.17761	0.1639	0.15314	0.15857	0.16245			ADNP	0.169825	0.158053	-0.104	0.260068	0.716741
PSMD9	0.18494	0.17575	0.16938	0.14717	0.15858	0.15502			PSMD9	0.17716	0.15359	-0.206	0.1603	0.716741
NCAPG	0.17853	0.17283	0.16408	0.15441	0.15859	0.16179			NCAPG	0.171305	0.158263	-0.114	0.304229	0.716741
RFC4	0.18414	0.1778	0.16882	0.15426	0.15859	0.15661			RFC4	0.17648	0.156487	-0.173	0.225369	0.716741
AARS1	0.18803	0.17882	0.16873	0.14893	0.15859	0.15631			AARS1	0.17838	0.15461	-0.206	0.222794	0.716741
DVL2	0.18517	0.17528	0.17241	0.15259	0.1586	0.15594			DVL2	0.17879	0.15571	-0.199	0.151172	0.716741
LPP	0.18612	0.18156	0.17263	0.14808	0.1586	0.15574			LPP	0.179375	0.15414	-0.219	0.118329	0.716741
CYB5R3	0.1867	0.18265	0.17002	0.14841	0.15861	0.15628			CYB5R3	0.17836	0.154433	-0.208	0.18021	0.716741
CSE1L	0.18943	0.17769	0.17011	0.14934	0.15861	0.15465			CSE1L	0.17977	0.1542	-0.221	0.209728	0.716741
WNK1	0.17645	0.18604	0.17191	0.14826	0.15862	0.15873			WNK1	0.17418	0.155203	-0.166	0.0198204	0.716741
ARF4	0.18731	0.17886	0.16885	0.15169	0.15862	0.15668			ARF4	0.17808	0.155663	-0.194	0.235405	0.716741
EPHA2	0.18315	0.17658	0.16891	0.15215	0.15863	0.15564			EPHA2	0.17603	0.155473	-0.179	0.19348	0.716741
HDHD5	0.19124	0.17654	0.16452	0.15386	0.15864	0.16112			HDHD5	0.17788	0.157873	-0.172	0.369992	0.720897
IDH3A	0.18895	0.17734	0.17165	0.14775	0.15865	0.15372			IDH3A	0.1803	0.153373	-0.233	0.164833	0.716741
MAP4	0.18671	0.17989	0.1701	0.14892	0.15867	0.15418			MAP4	0.178405	0.153923	-0.213	0.179031	0.716741
CLTCL1	0.18897	0.15878	0.15302	0.16073	0.15868	0.17981			CLTCL1	0.170995	0.166407	-0.039	0.843464	0.924148
LRRC41	0.17501	0.17759	0.1688	0.15583	0.15872	0.16405			LRRC41	0.171905	0.159533	-0.108	0.0789631	0.716741
DHCR24	0.18839	0.17855	0.17342	0.14855	0.15873	0.15481			DHCR24	0.180905	0.15403	-0.232	0.134874	0.716741
TIPRL	0.19397	0.17647	0.16871	0.14813	0.15873	0.15207			TIPRL	0.18134	0.152977	-0.245	0.251648	0.716741
ENAH	0.18099	0.18826	0.18433	0.14474	0.15874	0.15295			ENAH	0.18266	0.152143	-0.264	0.00972971	0.716741
IPO5	0.18861	0.17957	0.17018	0.15054	0.15874	0.15368			IPO5	0.179395	0.15432	-0.217	0.206172	0.716741
CSTF3	0.18309	0.17122	0.16538	0.15727	0.15877	0.16646			CSTF3	0.174235	0.160833	-0.115	0.354943	0.716741
RTN1	0.18919	0.18331	0.16718	0.14735	0.15877	0.1542			RTN1	0.178185	0.15344	-0.216	0.244753	0.716741
FLYWCH2	0.18946	0.18006	0.17384	0.14501	0.15877	0.15285			FLYWCH2	0.18165	0.15221	-0.255	0.111164	0.716741
CSRP1	0.18759	0.18116	0.1714	0.14825	0.15878	0.15173			CSRP1	0.179495	0.15292	-0.231	0.152314	0.716741
USP48	0.17511	0.17823	0.16701	0.15511	0.15879	0.16804			USP48	0.17106	0.160647	-0.091	0.174268	0.716741
COX4I1	0.17991	0.18217	0.16369	0.1519	0.15881	0.16038			COX4I1	0.1718	0.15703	-0.13	0.299091	0.716741
STX8	0.18111	0.19459	0.17548	0.14473	0.15881	0.15578			STX8	0.178295	0.153107	-0.22	0.0162715	0.716741
ZMYND8	0.17155	0.17634	0.16228	0.1601	0.15882	0.16716			ZMYND8	0.166915	0.162027	-0.043	0.472026	0.72979
RFC1	0.18325	0.17818	0.17016	0.15251	0.15882	0.15729			RFC1	0.176705	0.156207	-0.178	0.174068	0.716741
DCAF16	0.1782	0.18303	0.16975	0.14958	0.15884	0.16061			DCAF16	0.173975	0.156343	-0.154	0.0709409	0.716741
TP53	0.18112	0.17869	0.17566	0.15032	0.15884	0.15536			TP53	0.17839	0.15484	-0.204	0.0134371	0.716741
ZRANB2	0.18607	0.17772	0.16932	0.15189	0.15884	0.15519			ZRANB2	0.177695	0.155307	-0.194	0.212309	0.716741
C7orf25	0.17332	0.17923	0.15737	0.16134	0.15886	0.16989			C7orf25	0.165345	0.163363	-0.017	0.848352	0.92735
ADAM9	0.17836	0.17345	0.17049	0.15084	0.15887	0.15973			ADAM9	0.174425	0.15648	-0.157	0.0643148	0.716741
KIF23	0.18523	0.17428	0.1754	0.14801	0.15887	0.15924			KIF23	0.180315	0.155373	-0.215	0.0509553	0.716741
RBBP4	0.18706	0.18085	0.16835	0.15151	0.15887	0.15163			RBBP4	0.177705	0.154003	-0.207	0.221607	0.716741
TUBB3	0.16493	0.21742	0.15095	0.15532	0.15888	0.1525			TUBB3	0.15794	0.155567	-0.022	0.792658	0.892095
UBE2S	0.17864	0.17745	0.16735	0.15545	0.15888	0.16223			UBE2S	0.172995	0.158853	-0.123	0.213061	0.716741
EMD	0.18092	0.17925	0.16777	0.15115	0.15888	0.15479			EMD	0.174345	0.15494	-0.17	0.178748	0.716741
TAF7	0.15203	0.17513	0.22008	0.15568	0.1589	0.13818			TAF7	0.186055	0.15092	-0.302	0.486175	0.737762
UFL1	0.18384	0.1784	0.16971	0.14751	0.15891	0.15759			UFL1	0.176775	0.15467	-0.193	0.143784	0.716741
RHOT1	0.18473	0.17014	0.16175	0.16246	0.15891	0.16202			RHOT1	0.17324	0.16113	-0.105	0.4822	0.735511
MYO1B	0.18502	0.17884	0.17003	0.15118	0.15891	0.15735			MYO1B	0.177525	0.155813	-0.188	0.185927	0.716741
MAGOH	0.18963	0.18009	0.16783	0.15122	0.15892	0.15289			MAGOH	0.17873	0.154343	-0.212	0.255781	0.716741
SPRYD4	0.18607	0.18595	0.17775	0.14446	0.15894	0.15051			SPRYD4	0.18191	0.151303	-0.266	0.0183224	0.716741
CHD6	0.17466	0.17266	0.17174	0.15335	0.15895	0.16863			CHD6	0.1732	0.16031	-0.112	0.0911589	0.716741
KLF5	0.19497	0.17407	0.18718	0.13661	0.15895	0.14823			KLF5	0.191075	0.14793	-0.369	0.0111503	0.716741
HELLS	0.18193	0.17853	0.16792	0.15229	0.15898	0.1549			HELLS	0.174925	0.15539	-0.171	0.19866	0.716741
STAM	0.18235	0.17842	0.16234	0.15493	0.15898	0.15418			STAM	0.172345	0.15603	-0.143	0.345536	0.716741
MAGEB2	0.18978	0.18174	0.17068	0.14783	0.15898	0.15161			MAGEB2	0.18023	0.152807	-0.238	0.183838	0.716741
MICAL3	0.17308	0.17758	0.15775	0.1693	0.15901	0.16328			MICAL3	0.165415	0.163863	-0.014	0.875337	0.938854
DIPK2A	0.18281	0.19082	0.1736	0.14389	0.15901	0.14987			DIPK2A	0.178205	0.150923	-0.24	0.0314205	0.716741
NEDD8	0.18047	0.18211	0.17467	0.15499	0.15902	0.16393			NEDD8	0.17757	0.159313	-0.157	0.0282877	0.716741
IDH1	0.18817	0.18059	0.17389	0.14869	0.15902	0.15524			IDH1	0.18103	0.154317	-0.23	0.124395	0.716741
OTULINL	0.17496	0.1731	0.16057	0.16796	0.15903	0.16437			OTULINL	0.167765	0.163787	-0.035	0.679217	0.83006
PFKFB2	0.17752	0.18149	0.17403	0.15435	0.15903	0.14874			PFKFB2	0.175775	0.15404	-0.19	0.00873027	0.716741
EXOSC4	0.1808	0.17521	0.16979	0.15351	0.15904	0.15891			EXOSC4	0.175295	0.157153	-0.158	0.159065	0.716741
EGLN1	0.18435	0.17916	0.172	0.15177	0.15905	0.15308			EGLN1	0.178175	0.154633	-0.204	0.130127	0.716741
CHML	0.17833	0.1797	0.16958	0.15262	0.15908	0.16139			CHML	0.173955	0.157697	-0.142	0.102867	0.716741
IMPA1	0.18898	0.17305	0.17547	0.14858	0.15908	0.15599			IMPA1	0.182225	0.15455	-0.238	0.10538	0.716741
CCDC85C	0.18076	0.1676	0.17137	0.15815	0.1591	0.16407			CCDC85C	0.176065	0.16044	-0.134	0.148652	0.716741
LARP7	0.18415	0.18282	0.17772	0.14552	0.1591	0.15069			LARP7	0.180935	0.15177	-0.254	0.0111466	0.716741
PFKP	0.18641	0.17907	0.16861	0.14888	0.1591	0.15534			PFKP	0.17751	0.15444	-0.201	0.206817	0.716741
HIBCH	0.17768	0.18271	0.16475	0.15335	0.15911	0.16237			HIBCH	0.171215	0.158277	-0.113	0.262994	0.716741
GLG1	0.18372	0.17941	0.17189	0.1494	0.15911	0.15535			GLG1	0.177805	0.15462	-0.202	0.109511	0.716741
TUBB	0.18625	0.17964	0.1698	0.15071	0.15911	0.1547			TUBB	0.178025	0.15484	-0.201	0.194199	0.716741
ANAPC4	0.17782	0.17921	0.1709	0.15325	0.15912	0.15971			ANAPC4	0.17436	0.15736	-0.148	0.0664176	0.716741
GNAI3	0.18423	0.18961	0.1673	0.15042	0.15912	0.15488			GNAI3	0.175765	0.154807	-0.183	0.222294	0.716741
USP14	0.18982	0.17776	0.17105	0.14797	0.15913	0.15471			USP14	0.180435	0.153937	-0.229	0.186918	0.716741
ALKBH5	0.17941	0.18419	0.1663	0.15162	0.15914	0.15949			ALKBH5	0.172855	0.15675	-0.141	0.211691	0.716741
SCFD1	0.18861	0.17509	0.16724	0.15539	0.15914	0.15513			SCFD1	0.177925	0.156553	-0.185	0.291424	0.716741
SMPD4	0.17423	0.17536	0.17038	0.15493	0.15915	0.16596			SMPD4	0.172305	0.160013	-0.107	0.0478193	0.716741
CARS1	0.18625	0.17928	0.16779	0.15248	0.15915	0.15842			CARS1	0.17702	0.156683	-0.176	0.258061	0.716741
ANKLE2	0.18473	0.17027	0.16784	0.15399	0.15917	0.15488			ANKLE2	0.176285	0.156013	-0.176	0.241609	0.716741
MAIP1	0.18416	0.17745	0.16867	0.15511	0.15918	0.15645			MAIP1	0.176415	0.156913	-0.169	0.233956	0.716741
DCUN1D5	0.18253	0.18043	0.16901	0.15417	0.15919	0.15695			DCUN1D5	0.17577	0.15677	-0.165	0.204687	0.716741
KNTC1	0.18448	0.17421	0.16475	0.15238	0.1592	0.16405			KNTC1	0.174615	0.158543	-0.139	0.330168	0.716741
XAB2	0.18517	0.17912	0.16798	0.14826	0.1592	0.15689			XAB2	0.176575	0.154783	-0.19	0.204868	0.716741
ATRX	0.181	0.17135	0.16711	0.15536	0.15922	0.15831			ATRX	0.174055	0.15763	-0.143	0.247021	0.716741
STAT1	0.18281	0.17824	0.16695	0.15365	0.15924	0.1592			STAT1	0.17488	0.157363	-0.152	0.256877	0.716741
IL6ST	0.17602	0.16811	0.17622	0.18311	0.15925	0.1373			IL6ST	0.17612	0.159887	-0.14	0.344599	0.716741
GSK3A	0.1853	0.1686	0.16833	0.15748	0.15925	0.1677			GSK3A	0.176815	0.161477	-0.131	0.296107	0.716741
MICU1	0.18259	0.17546	0.17039	0.15139	0.15926	0.1609			MICU1	0.17649	0.157183	-0.167	0.145256	0.716741
PPP3CA	0.18539	0.17959	0.17273	0.15344	0.15926	0.15714			PPP3CA	0.17906	0.156613	-0.193	0.15498	0.716741
AK2	0.19324	0.17507	0.17304	0.14821	0.15926	0.15204			AK2	0.18314	0.15317	-0.258	0.180304	0.716741
LRRC47	0.18219	0.17818	0.1641	0.15365	0.15927	0.15831			LRRC47	0.173145	0.157077	-0.141	0.318234	0.716741
PACSIN3	0.174	0.17742	0.16483	0.15859	0.15928	0.16954			PACSIN3	0.169415	0.16247	-0.06	0.345376	0.716741
TTLL12	0.18828	0.18137	0.17149	0.14446	0.15928	0.15704			TTLL12	0.179885	0.153593	-0.228	0.138783	0.716741
CDK5RAP3	0.18961	0.17865	0.16729	0.15565	0.15928	0.15188			CDK5RAP3	0.17845	0.155603	-0.198	0.280207	0.716741
ITCH	0.18146	0.17915	0.16744	0.15464	0.15929	0.15872			ITCH	0.17445	0.15755	-0.147	0.238664	0.716741
SLBP	0.19102	0.17885	0.17114	0.14839	0.15929	0.15466			SLBP	0.18108	0.154113	-0.233	0.199199	0.716741
FERMT2	0.18627	0.17995	0.16968	0.15178	0.1593	0.15282			FERMT2	0.177975	0.154633	-0.203	0.196053	0.716741
PYGL	0.18913	0.18364	0.1705	0.14868	0.15931	0.15249			PYGL	0.179815	0.153493	-0.228	0.188409	0.716741
PDS5B	0.18306	0.17491	0.16662	0.15563	0.15932	0.16047			PDS5B	0.17484	0.158473	-0.142	0.288581	0.716741
PM20D2	0.1829	0.1747	0.17083	0.14661	0.15933	0.15837			PM20D2	0.176865	0.15477	-0.193	0.098186	0.716741
MIEF1	0.18617	0.16943	0.17256	0.15098	0.15933	0.16153			MIEF1	0.179365	0.15728	-0.19	0.141745	0.716741
XPO4	0.19148	0.18299	0.1668	0.15212	0.15933	0.14727			XPO4	0.17914	0.152907	-0.228	0.261012	0.716741
CDC42EP1	0.192	0.18252	0.16591	0.13962	0.15936	0.1606			CDC42EP1	0.178955	0.153193	-0.224	0.255961	0.716741
SORD	0.18242	0.18207	0.1606	0.15784	0.15937	0.15852			SORD	0.17151	0.158577	-0.113	0.445868	0.723374
FXR1	0.18926	0.17884	0.17229	0.14606	0.15938	0.15297			FXR1	0.180775	0.152803	-0.243	0.141475	0.716741
NAXE	0.18183	0.17653	0.16546	0.15706	0.1594	0.15423			NAXE	0.173645	0.156897	-0.146	0.281095	0.716741
CHM	0.19048	0.18289	0.17831	0.13971	0.1594	0.14921			CHM	0.184395	0.14944	-0.303	0.0339841	0.716741
FGD3	0.194	0.17399	0.17423	0.1398	0.1594	0.15858			FGD3	0.184115	0.152593	-0.271	0.125487	0.716741
SMARCC2	0.17803	0.17681	0.16126	0.16179	0.15941	0.1667			SMARCC2	0.169645	0.162633	-0.061	0.553254	0.767376
GPX8	0.18422	0.18159	0.16412	0.15256	0.15941	0.16281			GPX8	0.17417	0.15826	-0.138	0.342762	0.716741
PRMT3	0.18719	0.17664	0.16807	0.14872	0.15941	0.15721			PRMT3	0.17763	0.155113	-0.196	0.22844	0.716741
INTS8	0.19977	0.1577	0.18192	0.12263	0.15941	0.17857			INTS8	0.190845	0.153537	-0.314	0.144282	0.716741
EXOSC6	0.1818	0.1782	0.16719	0.15279	0.15942	0.15858			EXOSC6	0.174495	0.15693	-0.153	0.230529	0.716741
ESRP2	0.18785	0.17833	0.17096	0.15131	0.15942	0.15212			ESRP2	0.179405	0.154283	-0.218	0.181928	0.716741
DCP1A	0.17302	0.18007	0.15841	0.16262	0.15943	0.16655			DCP1A	0.165715	0.162867	-0.025	0.764404	0.877029
C11orf58	0.19808	0.17859	0.17534	0.14288	0.15943	0.1429			C11orf58	0.18671	0.148403	-0.331	0.133245	0.716741
PLPBP	0.18356	0.17564	0.16698	0.15071	0.15944	0.16068			PLPBP	0.17527	0.156943	-0.159	0.239592	0.716741
NDC80	0.18426	0.17567	0.17197	0.1524	0.15944	0.15625			NDC80	0.178115	0.15603	-0.191	0.144116	0.716741
LENG8	0.17134	0.18167	0.16834	0.15621	0.15945	0.16298			LENG8	0.16984	0.159547	-0.09	0.0252933	0.716741
GFPT1	0.18793	0.1781	0.1738	0.14988	0.15945	0.15265			GFPT1	0.180865	0.153993	-0.232	0.124738	0.716741
COPS4	0.1802	0.18043	0.16628	0.15475	0.15946	0.1585			COPS4	0.17324	0.15757	-0.137	0.255064	0.716741
UGP2	0.18653	0.18066	0.16989	0.14759	0.15946	0.15203			UGP2	0.17821	0.153027	-0.22	0.162867	0.716741
NAPG	0.18653	0.18046	0.16869	0.1518	0.15947	0.15644			NAPG	0.17761	0.155903	-0.188	0.231976	0.716741
COX7C	0.18832	0.17617	0.17204	0.149	0.15947	0.14976			COX7C	0.18018	0.152743	-0.238	0.143057	0.716741
WASH3P	0.17876	0.1677	0.16953	0.15713	0.15948	0.16454			WASH3P	0.174145	0.160383	-0.119	0.157968	0.716741
DHX57	0.18022	0.18088	0.16428	0.14754	0.15949	0.16758			DHX57	0.17225	0.158203	-0.123	0.28733	0.716741
TUBB4B	0.18812	0.17968	0.16686	0.15059	0.15949	0.15466			TUBB4B	0.17749	0.154913	-0.196	0.265881	0.716741
DDX41	0.17926	0.16796	0.16689	0.15307	0.1595	0.165			DDX41	0.173075	0.15919	-0.121	0.216189	0.716741
GALC	0.19899	0.18945	0.17072	0.13557	0.1595	0.14642			GALC	0.184855	0.147163	-0.329	0.180059	0.716741
AARS2	0.17467	0.17089	0.16866	0.1573	0.15951	0.16225			AARS2	0.171665	0.159687	-0.104	0.107233	0.716741
NUP50	0.17899	0.17871	0.16699	0.15726	0.15951	0.15798			NUP50	0.17299	0.15825	-0.128	0.242633	0.716741
TRNAU1AP	0.18406	0.17766	0.16328	0.15728	0.15951	0.15821			TRNAU1AP	0.17367	0.158333	-0.133	0.37831	0.72106
DNAH10	0.18635	0.17237	0.16527	0.15871	0.15951	0.15779			DNAH10	0.17581	0.15867	-0.148	0.350502	0.716741
WDR12	0.18341	0.17853	0.16915	0.15114	0.15953	0.15905			WDR12	0.17628	0.156573	-0.171	0.186433	0.716741
MRPS25	0.179	0.17529	0.16074	0.14743	0.15954	0.16594			MRPS25	0.16987	0.157637	-0.108	0.384302	0.72106
EIF3M	0.18517	0.17969	0.16726	0.15116	0.15954	0.15668			EIF3M	0.176215	0.155793	-0.178	0.2445	0.716741
C12orf29	0.18642	0.17472	0.16941	0.1531	0.15954	0.15942			C12orf29	0.177915	0.157353	-0.177	0.233486	0.716741
TM9SF4	0.18789	0.1808	0.16578	0.15661	0.15954	0.15569			TM9SF4	0.176835	0.15728	-0.169	0.325006	0.716741
ITGB5	0.1747	0.16986	0.1592	0.15712	0.15955	0.16685			ITGB5	0.16695	0.161173	-0.051	0.589571	0.784945
RNPEP	0.18533	0.17598	0.16971	0.15231	0.15956	0.15571			RNPEP	0.17752	0.15586	-0.188	0.201059	0.716741
EXOSC9	0.1849	0.18028	0.16931	0.14706	0.15957	0.15887			EXOSC9	0.177105	0.155167	-0.191	0.164259	0.716741
GSTK1	0.1924	0.18612	0.16726	0.1432	0.15957	0.15146			GSTK1	0.17983	0.15141	-0.248	0.234146	0.716741
XPC	0.16946	0.17374	0.16684	0.16121	0.1596	0.16915			XPC	0.16815	0.16332	-0.042	0.242768	0.716741
CWF19L1	0.17949	0.17316	0.15853	0.16512	0.15961	0.16499			CWF19L1	0.16901	0.16324	-0.05	0.679362	0.83006
LSM4	0.1809	0.17315	0.16959	0.15632	0.15961	0.15813			LSM4	0.175245	0.15802	-0.149	0.193648	0.716741
CNN2	0.1895	0.17875	0.17143	0.14961	0.15961	0.15641			CNN2	0.180465	0.15521	-0.217	0.191698	0.716741
ACTG1	0.18324	0.1812	0.16859	0.15153	0.15967	0.15623			ACTG1	0.175915	0.15581	-0.175	0.196128	0.716741
FKBP4	0.18411	0.17594	0.16711	0.15309	0.15967	0.15719			FKBP4	0.17561	0.15665	-0.165	0.255365	0.716741
NAV3	0.20099	0.18375	0.16116	0.14311	0.15969	0.15131			NAV3	0.181075	0.15137	-0.259	0.36581	0.719537
DIAPH1	0.18473	0.17655	0.16811	0.15162	0.1597	0.15845			DIAPH1	0.17642	0.15659	-0.172	0.230228	0.716741
UFM1	0.19036	0.17645	0.17501	0.14921	0.1597	0.15191			UFM1	0.182685	0.153607	-0.25	0.124283	0.716741
LACTB2	0.17496	0.16285	0.18368	0.15721	0.15971	0.16158			LACTB2	0.17932	0.1595	-0.169	0.115372	0.716741
KAT8	0.17638	0.17673	0.16543	0.16103	0.15971	0.16073			KAT8	0.170905	0.16049	-0.091	0.30679	0.716741
YARS1	0.18607	0.17843	0.17042	0.14951	0.15971	0.15443			YARS1	0.178245	0.15455	-0.206	0.168444	0.716741
SMC3	0.18478	0.17725	0.16848	0.15126	0.15972	0.15698			SMC3	0.17663	0.155987	-0.179	0.215926	0.716741
PPP4R1	0.19014	0.17686	0.16833	0.14975	0.15972	0.15645			PPP4R1	0.179235	0.155307	-0.207	0.254672	0.716741
TSSC4	0.17141	0.16985	0.15989	0.15903	0.15973	0.16795			TSSC4	0.16565	0.162237	-0.03	0.663191	0.822496
CBR1	0.17977	0.17823	0.16604	0.15434	0.15973	0.15948			CBR1	0.172905	0.15785	-0.131	0.256304	0.716741
THEM6	0.20284	0.1829	0.16619	0.1482	0.15974	0.14014			THEM6	0.184515	0.14936	-0.305	0.285528	0.716741
EIF4G1	0.18446	0.17666	0.16771	0.15246	0.15975	0.15879			EIF4G1	0.176085	0.157	-0.166	0.244865	0.716741
TMA7	0.19129	0.17738	0.16653	0.15215	0.15975	0.15596			TMA7	0.17891	0.155953	-0.198	0.307562	0.716741
APPL2	0.18563	0.1691	0.15703	0.16611	0.15977	0.16236			APPL2	0.17133	0.162747	-0.074	0.655551	0.819048
MMADHC	0.18216	0.17073	0.16307	0.14777	0.15978	0.17072			MMADHC	0.172615	0.159423	-0.115	0.375635	0.72106
AAMP	0.18701	0.1819	0.17112	0.14895	0.15978	0.15377			AAMP	0.179065	0.154167	-0.216	0.159253	0.716741
DPP8	0.15372	0.16697	0.1834	0.14638	0.15979	0.18974			DPP8	0.16856	0.165303	-0.028	0.881134	0.941379
PRPF4	0.17747	0.17848	0.16394	0.1551	0.15979	0.16316			PRPF4	0.170705	0.15935	-0.099	0.320836	0.716741
OXSR1	0.18412	0.1784	0.17378	0.15037	0.1598	0.1525			OXSR1	0.17895	0.154223	-0.215	0.0741112	0.716741
LDHB	0.18655	0.1745	0.16573	0.15371	0.1598	0.15734			LDHB	0.17614	0.15695	-0.166	0.309723	0.716741
WDR11	0.1787	0.18079	0.16316	0.14974	0.15982	0.15433			WDR11	0.17093	0.15463	-0.145	0.2538	0.716741
LIMCH1	0.18087	0.18012	0.17248	0.14565	0.15982	0.16106			LIMCH1	0.176675	0.15551	-0.184	0.0491834	0.716741
SUPT5H	0.18474	0.17644	0.16758	0.15294	0.15982	0.15797			SUPT5H	0.17616	0.15691	-0.167	0.252464	0.716741
BSG	0.18559	0.17931	0.16933	0.15158	0.15982	0.15376			BSG	0.17746	0.155053	-0.195	0.197799	0.716741
NIT2	0.18561	0.18117	0.16747	0.15017	0.15982	0.15791			NIT2	0.17654	0.155967	-0.179	0.239664	0.716741
HMOX2	0.1921	0.18009	0.16895	0.14891	0.15983	0.15657			HMOX2	0.180525	0.155103	-0.219	0.253231	0.716741
PITPNB	0.18811	0.17706	0.17036	0.14945	0.15984	0.15431			PITPNB	0.179235	0.154533	-0.214	0.190967	0.716741
SCYL2	0.18297	0.18448	0.16453	0.15835	0.15985	0.16173			SCYL2	0.17375	0.159977	-0.119	0.373345	0.72106
TRMT11	0.17921	0.17648	0.15912	0.1631	0.15986	0.16223			TRMT11	0.169165	0.16173	-0.065	0.593931	0.787071
VPS26A	0.18089	0.17672	0.1657	0.15464	0.15986	0.15896			VPS26A	0.173295	0.15782	-0.135	0.279531	0.716741
RAB11B	0.18633	0.17756	0.16833	0.15055	0.15987	0.15709			RAB11B	0.17733	0.155837	-0.186	0.229442	0.716741
TOM1	0.17051	0.17214	0.16593	0.16458	0.15991	0.16692			TOM1	0.16822	0.163803	-0.038	0.265371	0.716741
SH2D4A	0.18847	0.18307	0.17045	0.13998	0.15991	0.15812			SH2D4A	0.17946	0.15267	-0.233	0.135946	0.716741
CD99	0.18283	0.16675	0.16653	0.15362	0.15992	0.17035			CD99	0.17468	0.161297	-0.115	0.311488	0.716741
HTATSF1	0.18493	0.18056	0.16784	0.15367	0.15995	0.15743			HTATSF1	0.176385	0.157017	-0.168	0.25273	0.716741
TXNL4A	0.18146	0.18377	0.17503	0.14765	0.15997	0.15212			TXNL4A	0.178245	0.153247	-0.218	0.015924	0.716741
ERLEC1	0.1823	0.17542	0.16834	0.15203	0.15997	0.15582			ERLEC1	0.17532	0.15594	-0.169	0.192815	0.716741
CHD4	0.18269	0.17486	0.16916	0.15306	0.15997	0.15481			CHD4	0.175925	0.155947	-0.174	0.1832	0.716741
BICC1	0.17527	0.17351	0.17179	0.14697	0.16	0.17246			BICC1	0.17353	0.15981	-0.119	0.19882	0.716741
XRN2	0.182	0.17882	0.16747	0.15283	0.16	0.15752			XRN2	0.174735	0.156783	-0.156	0.223679	0.716741
PAGE5	0.18248	0.17558	0.16777	0.14969	0.16	0.15455			PAGE5	0.175125	0.154747	-0.178	0.182673	0.716741
NAA20	0.18085	0.17376	0.17014	0.15922	0.16002	0.15602			NAA20	0.175495	0.15842	-0.148	0.178679	0.716741
POLD3	0.18155	0.17895	0.16114	0.15443	0.16002	0.15919			POLD3	0.171345	0.15788	-0.118	0.408231	0.721248
GOSR2	0.1812	0.1788	0.16228	0.15182	0.16005	0.16264			GOSR2	0.17174	0.15817	-0.119	0.370293	0.720897
VPS50	0.19171	0.19184	0.16443	0.14801	0.16005	0.15098			VPS50	0.17807	0.153013	-0.219	0.302273	0.716741
ARHGEF7	0.16138	0.16682	0.15649	0.14498	0.16007	0.21027			ARHGEF7	0.158935	0.171773	0.112	0.583004	0.782501
GSTM2	0.1739	0.17068	0.16798	0.1633	0.16007	0.16407			GSTM2	0.17094	0.16248	-0.073	0.174833	0.716741
SMC5	0.18142	0.17619	0.15113	0.1613	0.16007	0.16181			SMC5	0.166275	0.16106	-0.046	0.788894	0.889768
PTRH2	0.17191	0.17446	0.15983	0.16345	0.16009	0.16722			PTRH2	0.16587	0.163587	-0.02	0.771892	0.880621
CADM1	0.18998	0.18006	0.1647	0.14902	0.1601	0.154			CADM1	0.17734	0.154373	-0.2	0.306513	0.716741
SNRPC	0.19234	0.17739	0.16473	0.14735	0.1601	0.15308			SNRPC	0.178535	0.15351	-0.218	0.30586	0.716741
NUP214	0.1811	0.179	0.16604	0.15202	0.16011	0.16057			NUP214	0.17357	0.157567	-0.14	0.251075	0.716741
WDR48	0.18176	0.17335	0.17453	0.14941	0.16012	0.15644			WDR48	0.178145	0.155323	-0.198	0.0286443	0.716741
IMPDH1	0.18439	0.18422	0.17723	0.14334	0.16012	0.1507			IMPDH1	0.18081	0.151387	-0.256	0.0165387	0.716741
PJA2	0.16594	0.16083	0.1451	0.17881	0.16013	0.18918			PJA2	0.15552	0.17604	0.179	0.251979	0.716741
RMDN3	0.18302	0.16694	0.15805	0.16771	0.16013	0.16658			RMDN3	0.170535	0.164807	-0.049	0.726296	0.858135
RPL18A	0.1866	0.17887	0.16671	0.15097	0.16014	0.15703			RPL18A	0.176655	0.156047	-0.179	0.269109	0.716741
RMND5A	0.18712	0.17354	0.16428	0.15321	0.16014	0.16172			RMND5A	0.1757	0.158357	-0.15	0.361159	0.717463
SMARCAD1	0.18024	0.18234	0.16962	0.14937	0.16015	0.15828			SMARCAD1	0.17493	0.155933	-0.166	0.106452	0.716741
SNRPB	0.18704	0.17583	0.16979	0.14986	0.16016	0.1564			SNRPB	0.178415	0.155473	-0.199	0.199252	0.716741
COL4A2	0.17994	0.17329	0.16424	0.15834	0.16017	0.16097			COL4A2	0.17209	0.159827	-0.107	0.360464	0.717463
NSF	0.18298	0.17621	0.17003	0.15273	0.16018	0.15904			NSF	0.176505	0.157317	-0.166	0.175356	0.716741
SEPTIN11	0.18185	0.17564	0.1642	0.15309	0.16019	0.16337			SEPTIN11	0.173025	0.158883	-0.123	0.335168	0.716741
DNAJB12	0.18222	0.18453	0.15898	0.15783	0.16019	0.15624			DNAJB12	0.1706	0.158087	-0.11	0.475286	0.732008
SP1	0.18708	0.17736	0.16698	0.14914	0.16019	0.15925			SP1	0.17703	0.156193	-0.181	0.259655	0.716741
TIMP1	0.17997	0.18675	0.14534	0.1615	0.1602	0.16624			TIMP1	0.162655	0.162647	0	0.999694	0.999862
TRIM26	0.17501	0.17503	0.16334	0.15819	0.16022	0.16821			TRIM26	0.169175	0.162207	-0.061	0.426139	0.721248
OS9	0.17995	0.17642	0.1723	0.15127	0.16024	0.15982			OS9	0.176125	0.15711	-0.165	0.0522045	0.716741
FDPS	0.18288	0.17459	0.16678	0.1536	0.16024	0.15544			FDPS	0.17483	0.156427	-0.16	0.247205	0.716741
MRTO4	0.18603	0.18016	0.17032	0.14728	0.16024	0.15288			MRTO4	0.178175	0.153467	-0.215	0.146891	0.716741
WARS1	0.18022	0.17817	0.16726	0.15652	0.16025	0.16011			WARS1	0.17374	0.15896	-0.128	0.253684	0.716741
RABEPK	0.19397	0.18586	0.16218	0.14868	0.16025	0.14904			RABEPK	0.178075	0.152657	-0.222	0.344828	0.716741
ISY1	0.17184	0.17871	0.16781	0.15199	0.16026	0.16547			ISY1	0.169825	0.15924	-0.093	0.101966	0.716741
TUBGCP3	0.17306	0.1684	0.17118	0.15836	0.16026	0.16875			TUBGCP3	0.17212	0.162457	-0.083	0.084636	0.716741
ATXN2	0.1826	0.17343	0.16447	0.15531	0.16027	0.15951			ATXN2	0.173535	0.158363	-0.132	0.336706	0.716741
CCDC50	0.182	0.17047	0.17548	0.15436	0.16028	0.15809			CCDC50	0.17874	0.157577	-0.182	0.0483941	0.716741
IFI44	0.18727	0.17737	0.16663	0.15426	0.16028	0.15419			IFI44	0.17695	0.156243	-0.18	0.28504	0.716741
CDK5RAP1	0.16927	0.17307	0.16267	0.16594	0.16029	0.16876			CDK5RAP1	0.16597	0.164997	-0.008	0.834678	0.918788
SRI	0.1796	0.17165	0.168	0.15208	0.16029	0.16101			SRI	0.1738	0.157793	-0.139	0.171799	0.716741
HABP2	0.19447	0.17531	0.16787	0.14982	0.1603	0.15222			HABP2	0.18117	0.154113	-0.233	0.277359	0.716741
DLGAP5	0.17089	0.18385	0.16469	0.15243	0.16031	0.16172			DLGAP5	0.16779	0.158153	-0.085	0.123637	0.716741
CDK7	0.18485	0.17429	0.16858	0.15613	0.16031	0.15883			CDK7	0.176715	0.158423	-0.158	0.260348	0.716741
THOC3	0.18263	0.17755	0.16622	0.15227	0.16032	0.15812			THOC3	0.174425	0.156903	-0.153	0.258834	0.716741
OXCT1	0.18515	0.18005	0.16875	0.15136	0.16032	0.15704			OXCT1	0.17695	0.15624	-0.18	0.214835	0.716741
C11orf98	0.17556	0.17087	0.16577	0.15547	0.16033	0.1675			C11orf98	0.170665	0.1611	-0.083	0.251689	0.716741
ZNF740	0.1712	0.16962	0.17088	0.16272	0.16034	0.16525			ZNF740	0.17104	0.16277	-0.071	0.0268908	0.716741
COX7A2L	0.17449	0.18744	0.17128	0.15695	0.16034	0.15754			COX7A2L	0.172885	0.158277	-0.127	0.0204319	0.716741
FHL3	0.17804	0.18179	0.17045	0.14896	0.16034	0.1522			FHL3	0.174245	0.153833	-0.18	0.040152	0.716741
CHMP2B	0.18422	0.17831	0.16094	0.15701	0.16034	0.1555			CHMP2B	0.17258	0.157617	-0.131	0.418491	0.721248
NOL9	0.1791	0.17502	0.16649	0.15526	0.16035	0.15974			NOL9	0.172795	0.15845	-0.125	0.247396	0.716741
GUK1	0.18324	0.18127	0.16606	0.15319	0.16035	0.15588			GUK1	0.17465	0.156473	-0.159	0.266706	0.716741
ZNF280C	0.1754	0.19165	0.16073	0.15448	0.16036	0.15738			ZNF280C	0.168065	0.157407	-0.095	0.374517	0.72106
MAPK3	0.17728	0.17506	0.17082	0.15475	0.16036	0.16137			MAPK3	0.17405	0.158827	-0.132	0.0669848	0.716741
URB1	0.18407	0.17322	0.16026	0.1587	0.16036	0.16088			URB1	0.172165	0.15998	-0.106	0.492266	0.740382
BRK1	0.17703	0.18035	0.16615	0.15445	0.16039	0.1598			BRK1	0.17159	0.158213	-0.117	0.217325	0.716741
TMF1	0.17769	0.18358	0.1695	0.14139	0.1604	0.15975			TMF1	0.173595	0.153847	-0.174	0.0774574	0.716741
HMGCL	0.1789	0.17278	0.17222	0.15271	0.1604	0.16046			HMGCL	0.17556	0.157857	-0.153	0.0457231	0.716741
USP13	0.18551	0.16685	0.15856	0.15459	0.1604	0.17409			USP13	0.172035	0.163027	-0.078	0.624722	0.800934
ZCCHC8	0.17795	0.18363	0.1609	0.1555	0.16041	0.16426			ZCCHC8	0.169425	0.160057	-0.082	0.461399	0.728308
CDK6	0.17931	0.17327	0.16554	0.15818	0.16041	0.15908			CDK6	0.172425	0.159223	-0.115	0.303836	0.716741
XPO7	0.18466	0.17172	0.17002	0.15742	0.16041	0.15443			XPO7	0.17734	0.15742	-0.172	0.208978	0.716741
UBE2Z	0.18024	0.1848	0.164	0.15262	0.16042	0.15972			UBE2Z	0.17212	0.157587	-0.127	0.305557	0.716741
SELENOF	0.1861	0.17683	0.16869	0.15071	0.16042	0.1567			SELENOF	0.177395	0.155943	-0.186	0.219749	0.716741
CHST14	0.16951	0.18142	0.17723	0.14591	0.16043	0.16551			CHST14	0.17337	0.157283	-0.14	0.106447	0.716741
PAIP1	0.17888	0.17507	0.16398	0.15702	0.16043	0.1616			PAIP1	0.17143	0.159683	-0.102	0.353088	0.716741
OGA	0.18465	0.17518	0.17069	0.15118	0.16043	0.15446			OGA	0.17767	0.155357	-0.194	0.156432	0.716741
EEF1AKNMT	0.18771	0.17508	0.16612	0.15066	0.16044	0.15896			EEF1AKNMT	0.176915	0.156687	-0.175	0.295063	0.716741
DPCD	0.17783	0.17745	0.16686	0.15392	0.16045	0.1652			DPCD	0.172345	0.159857	-0.109	0.209303	0.716741
NSUN2	0.18397	0.17578	0.16812	0.15278	0.16045	0.15915			NSUN2	0.176045	0.15746	-0.161	0.234778	0.716741
GSS	0.18594	0.17604	0.1671	0.1513	0.16045	0.15743			GSS	0.17652	0.156393	-0.175	0.259512	0.716741
RBMS2	0.18649	0.17937	0.16808	0.14704	0.16046	0.15789			RBMS2	0.177285	0.15513	-0.193	0.209668	0.716741
ARMC6	0.18216	0.17057	0.16815	0.15562	0.16047	0.15993			ARMC6	0.175155	0.158673	-0.143	0.243265	0.716741
MAP2K1	0.1867	0.1722	0.17244	0.15154	0.16048	0.15681			MAP2K1	0.17957	0.156277	-0.2	0.15591	0.716741
PPP4C	0.17377	0.1723	0.16374	0.1617	0.16049	0.1615			PPP4C	0.168755	0.16123	-0.066	0.373128	0.72106
PRPSAP2	0.18166	0.17684	0.16316	0.1545	0.16049	0.15687			PRPSAP2	0.17241	0.157287	-0.132	0.342187	0.716741
BLVRA	0.17837	0.16201	0.1743	0.1655	0.1605	0.15933			BLVRA	0.176335	0.161777	-0.124	0.0204414	0.716741
UTP18	0.17936	0.16929	0.1676	0.15134	0.1605	0.16244			UTP18	0.17348	0.158093	-0.134	0.17447	0.716741
RRP1	0.18379	0.17385	0.16651	0.15238	0.1605	0.15953			RRP1	0.17515	0.15747	-0.154	0.269565	0.716741
DDX18	0.1856	0.17757	0.17022	0.14863	0.1605	0.15545			DDX18	0.17791	0.15486	-0.2	0.160491	0.716741
YKT6	0.18612	0.17454	0.16685	0.15147	0.1605	0.15639			YKT6	0.176485	0.15612	-0.177	0.263965	0.716741
GPD2	0.18294	0.18194	0.16883	0.14896	0.16051	0.16207			GPD2	0.175885	0.15718	-0.162	0.170973	0.716741
LASP1	0.18643	0.17788	0.16529	0.15255	0.16051	0.15575			LASP1	0.17586	0.15627	-0.17	0.304222	0.716741
SNRPD1	0.1809	0.17411	0.16125	0.15764	0.16052	0.16479			SNRPD1	0.171075	0.160983	-0.088	0.487151	0.737762
DIS3	0.18171	0.17338	0.16698	0.15513	0.16052	0.16022			DIS3	0.174345	0.158623	-0.136	0.265075	0.716741
EP300	0.18235	0.17074	0.16455	0.15706	0.16052	0.15724			EP300	0.17345	0.158273	-0.132	0.3341	0.716741
UBE2E1	0.18361	0.18426	0.16797	0.15046	0.16052	0.15489			UBE2E1	0.17579	0.15529	-0.179	0.199296	0.716741
GATAD2A	0.18955	0.17819	0.16703	0.14873	0.16052	0.15844			GATAD2A	0.17829	0.155897	-0.194	0.274268	0.716741
MTA2	0.18295	0.17945	0.17104	0.15021	0.16053	0.1556			MTA2	0.176995	0.155447	-0.187	0.11898	0.716741
NOC2L	0.18287	0.17525	0.16719	0.15267	0.16054	0.15884			NOC2L	0.17503	0.15735	-0.154	0.243613	0.716741
TPT1	0.18288	0.17893	0.16814	0.1519	0.16054	0.15714			TPT1	0.17551	0.156527	-0.165	0.207484	0.716741
RPL10	0.1839	0.17977	0.16685	0.15456	0.16054	0.15462			RPL10	0.175375	0.156573	-0.164	0.257419	0.716741
POLR3C	0.18843	0.18054	0.15917	0.15649	0.16054	0.15985			POLR3C	0.1738	0.15896	-0.129	0.494686	0.740382
ALDH6A1	0.17675	0.16868	0.16428	0.15708	0.16055	0.17267			ALDH6A1	0.170515	0.163433	-0.061	0.455935	0.726705
CDK4	0.18342	0.17614	0.16966	0.15156	0.16055	0.1558			CDK4	0.17654	0.15597	-0.179	0.170807	0.716741
ABHD14B	0.18409	0.1754	0.17152	0.15247	0.16055	0.1553			ABHD14B	0.177805	0.156107	-0.188	0.144305	0.716741
WBP2	0.18636	0.17794	0.16924	0.1504	0.16055	0.1593			WBP2	0.1778	0.15675	-0.182	0.213884	0.716741
MYL6	0.19014	0.17844	0.17007	0.14792	0.16055	0.15524			MYL6	0.180105	0.15457	-0.221	0.207043	0.716741
ARIH1	0.18166	0.17765	0.16998	0.15416	0.16056	0.15459			ARIH1	0.17582	0.156437	-0.169	0.154535	0.716741
TES	0.18192	0.17643	0.16901	0.15413	0.16056	0.15896			TES	0.175465	0.157883	-0.152	0.200804	0.716741
GRB2	0.18304	0.17764	0.17046	0.14925	0.16056	0.15613			GRB2	0.17675	0.155313	-0.187	0.126251	0.716741
FRA10AC1	0.18133	0.17229	0.15346	0.15799	0.16057	0.16365			FRA10AC1	0.167395	0.160737	-0.059	0.716221	0.851991
CTNNA1	0.18459	0.17795	0.16686	0.15317	0.16057	0.15629			CTNNA1	0.175725	0.156677	-0.166	0.262939	0.716741
HNRNPA2B1	0.18174	0.17924	0.16694	0.15249	0.16058	0.15553			HNRNPA2B1	0.17434	0.1562	-0.159	0.221769	0.716741
BID	0.18571	0.16709	0.17283	0.15838	0.16058	0.15633			BID	0.17927	0.15843	-0.178	0.180208	0.716741
SMARCA5	0.18212	0.17669	0.17109	0.1499	0.1606	0.15693			SMARCA5	0.176605	0.15581	-0.181	0.103926	0.716741
GMPS	0.18607	0.17817	0.17067	0.1493	0.1606	0.15647			GMPS	0.17837	0.155457	-0.198	0.164505	0.716741
TSC22D4	0.18576	0.18597	0.17293	0.14746	0.16061	0.14726			TSC22D4	0.179345	0.151777	-0.241	0.0738588	0.716741
HAX1	0.17995	0.16839	0.16969	0.16295	0.16062	0.15841			HAX1	0.17482	0.16066	-0.122	0.203631	0.716741
CWF19L2	0.18287	0.17591	0.17244	0.14845	0.16065	0.15969			CWF19L2	0.177655	0.156263	-0.185	0.0760152	0.716741
ACAT2	0.17931	0.17876	0.16801	0.1502	0.16066	0.15565			ACAT2	0.17366	0.155503	-0.159	0.135573	0.716741
SAP18	0.18461	0.17594	0.16728	0.15596	0.16066	0.16158			SAP18	0.175945	0.1594	-0.142	0.297704	0.716741
INTS7	0.19393	0.16683	0.16943	0.15351	0.16066	0.15917			INTS7	0.18168	0.15778	-0.203	0.293898	0.716741
RAB9A	0.17717	0.16918	0.15772	0.15883	0.16067	0.16575			RAB9A	0.167445	0.16175	-0.05	0.66226	0.82199
SLTM	0.17973	0.1754	0.16246	0.15399	0.16068	0.16527			SLTM	0.171095	0.15998	-0.097	0.404081	0.721248
TGFBI	0.18496	0.17445	0.18155	0.14842	0.16068	0.15395			TGFBI	0.183255	0.15435	-0.248	0.00704205	0.716741
NUB1	0.18577	0.16833	0.16935	0.15597	0.16069	0.15989			NUB1	0.17756	0.15885	-0.161	0.254867	0.716741
ANXA7	0.18503	0.17432	0.16968	0.15115	0.1607	0.15701			ANXA7	0.177355	0.156287	-0.182	0.19057	0.716741
FYCO1	0.18683	0.18211	0.16644	0.14914	0.1607	0.15539			FYCO1	0.176635	0.155077	-0.188	0.257287	0.716741
DMD	0.19563	0.18848	0.15881	0.14532	0.1607	0.15106			DMD	0.17722	0.15236	-0.218	0.396699	0.721248
H4C1	0.185	0.17837	0.1676	0.15047	0.16071	0.15517			H4C1	0.1763	0.15545	-0.182	0.224353	0.716741
COG5	0.18004	0.17875	0.16048	0.15395	0.16073	0.16605			COG5	0.17026	0.160243	-0.087	0.483181	0.736002
PTPRK	0.18738	0.15809	0.16457	0.15906	0.16073	0.16711			PTPRK	0.175975	0.1623	-0.117	0.436492	0.721471
COMMD4	0.16943	0.17433	0.16788	0.15781	0.16074	0.16981			COMMD4	0.168655	0.162787	-0.051	0.242977	0.716741
HARS1	0.18357	0.1771	0.17036	0.15299	0.16074	0.15615			HARS1	0.176965	0.156627	-0.176	0.170293	0.716741
DCAF1	0.18356	0.17139	0.15856	0.15968	0.16075	0.16477			DCAF1	0.17106	0.161733	-0.081	0.591209	0.785671
PHIP	0.17135	0.17964	0.15429	0.15332	0.16076	0.18308			PHIP	0.16282	0.16572	0.025	0.830855	0.916057
TOMM70	0.18742	0.17795	0.17074	0.1504	0.16076	0.15402			TOMM70	0.17908	0.15506	-0.208	0.180258	0.716741
COL6A2	0.17392	0.20163	0.15797	0.1504	0.16078	0.1553			COL6A2	0.165945	0.155493	-0.094	0.398186	0.721248
POLR2G	0.17971	0.17738	0.17346	0.15325	0.16078	0.15541			POLR2G	0.176585	0.15648	-0.174	0.0338281	0.716741
MAGT1	0.1829	0.17083	0.16861	0.15359	0.16079	0.16043			MAGT1	0.175755	0.15827	-0.151	0.221001	0.716741
NAPA	0.18969	0.17515	0.1747	0.15011	0.16079	0.15414			NAPA	0.182195	0.155013	-0.233	0.130422	0.716741
ANKRD17	0.18157	0.17084	0.17028	0.15088	0.1608	0.16014			ANKRD17	0.175925	0.157273	-0.162	0.12658	0.716741
YLPM1	0.18787	0.17692	0.1664	0.15283	0.1608	0.15156			YLPM1	0.177135	0.155063	-0.192	0.271307	0.716741
DPH5	0.19482	0.17929	0.16805	0.1516	0.1608	0.1462			DPH5	0.181435	0.152867	-0.247	0.255961	0.716741
GHITM	0.17452	0.16722	0.16483	0.16844	0.16081	0.16418			GHITM	0.169675	0.164477	-0.045	0.465061	0.729385
ITPRID2	0.18666	0.15971	0.16602	0.17336	0.16081	0.17255			ITPRID2	0.17634	0.168907	-0.062	0.600672	0.788431
KIAA1143	0.17726	0.17506	0.16892	0.1593	0.16082	0.15864			KIAA1143	0.17309	0.159587	-0.117	0.18355	0.716741
RRP36	0.1802	0.16893	0.16448	0.16907	0.16082	0.1565			RRP36	0.17234	0.16213	-0.088	0.397022	0.721248
PSMD10	0.18973	0.17811	0.16393	0.15501	0.16082	0.15135			PSMD10	0.17683	0.155727	-0.183	0.340109	0.716741
TXNDC17	0.19564	0.17805	0.17174	0.14476	0.16082	0.15332			TXNDC17	0.18369	0.152967	-0.264	0.201535	0.716741
SCFD2	0.17297	0.18344	0.18807	0.13562	0.16084	0.15906			SCFD2	0.18052	0.15184	-0.25	0.0876689	0.716741
PARD3	0.17594	0.17394	0.1609	0.16119	0.16084	0.16777			PARD3	0.16842	0.163267	-0.045	0.615869	0.794772
RPL5	0.18237	0.17319	0.16268	0.15166	0.16084	0.15763			RPL5	0.172525	0.15671	-0.139	0.340615	0.716741
PTPN11	0.18497	0.17723	0.16606	0.1526	0.16084	0.15894			PTPN11	0.175515	0.15746	-0.157	0.291734	0.716741
VAT1	0.19	0.17973	0.17388	0.14781	0.16086	0.15266			VAT1	0.18194	0.153777	-0.243	0.128575	0.716741
PRIM2	0.17893	0.17553	0.16936	0.14802	0.16087	0.16			PRIM2	0.174145	0.156297	-0.156	0.0867482	0.716741
PNKP	0.17387	0.16763	0.16857	0.17107	0.16088	0.1632			PNKP	0.17122	0.16505	-0.053	0.229739	0.716741
SRM	0.17907	0.17628	0.16551	0.1557	0.16088	0.16008			SRM	0.17229	0.158887	-0.117	0.285	0.716741
NR3C1	0.18072	0.17974	0.17225	0.15135	0.16088	0.15506			NR3C1	0.176485	0.155763	-0.18	0.0613525	0.716741
DDX51	0.18356	0.1758	0.16837	0.1502	0.16088	0.16118			DDX51	0.175965	0.15742	-0.161	0.202662	0.716741
DNPEP	0.18404	0.17308	0.1679	0.15461	0.16088	0.15978			DNPEP	0.17597	0.158423	-0.152	0.260226	0.716741
RFC2	0.18607	0.18041	0.16453	0.15461	0.16088	0.15753			RFC2	0.1753	0.157673	-0.153	0.343273	0.716741
ARHGEF18	0.18625	0.17119	0.16832	0.1545	0.16088	0.15887			ARHGEF18	0.177285	0.158083	-0.165	0.267	0.716741
IPO8	0.17878	0.17516	0.17196	0.14924	0.16089	0.16404			IPO8	0.17537	0.158057	-0.15	0.0550534	0.716741
PHGDH	0.1854	0.17349	0.16669	0.15194	0.1609	0.15756			PHGDH	0.176045	0.1568	-0.167	0.270052	0.716741
NUDT2	0.20078	0.14453	0.17682	0.15867	0.1609	0.15829			NUDT2	0.1888	0.159287	-0.245	0.244151	0.716741
ZNF845	0.17181	0.17919	0.16361	0.15899	0.16091	0.149			ZNF845	0.16771	0.1563	-0.102	0.149856	0.716741
NAB1	0.17272	0.16715	0.16725	0.1542	0.16091	0.17776			NAB1	0.169985	0.16429	-0.049	0.51307	0.747122
ZGPAT	0.16649	0.18127	0.16288	0.15856	0.16092	0.16133			ZGPAT	0.164685	0.16027	-0.039	0.201909	0.716741
IWS1	0.18572	0.17498	0.16727	0.153	0.16092	0.16015			IWS1	0.176495	0.158023	-0.159	0.277874	0.716741
EXOSC1	0.18678	0.17735	0.16841	0.15242	0.16092	0.15593			EXOSC1	0.177595	0.156423	-0.183	0.242624	0.716741
STK38	0.17918	0.17643	0.17308	0.15004	0.16095	0.15765			STK38	0.17613	0.156213	-0.173	0.0245921	0.716741
RNH1	0.18402	0.17984	0.16672	0.15362	0.16095	0.15447			RNH1	0.17537	0.156347	-0.166	0.254275	0.716741
PDCD6IP	0.18705	0.17818	0.16884	0.15103	0.16095	0.15472			PDCD6IP	0.177945	0.155567	-0.194	0.22127	0.716741
RBM34	0.17662	0.16938	0.16891	0.15787	0.16096	0.16095			RBM34	0.172765	0.159927	-0.111	0.166018	0.716741
YJU2	0.18804	0.1783	0.17013	0.15312	0.16096	0.15541			YJU2	0.179085	0.156497	-0.195	0.222625	0.716741
GNPDA2	0.18934	0.18046	0.16921	0.14701	0.16096	0.15303			GNPDA2	0.179275	0.153667	-0.222	0.202188	0.716741
HSP90AA1	0.18349	0.17759	0.16531	0.15247	0.16097	0.15764			HSP90AA1	0.1744	0.157027	-0.151	0.290614	0.716741
PDXDC1	0.18377	0.17566	0.16985	0.15228	0.16097	0.16242			PDXDC1	0.17681	0.158557	-0.157	0.188184	0.716741
CBX1	0.18623	0.17598	0.16184	0.15249	0.16097	0.15344			CBX1	0.174035	0.155633	-0.161	0.363761	0.718176
SRSF11	0.18225	0.17397	0.15859	0.15994	0.16099	0.1594			SRSF11	0.17042	0.16011	-0.09	0.543519	0.76171
NPLOC4	0.19028	0.17799	0.16891	0.15107	0.161	0.1538			NPLOC4	0.179595	0.15529	-0.21	0.24482	0.716741
SNX12	0.18084	0.17931	0.1703	0.14928	0.16102	0.15694			SNX12	0.17557	0.155747	-0.173	0.0958623	0.716741
YTHDF1	0.18286	0.17775	0.16698	0.15336	0.16102	0.1583			YTHDF1	0.17492	0.15756	-0.151	0.254043	0.716741
APOO	0.17388	0.17025	0.16012	0.15783	0.16103	0.1769			APOO	0.167	0.165253	-0.015	0.862431	0.934945
CSNK2B	0.18322	0.18012	0.17127	0.15092	0.16103	0.15754			CSNK2B	0.177245	0.156497	-0.18	0.126454	0.716741
SRP19	0.18354	0.1648	0.16051	0.15819	0.16103	0.17193			SRP19	0.172025	0.163717	-0.071	0.599897	0.787818
KHDRBS1	0.18591	0.17734	0.16366	0.15382	0.16103	0.15952			KHDRBS1	0.174785	0.158123	-0.145	0.367603	0.720169
TEX30	0.18026	0.18304	0.17094	0.1469	0.16104	0.15782			TEX30	0.1756	0.155253	-0.178	0.0625261	0.716741
ACBD3	0.18175	0.17633	0.17409	0.15259	0.16104	0.15844			ACBD3	0.17792	0.157357	-0.177	0.0524018	0.716741
GNAI2	0.1824	0.17632	0.16649	0.15156	0.16104	0.15603			GNAI2	0.174445	0.15621	-0.159	0.234681	0.716741
UNC45A	0.18341	0.17593	0.16656	0.15289	0.16104	0.15857			UNC45A	0.174985	0.1575	-0.152	0.266971	0.716741
FKBP8	0.18357	0.17865	0.16802	0.15431	0.16104	0.15814			FKBP8	0.175795	0.15783	-0.156	0.2441	0.716741
AP3M1	0.18508	0.17534	0.17032	0.15149	0.16104	0.15674			AP3M1	0.1777	0.156423	-0.184	0.178613	0.716741
DDX21	0.1856	0.17586	0.16817	0.15091	0.16104	0.1551			DDX21	0.176885	0.155683	-0.184	0.221167	0.716741
VPS33B	0.18729	0.1821	0.17058	0.14732	0.16104	0.16279			VPS33B	0.178935	0.15705	-0.188	0.173929	0.716741
HNRNPA3	0.16485	0.18579	0.15699	0.16005	0.16105	0.16747			HNRNPA3	0.16092	0.162857	0.017	0.718594	0.85344
EXOC5	0.1758	0.17276	0.16553	0.15525	0.16105	0.16399			EXOC5	0.170665	0.160097	-0.092	0.245675	0.716741
DNAJA2	0.18148	0.17675	0.16634	0.1551	0.16107	0.15787			DNAJA2	0.17391	0.158013	-0.138	0.270227	0.716741
UFSP2	0.17967	0.16983	0.16438	0.16154	0.16108	0.16351			UFSP2	0.172025	0.162043	-0.086	0.414534	0.721248
BNIP2	0.18244	0.17163	0.17221	0.15541	0.16108	0.15722			BNIP2	0.177325	0.157903	-0.167	0.135929	0.716741
UQCC1	0.17285	0.16659	0.16076	0.17056	0.16109	0.16815			UQCC1	0.166805	0.1666	-0.002	0.979183	0.99158
PHF10	0.1778	0.1825	0.16817	0.15008	0.16109	0.16036			PHF10	0.172985	0.157177	-0.138	0.113815	0.716741
NSUN4	0.17099	0.17747	0.16364	0.16503	0.16111	0.16277			NSUN4	0.167315	0.16297	-0.038	0.43634	0.721471
GART	0.18573	0.17713	0.16878	0.15086	0.16111	0.15504			GART	0.177255	0.15567	-0.187	0.20868	0.716741
ZC3H7A	0.19433	0.16926	0.16747	0.15374	0.16111	0.15511			ZC3H7A	0.1809	0.156653	-0.208	0.315532	0.716741
DAPK3	0.17993	0.1698	0.17526	0.15511	0.16112	0.15879			DAPK3	0.177595	0.15834	-0.166	0.0194358	0.716741
CSTF1	0.18268	0.17175	0.16691	0.1537	0.16112	0.15917			CSTF1	0.174795	0.157997	-0.146	0.260722	0.716741
MED23	0.1833	0.18611	0.16895	0.15461	0.16112	0.16019			MED23	0.176125	0.15864	-0.151	0.227645	0.716741
POLR2H	0.18661	0.18059	0.16624	0.14816	0.16112	0.15938			POLR2H	0.176425	0.15622	-0.175	0.26646	0.716741
VKORC1L1	0.18208	0.17892	0.16604	0.15249	0.16114	0.15934			VKORC1L1	0.17406	0.157657	-0.143	0.266017	0.716741
XPO5	0.1847	0.18066	0.16468	0.15225	0.16114	0.16139			XPO5	0.17469	0.15826	-0.143	0.331746	0.716741
SMARCE1	0.18384	0.1763	0.16446	0.15575	0.16115	0.15822			SMARCE1	0.17415	0.158373	-0.137	0.345243	0.716741
ACTN4	0.18443	0.17761	0.16721	0.15173	0.16115	0.15717			ACTN4	0.17582	0.156683	-0.166	0.245762	0.716741
MIF	0.18672	0.17177	0.17147	0.15401	0.16115	0.15214			MIF	0.179095	0.155767	-0.201	0.168772	0.716741
PRPS2	0.18255	0.17471	0.16434	0.15563	0.16116	0.15638			PRPS2	0.173445	0.157723	-0.137	0.326362	0.716741
TNFRSF12A	0.19054	0.19963	0.17268	0.12363	0.16117	0.15234			TNFRSF12A	0.18161	0.145713	-0.318	0.0895808	0.716741
ACTL6A	0.17825	0.17603	0.16696	0.15237	0.16118	0.15838			ACTL6A	0.172605	0.15731	-0.134	0.18011	0.716741
TTC27	0.1883	0.17645	0.17752	0.14842	0.16118	0.14814			TTC27	0.18291	0.15258	-0.262	0.0393329	0.716741
CAP1	0.18711	0.17594	0.16606	0.15123	0.16119	0.15684			CAP1	0.176585	0.15642	-0.175	0.289753	0.716741
RBBP5	0.18586	0.17306	0.16947	0.15033	0.1612	0.16153			RBBP5	0.177665	0.157687	-0.172	0.206243	0.716741
WDR73	0.18385	0.17844	0.15685	0.15155	0.16121	0.15734			WDR73	0.17035	0.1567	-0.12	0.492422	0.740382
DFFA	0.18609	0.17962	0.1686	0.14797	0.16121	0.15415			DFFA	0.177345	0.154443	-0.199	0.190783	0.716741
CTDP1	0.17165	0.1837	0.15775	0.15382	0.16122	0.15658			CTDP1	0.1647	0.157207	-0.067	0.467277	0.729385
XIAP	0.17604	0.17417	0.16862	0.15572	0.16122	0.16423			XIAP	0.17233	0.16039	-0.104	0.121808	0.716741
MAGED2	0.18506	0.17745	0.16748	0.15115	0.16123	0.15559			MAGED2	0.17627	0.15599	-0.176	0.234641	0.716741
GNG12	0.19141	0.17819	0.17239	0.14503	0.16123	0.15762			GNG12	0.1819	0.154627	-0.234	0.160708	0.716741
SENP1	0.18036	0.16607	0.1692	0.16529	0.16124	0.15784			SENP1	0.17478	0.161457	-0.114	0.219318	0.716741
COASY	0.16926	0.17888	0.16893	0.15425	0.16125	0.16022			COASY	0.169095	0.158573	-0.093	0.0397374	0.716741
ARAP1	0.17877	0.17455	0.16977	0.15497	0.16126	0.15846			ARAP1	0.17427	0.15823	-0.139	0.134883	0.716741
DHX8	0.17911	0.17678	0.16609	0.15147	0.16126	0.16647			DHX8	0.1726	0.159733	-0.112	0.248159	0.716741
MAGEA6	0.18212	0.18179	0.16269	0.14872	0.16127	0.16264			MAGEA6	0.172405	0.157543	-0.13	0.341577	0.716741
RINT1	0.18375	0.16857	0.16805	0.14515	0.16127	0.17347			RINT1	0.1759	0.159963	-0.137	0.262977	0.716741
RPA1	0.18444	0.17722	0.16975	0.15239	0.16127	0.15607			RPA1	0.177095	0.156577	-0.178	0.18846	0.716741
ELOF1	0.19004	0.1794	0.17355	0.1417	0.16127	0.15404			ELOF1	0.181795	0.152337	-0.255	0.101133	0.716741
DCTD	0.17953	0.16559	0.16402	0.1594	0.16128	0.17019			DCTD	0.171775	0.163623	-0.07	0.47264	0.730078
TMEM165	0.18237	0.16796	0.1628	0.16055	0.16128	0.16336			TMEM165	0.172585	0.16173	-0.094	0.466089	0.729385
CLASP2	0.18323	0.1759	0.1705	0.15139	0.16128	0.15935			CLASP2	0.176865	0.15734	-0.169	0.152069	0.716741
MRI1	0.18416	0.17462	0.16785	0.15329	0.16128	0.15853			MRI1	0.176005	0.1577	-0.158	0.246885	0.716741
RPL34	0.18432	0.17644	0.16454	0.15396	0.1613	0.1553			RPL34	0.17443	0.156853	-0.153	0.315073	0.716741
MAGED1	0.19609	0.17131	0.15794	0.15698	0.1613	0.15374			MAGED1	0.177015	0.15734	-0.17	0.48872	0.738644
ATP5MD	0.17913	0.16942	0.15866	0.16357	0.16131	0.16177			ATP5MD	0.168895	0.162217	-0.058	0.631816	0.806839
SF1	0.18116	0.17628	0.16447	0.15835	0.16132	0.16093			SF1	0.172815	0.1602	-0.109	0.369595	0.720897
DDX42	0.18458	0.17542	0.16739	0.1539	0.16132	0.1576			DDX42	0.175985	0.157607	-0.159	0.263394	0.716741
COPS8	0.1781	0.17356	0.16519	0.15445	0.16133	0.16338			COPS8	0.171645	0.15972	-0.104	0.285039	0.716741
ACOT1	0.18221	0.17253	0.15906	0.15658	0.16133	0.16565			ACOT1	0.170635	0.161187	-0.082	0.56156	0.771246
MED4	0.19418	0.16677	0.16552	0.15046	0.16133	0.16174			MED4	0.17985	0.157843	-0.188	0.355546	0.716741
GLTP	0.17652	0.16512	0.16743	0.16056	0.16134	0.16902			GLTP	0.171975	0.16364	-0.072	0.274614	0.716741
RAB3GAP2	0.18317	0.17575	0.16982	0.15062	0.16134	0.15768			RAB3GAP2	0.176495	0.156547	-0.173	0.157841	0.716741
SMARCA4	0.1859	0.17669	0.16712	0.15279	0.16134	0.16024			SMARCA4	0.17651	0.158123	-0.159	0.282528	0.716741
PPP3R1	0.17921	0.17677	0.16771	0.15442	0.16135	0.1609			PPP3R1	0.17346	0.15889	-0.127	0.204733	0.716741
SNRPD2	0.18417	0.17864	0.168	0.15282	0.16136	0.15563			SNRPD2	0.176085	0.156603	-0.169	0.226832	0.716741
SRC	0.18085	0.16671	0.17138	0.15788	0.16137	0.16123			SRC	0.176115	0.16016	-0.137	0.167247	0.716741
UQCRQ	0.16924	0.17733	0.15563	0.16346	0.16139	0.16282			UQCRQ	0.162435	0.162557	0.001	0.98863	0.995172
CCDC137	0.17464	0.16998	0.15886	0.16903	0.16139	0.16542			CCDC137	0.16675	0.16528	-0.013	0.883787	0.941732
SEC24B	0.17688	0.17456	0.1653	0.15397	0.1614	0.16075			SEC24B	0.17109	0.158707	-0.108	0.244483	0.716741
HDAC1	0.17705	0.17176	0.1623	0.15798	0.16141	0.16267			HDAC1	0.169675	0.160687	-0.079	0.43245	0.721471
PPP1R2	0.18406	0.16981	0.1618	0.15114	0.16141	0.15598			PPP1R2	0.17293	0.156177	-0.147	0.361014	0.717463
CNP	0.1862	0.17825	0.16848	0.15008	0.16141	0.15627			CNP	0.17734	0.15592	-0.186	0.218415	0.716741
C5orf51	0.18754	0.17685	0.16927	0.14985	0.16142	0.15687			C5orf51	0.178405	0.156047	-0.193	0.215647	0.716741
JAGN1	0.19303	0.17874	0.16291	0.15265	0.16143	0.15123			JAGN1	0.17797	0.155103	-0.198	0.362456	0.717502
LSM14B	0.17551	0.1808	0.16558	0.15499	0.16145	0.16382			LSM14B	0.170545	0.160087	-0.091	0.236248	0.716741
RASA3	0.17974	0.17494	0.16094	0.153	0.16145	0.16569			RASA3	0.17034	0.160047	-0.09	0.459028	0.727629
PWP2	0.17571	0.18126	0.16157	0.15477	0.16146	0.16433			PWP2	0.16864	0.160187	-0.074	0.428386	0.721248
ERGIC2	0.18198	0.17687	0.16093	0.15027	0.16146	0.16848			ERGIC2	0.171455	0.16007	-0.099	0.461979	0.728378
PPL	0.19003	0.17405	0.16658	0.15377	0.16146	0.15568			PPL	0.178305	0.15697	-0.184	0.311145	0.716741
GTF3C5	0.17965	0.18847	0.158	0.15042	0.16147	0.16378			GTF3C5	0.168825	0.158557	-0.091	0.509029	0.746263
WDR6	0.18048	0.17349	0.16391	0.15541	0.16147	0.16078			WDR6	0.172195	0.15922	-0.113	0.351694	0.716741
MTR	0.1823	0.17763	0.17225	0.14979	0.16147	0.15532			MTR	0.177275	0.155527	-0.189	0.07431	0.716741
ITGAV	0.18392	0.17681	0.16825	0.15178	0.16147	0.15731			ITGAV	0.176085	0.156853	-0.167	0.216308	0.716741
HSD17B4	0.18665	0.17603	0.16983	0.15158	0.16147	0.15299			HSD17B4	0.17824	0.155347	-0.198	0.191685	0.716741
SAP30	0.18607	0.17538	0.16792	0.15665	0.16148	0.1525			SAP30	0.176995	0.156877	-0.174	0.25015	0.716741
L2HGDH	0.18739	0.16782	0.14605	0.16225	0.16148	0.17501			L2HGDH	0.16672	0.166247	-0.004	0.985507	0.994729
ANKS1A	0.16771	0.17936	0.16881	0.16221	0.16149	0.17263			ANKS1A	0.16826	0.165443	-0.024	0.516994	0.747377
WDR61	0.17931	0.17134	0.1606	0.1578	0.16149	0.16151			WDR61	0.169955	0.160267	-0.085	0.486989	0.737762
NFXL1	0.18015	0.18525	0.16474	0.15312	0.16149	0.1589			NFXL1	0.172445	0.157837	-0.128	0.287666	0.716741
MSH6	0.18295	0.17445	0.16511	0.15296	0.1615	0.15808			MSH6	0.17403	0.157513	-0.144	0.298778	0.716741
GBP1	0.18333	0.17612	0.16852	0.1539	0.16151	0.15866			GBP1	0.175925	0.158023	-0.155	0.227459	0.716741
PPP2CB	0.17771	0.17023	0.16339	0.15844	0.16153	0.1601			PPP2CB	0.17055	0.160023	-0.092	0.377299	0.72106
RFC3	0.17836	0.17777	0.16107	0.15534	0.16154	0.16772			RFC3	0.169715	0.161533	-0.071	0.509469	0.746263
TUBA1B	0.18725	0.18212	0.17085	0.14502	0.16154	0.15354			TUBA1B	0.17905	0.153367	-0.223	0.135207	0.716741
WDHD1	0.18188	0.17773	0.16959	0.15261	0.16157	0.15728			WDHD1	0.175735	0.157153	-0.161	0.162377	0.716741
RMDN1	0.17989	0.17324	0.16493	0.15558	0.1616	0.16193			RMDN1	0.17241	0.159703	-0.11	0.323742	0.716741
CDK1	0.17982	0.17343	0.16419	0.15618	0.16161	0.16101			CDK1	0.172005	0.1596	-0.108	0.348532	0.716741
EIF5	0.18733	0.1776	0.17029	0.14916	0.16161	0.1556			EIF5	0.17881	0.155457	-0.202	0.18267	0.716741
EXOC6B	0.16081	0.17437	0.15355	0.1787	0.16162	0.17094			EXOC6B	0.15718	0.17042	0.117	0.119644	0.716741
OPTN	0.18349	0.17641	0.16806	0.15274	0.16162	0.15905			OPTN	0.175775	0.157803	-0.156	0.231	0.716741
SLC25A6	0.18585	0.17092	0.16369	0.15809	0.16162	0.15869			SLC25A6	0.17477	0.159467	-0.132	0.397229	0.721248
ERG28	0.17717	0.16646	0.16795	0.15632	0.16163	0.17047			ERG28	0.17256	0.162807	-0.084	0.232445	0.716741
POLR2J3	0.18344	0.17299	0.16867	0.15315	0.16165	0.15838			POLR2J3	0.176055	0.157727	-0.159	0.216755	0.716741
ZBTB8OS	0.1736	0.1755	0.16838	0.15768	0.16166	0.16318			ZBTB8OS	0.17099	0.16084	-0.088	0.0930028	0.716741
TXLNG	0.18229	0.17611	0.16645	0.15225	0.16166	0.15877			TXLNG	0.17437	0.15756	-0.146	0.253491	0.716741
ACADM	0.18607	0.17743	0.16927	0.15152	0.16166	0.15368			ACADM	0.17767	0.15562	-0.191	0.199695	0.716741
POLR2L	0.19139	0.17584	0.16901	0.14899	0.16166	0.15311			POLR2L	0.1802	0.154587	-0.221	0.236393	0.716741
SMARCC1	0.18204	0.17562	0.16633	0.15284	0.16167	0.15974			SMARCC1	0.174185	0.158083	-0.14	0.263957	0.716741
EIPR1	0.18809	0.17964	0.17794	0.1443	0.16167	0.149			EIPR1	0.183015	0.151657	-0.271	0.0281154	0.716741
TIMM9	0.17981	0.17399	0.16753	0.15316	0.16168	0.15826			TIMM9	0.17367	0.1577	-0.139	0.196884	0.716741
RABEP1	0.182	0.17558	0.16784	0.14964	0.16168	0.15569			RABEP1	0.17492	0.15567	-0.168	0.175476	0.716741
ANKFY1	0.18208	0.17662	0.16958	0.15359	0.16168	0.15664			ANKFY1	0.17583	0.157303	-0.161	0.172518	0.716741
POLR1E	0.17683	0.173	0.1678	0.15507	0.16169	0.16099			POLR1E	0.172315	0.15925	-0.114	0.165301	0.716741
TLN1	0.18157	0.17683	0.16797	0.15245	0.16169	0.15809			TLN1	0.17477	0.15741	-0.151	0.202191	0.716741
TARBP2	0.18211	0.19186	0.15629	0.16055	0.16169	0.1475			TARBP2	0.1692	0.15658	-0.112	0.499263	0.743766
PPP1CC	0.18315	0.17449	0.1671	0.15423	0.16169	0.15778			PPP1CC	0.175125	0.1579	-0.149	0.260306	0.716741
FAM177A1	0.18954	0.16839	0.16197	0.15126	0.16169	0.16715			FAM177A1	0.175755	0.160033	-0.135	0.447138	0.723397
MRPL12	0.16805	0.18384	0.1602	0.15842	0.1617	0.16779			MRPL12	0.164125	0.162637	-0.013	0.78565	0.886958
DCXR	0.17813	0.17681	0.16414	0.16205	0.1617	0.1534			DCXR	0.171135	0.15905	-0.106	0.306619	0.716741
CYRIB	0.1798	0.17673	0.16514	0.15191	0.1617	0.15664			CYRIB	0.17247	0.15675	-0.138	0.246661	0.716741
WDR3	0.18013	0.17383	0.16641	0.15681	0.1617	0.16083			WDR3	0.17327	0.15978	-0.117	0.28814	0.716741
NUBP2	0.18031	0.17113	0.16718	0.15491	0.1617	0.16515			NUBP2	0.173745	0.160587	-0.114	0.257293	0.716741
ACAD8	0.18173	0.1681	0.17416	0.15775	0.1617	0.15655			ACAD8	0.177945	0.158667	-0.165	0.0851102	0.716741
COPS2	0.1821	0.17769	0.16677	0.15553	0.1617	0.15935			COPS2	0.174435	0.15886	-0.135	0.278047	0.716741
ATP6V1A	0.18385	0.17566	0.16595	0.15355	0.1617	0.15793			ATP6V1A	0.1749	0.157727	-0.149	0.29045	0.716741
RBM12B	0.18342	0.16871	0.16066	0.15575	0.16171	0.16925			RBM12B	0.17204	0.162237	-0.085	0.542123	0.76171
EPS15	0.1838	0.17264	0.16728	0.15095	0.16171	0.16362			EPS15	0.17554	0.15876	-0.145	0.25154	0.716741
PSME3	0.17803	0.17725	0.1666	0.15529	0.16172	0.15858			PSME3	0.172315	0.15853	-0.12	0.224795	0.716741
LRRC8A	0.17907	0.17127	0.17162	0.15261	0.16172	0.1637			LRRC8A	0.175345	0.159343	-0.138	0.0647248	0.716741
HMGN5	0.18481	0.16574	0.16315	0.16592	0.16172	0.15867			HMGN5	0.17398	0.162103	-0.102	0.466405	0.729385
SNX2	0.18361	0.17544	0.1668	0.15324	0.16173	0.15725			SNX2	0.175205	0.157407	-0.155	0.261122	0.716741
PPID	0.18503	0.17547	0.16949	0.15205	0.16173	0.1562			PPID	0.17726	0.15666	-0.178	0.19834	0.716741
C5orf24	0.18064	0.18078	0.16086	0.14588	0.16174	0.1701			C5orf24	0.17075	0.15924	-0.101	0.443115	0.722024
DYNC1I2	0.18598	0.17598	0.16377	0.15281	0.16174	0.15832			DYNC1I2	0.174875	0.157623	-0.15	0.353886	0.716741
HPS3	0.19015	0.18278	0.17119	0.14993	0.16174	0.14421			HPS3	0.18067	0.15196	-0.25	0.146041	0.716741
ARID1A	0.17886	0.17817	0.16431	0.15769	0.16175	0.15764			ARID1A	0.171585	0.159027	-0.11	0.326671	0.716741
GCDH	0.19615	0.16805	0.17295	0.14979	0.16175	0.15131			GCDH	0.18455	0.154283	-0.258	0.206863	0.716741
CCNB1	0.18366	0.17065	0.16951	0.15431	0.16176	0.16011			CCNB1	0.176585	0.158727	-0.154	0.21495	0.716741
RNF20	0.17733	0.17443	0.16449	0.1532	0.16178	0.16142			RNF20	0.17091	0.1588	-0.106	0.277112	0.716741
UBE2K	0.18054	0.17017	0.16897	0.15641	0.16178	0.15876			UBE2K	0.174755	0.158983	-0.136	0.204586	0.716741
RRP8	0.18998	0.17664	0.16428	0.15028	0.16178	0.15578			RRP8	0.17713	0.155947	-0.184	0.334158	0.716741
CD2AP	0.18193	0.174	0.16825	0.15296	0.16179	0.16121			CD2AP	0.17509	0.158653	-0.142	0.213786	0.716741
SUZ12	0.18233	0.17322	0.17277	0.15026	0.16179	0.15964			SUZ12	0.17755	0.15723	-0.175	0.0717521	0.716741
PFKM	0.18507	0.17662	0.16417	0.15612	0.16179	0.15905			PFKM	0.17462	0.158987	-0.135	0.37045	0.720897
RAP1B	0.18778	0.17668	0.16752	0.15294	0.16179	0.15739			RAP1B	0.17765	0.157373	-0.175	0.280199	0.716741
CDC20	0.18138	0.17246	0.16937	0.15922	0.1618	0.15721			CDC20	0.175375	0.15941	-0.138	0.215599	0.716741
POGLUT1	0.16792	0.17529	0.17158	0.16265	0.16181	0.16076			POGLUT1	0.16975	0.16174	-0.07	0.119243	0.716741
STIM1	0.17347	0.15225	0.17079	0.16488	0.16182	0.17679			STIM1	0.17213	0.16783	-0.036	0.449884	0.725069
NIFK	0.176	0.17131	0.16702	0.16107	0.16182	0.16646			NIFK	0.17151	0.163117	-0.072	0.285922	0.716741
GLE1	0.18801	0.17536	0.16934	0.15486	0.16183	0.15481			GLE1	0.178675	0.157167	-0.185	0.244883	0.716741
SURF2	0.16978	0.18627	0.1588	0.15212	0.16184	0.169			SURF2	0.16429	0.160987	-0.029	0.689982	0.837043
PLXNA1	0.17676	0.17332	0.17009	0.15853	0.16184	0.15946			PLXNA1	0.173425	0.159943	-0.117	0.130857	0.716741
CRNKL1	0.18056	0.17502	0.16749	0.15333	0.16184	0.16002			CRNKL1	0.174025	0.158397	-0.136	0.217644	0.716741
OSGEPL1	0.17028	0.17032	0.15549	0.16033	0.16185	0.18173			OSGEPL1	0.162885	0.16797	0.044	0.655359	0.819025
GRSF1	0.18158	0.18128	0.16591	0.15219	0.16185	0.16098			GRSF1	0.173745	0.15834	-0.134	0.269517	0.716741
HPRT1	0.18554	0.17636	0.16587	0.15228	0.16185	0.15941			HPRT1	0.175705	0.157847	-0.155	0.302921	0.716741
MDN1	0.17291	0.17153	0.1627	0.15698	0.16186	0.16317			MDN1	0.167805	0.16067	-0.063	0.377134	0.72106
DLAT	0.18341	0.17684	0.16409	0.15414	0.16186	0.15824			DLAT	0.17375	0.15808	-0.136	0.341237	0.716741
HSP90AB1	0.18383	0.17599	0.16677	0.15221	0.16186	0.15622			HSP90AB1	0.1753	0.156763	-0.161	0.250151	0.716741
ATIC	0.18214	0.17796	0.16736	0.15143	0.16187	0.157			ATIC	0.17475	0.156767	-0.157	0.211845	0.716741
CARS2	0.199	0.17117	0.16203	0.13982	0.16187	0.1661			CARS2	0.180515	0.15593	-0.211	0.389891	0.72106
M6PR	0.18102	0.17744	0.16442	0.15516	0.16188	0.16024			M6PR	0.17272	0.159093	-0.119	0.336626	0.716741
ZNF346	0.18148	0.17772	0.16797	0.14972	0.16188	0.16124			ZNF346	0.174725	0.157613	-0.149	0.182166	0.716741
IP6K1	0.18455	0.18122	0.1641	0.14342	0.16188	0.16484			IP6K1	0.174325	0.156713	-0.154	0.294348	0.716741
DSTN	0.18657	0.17661	0.16926	0.15226	0.16188	0.15308			DSTN	0.177915	0.15574	-0.192	0.206699	0.716741
SDAD1	0.18668	0.18033	0.17252	0.14822	0.16188	0.15036			SDAD1	0.1796	0.153487	-0.227	0.10415	0.716741
RAB8B	0.17497	0.17173	0.16269	0.16238	0.16189	0.16635			RAB8B	0.16883	0.16354	-0.046	0.544084	0.76171
YWHAB	0.18478	0.17539	0.16665	0.15222	0.1619	0.15666			YWHAB	0.175715	0.156927	-0.163	0.264786	0.716741
PIK3R1	0.18228	0.16843	0.15554	0.16432	0.16191	0.16843			PIK3R1	0.16891	0.164887	-0.035	0.814164	0.905928
CARM1	0.18282	0.17691	0.16762	0.15455	0.16191	0.15935			CARM1	0.17522	0.158603	-0.144	0.253871	0.716741
RPL26L1	0.171	0.17226	0.16977	0.15954	0.16192	0.16551			RPL26L1	0.170385	0.162323	-0.07	0.0329136	0.716741
GABPA	0.17802	0.17696	0.15734	0.14852	0.16192	0.15787			GABPA	0.16768	0.156103	-0.103	0.451733	0.725647
CNBP	0.17819	0.17529	0.16172	0.15736	0.16192	0.16325			CNBP	0.169955	0.160843	-0.079	0.462588	0.728622
RNF220	0.17199	0.1725	0.17695	0.14627	0.16193	0.17037			RNF220	0.17447	0.159523	-0.129	0.159957	0.716741
ANAPC7	0.17596	0.17963	0.17098	0.14796	0.16193	0.16882			ANAPC7	0.17347	0.15957	-0.12	0.141589	0.716741
NAT10	0.1858	0.17961	0.16982	0.15036	0.16194	0.15597			NAT10	0.17781	0.15609	-0.188	0.184951	0.716741
RPS4X	0.18394	0.17592	0.16332	0.15453	0.16196	0.15744			RPS4X	0.17363	0.157977	-0.136	0.362629	0.717502
NCLN	0.18505	0.17193	0.16443	0.15482	0.16196	0.16477			NCLN	0.17474	0.160517	-0.122	0.386961	0.72106
AAK1	0.17979	0.17112	0.1629	0.15842	0.16198	0.16015			AAK1	0.171345	0.160183	-0.097	0.409902	0.721248
STAG2	0.18151	0.17735	0.16861	0.15289	0.16198	0.15874			STAG2	0.17506	0.15787	-0.149	0.190153	0.716741
RAMACL	0.19326	0.17522	0.16884	0.14802	0.16198	0.15451			RAMACL	0.18105	0.154837	-0.226	0.253024	0.716741
PLOD1	0.17992	0.1753	0.16855	0.15509	0.16199	0.15812			PLOD1	0.174235	0.1584	-0.137	0.188999	0.716741
SIN3B	0.16812	0.17234	0.16962	0.15205	0.162	0.16489			SIN3B	0.16887	0.159647	-0.081	0.136664	0.716741
PARN	0.17078	0.17466	0.17257	0.1619	0.162	0.15899			PARN	0.171675	0.160963	-0.093	0.00499478	0.716741
ERMP1	0.17863	0.16908	0.16346	0.16195	0.162	0.16488			ERMP1	0.171045	0.162943	-0.07	0.477168	0.733236
ELP3	0.18407	0.17933	0.16763	0.14941	0.162	0.15756			ELP3	0.17585	0.156323	-0.17	0.212717	0.716741
WASHC4	0.17279	0.16723	0.16352	0.16	0.16201	0.17445			WASHC4	0.168155	0.165487	-0.023	0.711548	0.848357
ERCC2	0.181	0.17903	0.1674	0.14802	0.16202	0.16245			ERCC2	0.1742	0.157497	-0.145	0.183088	0.716741
CTNND1	0.18383	0.17623	0.16749	0.15195	0.16202	0.15727			CTNND1	0.17566	0.15708	-0.161	0.235173	0.716741
RBBP7	0.1857	0.17757	0.17022	0.15003	0.16202	0.15418			RBBP7	0.17796	0.15541	-0.195	0.165338	0.716741
AKAP9	0.1858	0.17386	0.15998	0.1578	0.16203	0.16053			AKAP9	0.17289	0.16012	-0.111	0.502549	0.744829
ACOX1	0.18092	0.17431	0.16975	0.15288	0.16204	0.16009			ACOX1	0.175335	0.158337	-0.147	0.150591	0.716741
EIF2B3	0.17718	0.17743	0.16568	0.15784	0.16205	0.1571			EIF2B3	0.17143	0.158997	-0.109	0.258474	0.716741
FAM207A	0.18309	0.17432	0.17756	0.1627	0.16205	0.14458			FAM207A	0.180325	0.156443	-0.205	0.0420781	0.716741
MMUT	0.18351	0.17502	0.16479	0.1572	0.16205	0.16019			MMUT	0.17415	0.159813	-0.124	0.363746	0.718176
DNAJC21	0.17766	0.17002	0.15397	0.16936	0.16206	0.1691			DNAJC21	0.165815	0.16684	0.009	0.945317	0.973119
LANCL1	0.18395	0.184	0.17296	0.14688	0.16206	0.15274			LANCL1	0.178455	0.153893	-0.214	0.062194	0.716741
MT-CO2	0.18093	0.17273	0.16686	0.15761	0.16207	0.16436			MT-CO2	0.173895	0.161347	-0.108	0.309031	0.716741
COX7B	0.18258	0.17856	0.16266	0.15439	0.16207	0.16205			COX7B	0.17262	0.159503	-0.114	0.403895	0.721248
PABPC1	0.18487	0.1777	0.16678	0.15219	0.16207	0.15658			PABPC1	0.175825	0.156947	-0.164	0.262092	0.716741
ZNF326	0.18002	0.17663	0.16476	0.15748	0.16209	0.16192			ZNF326	0.17239	0.160497	-0.103	0.355566	0.716741
PPM1G	0.18536	0.17275	0.16545	0.15332	0.1621	0.15856			PPM1G	0.175405	0.157993	-0.151	0.317089	0.716741
NUFIP2	0.1861	0.18222	0.16498	0.15348	0.1621	0.15402			NUFIP2	0.17554	0.156533	-0.165	0.308177	0.716741
SH3GLB1	0.17912	0.17715	0.16584	0.15537	0.16211	0.16116			SH3GLB1	0.17248	0.159547	-0.112	0.280581	0.716741
FTSJ3	0.18205	0.17237	0.16668	0.15566	0.16211	0.16005			FTSJ3	0.174365	0.159273	-0.131	0.28577	0.716741
PSMC1	0.18419	0.17436	0.16699	0.15305	0.16211	0.15647			PSMC1	0.17559	0.15721	-0.16	0.256947	0.716741
UBL5	0.17785	0.16898	0.17504	0.1532	0.16212	0.16282			UBL5	0.176445	0.15938	-0.147	0.019841	0.716741
CNOT1	0.17904	0.17532	0.16855	0.15349	0.16212	0.15842			CNOT1	0.173795	0.15801	-0.137	0.15573	0.716741
SELENOH	0.1917	0.17329	0.17154	0.15137	0.16212	0.15211			SELENOH	0.18162	0.1552	-0.227	0.203185	0.716741
CHMP5	0.18181	0.17927	0.16021	0.15593	0.16213	0.15677			CHMP5	0.17101	0.158277	-0.112	0.443558	0.722024
POLR1A	0.18041	0.18536	0.17224	0.14658	0.16214	0.15327			POLR1A	0.176325	0.153997	-0.195	0.0386777	0.716741
ZC3H14	0.18091	0.17668	0.16451	0.16152	0.16215	0.16308			ZC3H14	0.17271	0.16225	-0.09	0.422777	0.721248
RAB24	0.17965	0.1705	0.16889	0.15172	0.16216	0.16708			RAB24	0.17427	0.16032	-0.12	0.16721	0.716741
BOP1	0.18033	0.17675	0.16286	0.15384	0.16216	0.15924			BOP1	0.171595	0.158413	-0.115	0.359249	0.717463
PGM5	0.17297	0.16949	0.16492	0.16177	0.16217	0.16868			PGM5	0.168945	0.164207	-0.041	0.431546	0.721471
TSC22D1	0.17146	0.16495	0.16525	0.16967	0.16218	0.16649			TSC22D1	0.168355	0.166113	-0.019	0.614551	0.794186
TACC1	0.18197	0.17443	0.1724	0.15492	0.16218	0.16266			TACC1	0.177185	0.15992	-0.148	0.116509	0.716741
PRKCA	0.18231	0.17218	0.16813	0.15546	0.16218	0.16369			PRKCA	0.17522	0.160443	-0.127	0.257691	0.716741
RBM22	0.18433	0.18088	0.16587	0.15225	0.16218	0.1622			RBM22	0.1751	0.158877	-0.14	0.305683	0.716741
RB1	0.18053	0.18307	0.17536	0.14622	0.16219	0.16095			RB1	0.177945	0.156453	-0.186	0.0377798	0.716741
IARS2	0.17974	0.17764	0.16579	0.15354	0.1622	0.1612			IARS2	0.172765	0.15898	-0.12	0.268239	0.716741
API5	0.18196	0.17352	0.16901	0.1538	0.1622	0.15858			API5	0.175485	0.158193	-0.15	0.194706	0.716741
XPNPEP1	0.18903	0.17874	0.16855	0.14883	0.1622	0.15593			XPNPEP1	0.17879	0.155653	-0.2	0.234163	0.716741
HS2ST1	0.17332	0.17573	0.16273	0.16252	0.16222	0.16348			HS2ST1	0.168025	0.16274	-0.046	0.500069	0.743766
DDX47	0.18683	0.1736	0.17093	0.14928	0.16222	0.15384			DDX47	0.17888	0.155113	-0.206	0.157069	0.716741
FHL1	0.19259	0.16652	0.17066	0.158	0.16222	0.15			FHL1	0.181625	0.15674	-0.213	0.239342	0.716741
CNOT2	0.17703	0.17124	0.16123	0.16027	0.16224	0.16459			CNOT2	0.16913	0.162367	-0.059	0.547591	0.764748
UBR5	0.17724	0.17693	0.1631	0.15376	0.16224	0.16309			UBR5	0.17017	0.159697	-0.092	0.35444	0.716741
ZNF830	0.18222	0.16733	0.17381	0.15444	0.16225	0.15995			ZNF830	0.178015	0.15888	-0.164	0.0800849	0.716741
SMAD5	0.18513	0.18303	0.16374	0.14489	0.16226	0.1625			SMAD5	0.174435	0.15655	-0.156	0.307073	0.716741
TPX2	0.18607	0.17562	0.16997	0.15285	0.16226	0.1579			TPX2	0.17802	0.15767	-0.175	0.212171	0.716741
LAMB1	0.18168	0.17483	0.16529	0.15661	0.16227	0.16019			LAMB1	0.173485	0.15969	-0.12	0.332744	0.716741
USP47	0.19251	0.17786	0.16633	0.15374	0.16227	0.1591			USP47	0.17942	0.15837	-0.18	0.346891	0.716741
PDCD6	0.17796	0.17827	0.16147	0.15665	0.16228	0.1622			PDCD6	0.169715	0.160377	-0.082	0.454536	0.726119
C20orf27	0.18334	0.17732	0.17387	0.15091	0.16228	0.15228			C20orf27	0.178605	0.155157	-0.203	0.0529864	0.716741
ZDHHC5	0.18568	0.17582	0.16497	0.15276	0.16228	0.15849			ZDHHC5	0.175325	0.157843	-0.152	0.326357	0.716741
SMS	0.18691	0.17531	0.16555	0.1515	0.16229	0.15898			SMS	0.17623	0.15759	-0.161	0.31366	0.716741
TMED7	0.17602	0.17719	0.16254	0.15648	0.1623	0.16146			TMED7	0.16928	0.16008	-0.081	0.391574	0.72106
FAM98A	0.17782	0.16976	0.16674	0.15903	0.1623	0.16405			FAM98A	0.17228	0.161793	-0.091	0.293933	0.716741
ASMTL	0.18145	0.1702	0.16591	0.15846	0.1623	0.15897			ASMTL	0.17368	0.15991	-0.119	0.32161	0.716741
ST13	0.18167	0.17673	0.16667	0.15364	0.1623	0.15761			ST13	0.17417	0.15785	-0.142	0.249135	0.716741
PARP1	0.18303	0.17601	0.1678	0.15198	0.16231	0.15802			PARP1	0.175415	0.157437	-0.156	0.221113	0.716741
CACYBP	0.18523	0.17499	0.16757	0.15242	0.16231	0.15603			CACYBP	0.1764	0.15692	-0.169	0.246409	0.716741
NUCB1	0.18495	0.17421	0.16909	0.1542	0.16232	0.1582			NUCB1	0.17702	0.15824	-0.162	0.232856	0.716741
CFL2	0.18361	0.17384	0.16322	0.15532	0.16233	0.15765			CFL2	0.173415	0.158433	-0.13	0.373055	0.72106
SUPT16H	0.18366	0.17495	0.16696	0.15405	0.16233	0.15839			SUPT16H	0.17531	0.158257	-0.148	0.271197	0.716741
SCAF11	0.18152	0.17164	0.1624	0.16246	0.16235	0.16216			SCAF11	0.17196	0.162323	-0.083	0.497448	0.742635
DNAJC13	0.18498	0.17863	0.16117	0.15222	0.16235	0.16106			DNAJC13	0.173075	0.158543	-0.127	0.42795	0.721248
SSB	0.18611	0.17279	0.16651	0.15321	0.16235	0.15919			SSB	0.17631	0.15825	-0.156	0.300588	0.716741
CELF1	0.18196	0.15916	0.14905	0.16887	0.16236	0.16381			CELF1	0.165505	0.165013	-0.004	0.981016	0.992162
ST20-MTHFS	0.18371	0.18311	0.16481	0.1534	0.16236	0.15838			ST20-MTHFS	0.17426	0.158047	-0.141	0.320988	0.716741
CS	0.18496	0.17278	0.16584	0.15469	0.16236	0.15642			CS	0.1754	0.157823	-0.152	0.304211	0.716741
CD109	0.16018	0.16592	0.1559	0.17848	0.16237	0.17714			CD109	0.15804	0.172663	0.128	0.0920653	0.716741
BNIP1	0.18523	0.17467	0.1677	0.1543	0.16237	0.15792			BNIP1	0.176465	0.158197	-0.158	0.268099	0.716741
VAMP3	0.19081	0.17582	0.16542	0.14864	0.16237	0.15608			VAMP3	0.178115	0.155697	-0.194	0.308888	0.716741
CNOT3	0.17539	0.18611	0.16189	0.15819	0.16238	0.15605			CNOT3	0.16864	0.158873	-0.086	0.372661	0.72106
SLC35B2	0.18029	0.17903	0.16043	0.15288	0.16238	0.15872			SLC35B2	0.17036	0.157993	-0.109	0.420743	0.721248
ZFC3H1	0.18668	0.16135	0.15784	0.15814	0.16238	0.16282			ZFC3H1	0.17226	0.161113	-0.097	0.580503	0.781877
RABGAP1	0.18291	0.16958	0.16437	0.15412	0.16239	0.15876			RABGAP1	0.17364	0.158423	-0.132	0.335444	0.716741
CDC27	0.18614	0.17322	0.16709	0.15277	0.16239	0.16175			CDC27	0.176615	0.15897	-0.152	0.293707	0.716741
GRK2	0.18085	0.17679	0.17319	0.14716	0.16241	0.1596			GRK2	0.17702	0.15639	-0.179	0.0434917	0.716741
TRIM32	0.18761	0.18322	0.15996	0.13915	0.16241	0.16055			TRIM32	0.173785	0.154037	-0.174	0.361544	0.717463
RIC8A	0.18094	0.17696	0.16969	0.15611	0.16242	0.15738			RIC8A	0.175315	0.158637	-0.144	0.177406	0.716741
SELENOS	0.18253	0.15645	0.15919	0.16269	0.16242	0.17672			SELENOS	0.17086	0.167277	-0.031	0.813701	0.905663
SPC24	0.18285	0.17427	0.17132	0.15015	0.16242	0.15829			SPC24	0.177085	0.156953	-0.174	0.110685	0.716741
HMGN1	0.18293	0.17921	0.15996	0.15627	0.16242	0.15784			HMGN1	0.171445	0.158843	-0.11	0.467473	0.729385
EIF2D	0.18504	0.18231	0.16044	0.15089	0.16242	0.16017			EIF2D	0.17274	0.157827	-0.13	0.429111	0.721248
UBE2G2	0.16541	0.1452	0.15371	0.14884	0.16244	0.2244			UBE2G2	0.15956	0.17856	0.162	0.503279	0.74495
RAP2B	0.17841	0.17159	0.16471	0.16129	0.16244	0.16366			RAP2B	0.17156	0.162463	-0.079	0.409217	0.721248
HSD17B11	0.17418	0.16975	0.15987	0.15928	0.16245	0.17448			HSD17B11	0.167025	0.165403	-0.014	0.867892	0.93802
TMOD3	0.18573	0.17462	0.1671	0.1526	0.16245	0.15744			TMOD3	0.176415	0.157497	-0.164	0.27056	0.716741
COG1	0.17832	0.1723	0.16538	0.16032	0.16247	0.16121			COG1	0.17185	0.161333	-0.091	0.349117	0.716741
CNDP2	0.17928	0.17634	0.164	0.15499	0.16247	0.16023			CNDP2	0.17164	0.15923	-0.108	0.335795	0.716741
GSR	0.18422	0.17377	0.16513	0.15442	0.16247	0.16025			GSR	0.174675	0.159047	-0.135	0.33677	0.716741
IVNS1ABP	0.18828	0.16746	0.16921	0.15463	0.16247	0.15794			IVNS1ABP	0.178745	0.158347	-0.175	0.264432	0.716741
ATL2	0.18065	0.17499	0.16551	0.15685	0.16248	0.15952			ATL2	0.17308	0.159617	-0.117	0.316031	0.716741
AHCTF1	0.17273	0.17164	0.15869	0.15873	0.16249	0.16729			AHCTF1	0.16571	0.162837	-0.025	0.754724	0.871219
HSPA1B	0.18363	0.17477	0.16877	0.15332	0.16249	0.1569			HSPA1B	0.1762	0.15757	-0.161	0.211206	0.716741
RTF2	0.18409	0.17798	0.16186	0.15208	0.16249	0.15864			RTF2	0.172975	0.157737	-0.133	0.38991	0.72106
PEA15	0.17203	0.18144	0.1555	0.16329	0.1625	0.16791			PEA15	0.163765	0.164567	0.007	0.93875	0.970445
EXD2	0.18094	0.17251	0.16073	0.15179	0.1625	0.15888			EXD2	0.170835	0.157723	-0.115	0.405328	0.721248
SNX27	0.18209	0.17483	0.17768	0.14618	0.1625	0.15672			SNX27	0.179885	0.155133	-0.214	0.0229561	0.716741
RAB21	0.1802	0.17719	0.16943	0.15432	0.16251	0.15558			RAB21	0.174815	0.15747	-0.151	0.143068	0.716741
TMBIM6	0.18526	0.16642	0.16811	0.15946	0.16251	0.15824			TMBIM6	0.176685	0.16007	-0.142	0.297953	0.716741
PDE6D	0.18589	0.17829	0.17299	0.14896	0.16251	0.15136			PDE6D	0.17944	0.154277	-0.218	0.0907726	0.716741
FEN1	0.18626	0.1774	0.16778	0.15263	0.16252	0.15672			FEN1	0.17702	0.15729	-0.17	0.256782	0.716741
TTI1	0.16914	0.17666	0.1636	0.15595	0.16253	0.16447			TTI1	0.16637	0.160983	-0.047	0.26535	0.716741
CHCHD6	0.17941	0.16943	0.16284	0.15902	0.16253	0.16677			CHCHD6	0.171125	0.162773	-0.072	0.491292	0.740382
VPS29	0.18175	0.17892	0.16858	0.14944	0.16253	0.15589			VPS29	0.175165	0.155953	-0.168	0.150591	0.716741
NFKB1	0.18621	0.17914	0.1682	0.15014	0.16253	0.15958			NFKB1	0.177205	0.157417	-0.171	0.236742	0.716741
CISD1	0.17011	0.19243	0.15012	0.14742	0.16255	0.17737			CISD1	0.160115	0.162447	0.021	0.873815	0.938664
KIF3B	0.17589	0.18161	0.16435	0.15308	0.16255	0.15806			KIF3B	0.17012	0.157897	-0.108	0.240064	0.716741
LARP1	0.1818	0.17295	0.16806	0.15392	0.16256	0.15871			LARP1	0.17493	0.158397	-0.143	0.220282	0.716741
RBM15	0.18677	0.1721	0.17558	0.1535	0.16256	0.15526			RBM15	0.181175	0.157107	-0.206	0.094064	0.716741
MOB3A	0.16503	0.16762	0.16006	0.1639	0.16257	0.15972			MOB3A	0.162545	0.162063	-0.004	0.882569	0.94142
TWSG1	0.1789	0.18428	0.16779	0.15167	0.16258	0.15478			TWSG1	0.173345	0.156343	-0.149	0.139564	0.716741
POLD1	0.17496	0.17734	0.16716	0.15737	0.16259	0.16015			POLD1	0.17106	0.160037	-0.096	0.180971	0.716741
NAP1L4	0.1772	0.17323	0.16284	0.15499	0.16259	0.16495			NAP1L4	0.17002	0.160843	-0.08	0.404609	0.721248
TUBA8	0.18101	0.16919	0.17164	0.15404	0.16259	0.16153			TUBA8	0.176325	0.159387	-0.146	0.110084	0.716741
BUB1B	0.17944	0.18298	0.1617	0.14587	0.1626	0.16761			BUB1B	0.17057	0.158693	-0.104	0.390612	0.72106
TRAM1	0.18783	0.19836	0.15192	0.14966	0.1626	0.14963			TRAM1	0.169875	0.153963	-0.142	0.534679	0.757021
CC2D1A	0.18014	0.17196	0.16605	0.15812	0.16261	0.1602			CC2D1A	0.173095	0.16031	-0.111	0.312927	0.716741
TFAM	0.182	0.17702	0.16913	0.15267	0.16261	0.15539			TFAM	0.175565	0.15689	-0.162	0.16525	0.716741
TM9SF3	0.17887	0.17252	0.16204	0.15637	0.16262	0.1607			TM9SF3	0.170455	0.159897	-0.092	0.421615	0.721248
USP16	0.19169	0.17604	0.17681	0.14011	0.16262	0.15274			USP16	0.18425	0.151823	-0.279	0.0632971	0.716741
CAPN7	0.17926	0.18842	0.14857	0.15077	0.16263	0.17035			CAPN7	0.163915	0.16125	-0.024	0.892511	0.946305
TM9SF2	0.18571	0.17077	0.16919	0.15061	0.16263	0.15958			TM9SF2	0.17745	0.157607	-0.171	0.211367	0.716741
SMYD2	0.18864	0.18554	0.15471	0.15731	0.16264	0.15115			SMYD2	0.171675	0.157033	-0.129	0.544254	0.76171
TTC1	0.18916	0.17728	0.16816	0.14932	0.16264	0.15785			TTC1	0.17866	0.156603	-0.19	0.253912	0.716741
UBL4A	0.17801	0.17133	0.16436	0.16031	0.16265	0.16333			UBL4A	0.171185	0.162097	-0.079	0.407081	0.721248
UGDH	0.17806	0.17656	0.16588	0.15461	0.16265	0.1606			UGDH	0.17197	0.159287	-0.111	0.253307	0.716741
RNASEH2A	0.18082	0.17339	0.16673	0.15729	0.16265	0.16117			RNASEH2A	0.173775	0.16037	-0.116	0.296294	0.716741
ACADSB	0.18262	0.17988	0.16705	0.157	0.16265	0.16215			ACADSB	0.174835	0.1606	-0.123	0.306759	0.716741
PIGS	0.18408	0.17146	0.16374	0.15407	0.16265	0.16461			PIGS	0.17391	0.160443	-0.116	0.398217	0.721248
H3C15	0.18442	0.17596	0.16886	0.15288	0.16265	0.15511			H3C15	0.17664	0.15688	-0.171	0.20545	0.716741
PSMA7	0.18104	0.17624	0.16381	0.1565	0.16266	0.16103			PSMA7	0.172425	0.160063	-0.107	0.379602	0.72106
AP1G1	0.18147	0.17381	0.16638	0.15641	0.16266	0.1653			AP1G1	0.173925	0.161457	-0.107	0.325234	0.716741
KPNA3	0.18152	0.17462	0.16524	0.15436	0.16267	0.1581			KPNA3	0.17338	0.158377	-0.131	0.298342	0.716741
POLE3	0.18898	0.17793	0.16143	0.14449	0.16267	0.15731			POLE3	0.175205	0.154823	-0.178	0.356852	0.716872
NDUFA13	0.17651	0.16918	0.16309	0.15838	0.16268	0.16654			NDUFA13	0.1698	0.162533	-0.063	0.46428	0.729097
RAB34	0.17707	0.17908	0.16775	0.15329	0.16268	0.15941			RAB34	0.17241	0.15846	-0.122	0.143469	0.716741
PDLIM5	0.18194	0.17774	0.16171	0.15356	0.16268	0.16044			PDLIM5	0.171825	0.158893	-0.113	0.412599	0.721248
GLT8D1	0.18312	0.17313	0.16779	0.15325	0.16268	0.16084			GLT8D1	0.175455	0.158923	-0.143	0.24626	0.716741
EIF4A1	0.18438	0.17568	0.16573	0.15293	0.16268	0.15846			EIF4A1	0.175055	0.158023	-0.148	0.300156	0.716741
EIF1	0.18063	0.17314	0.16581	0.15276	0.16269	0.15779			EIF1	0.17322	0.157747	-0.135	0.253654	0.716741
YTHDF2	0.18292	0.17979	0.16711	0.14921	0.16269	0.15982			YTHDF2	0.175015	0.15724	-0.155	0.219269	0.716741
RPL10A	0.18367	0.17645	0.16514	0.15425	0.16269	0.15891			RPL10A	0.174405	0.158617	-0.137	0.323964	0.716741
TRIM27	0.1841	0.17448	0.17976	0.13927	0.16269	0.15969			TRIM27	0.18193	0.153883	-0.242	0.0533032	0.716741
FKBP15	0.17425	0.18292	0.17028	0.15109	0.1627	0.16213			FKBP15	0.172265	0.15864	-0.119	0.053911	0.716741
RAD21	0.17963	0.17848	0.16583	0.1555	0.1627	0.16408			RAD21	0.17273	0.16076	-0.104	0.30708	0.716741
YWHAH	0.1859	0.17557	0.16631	0.15258	0.1627	0.15758			YWHAH	0.176105	0.15762	-0.16	0.291389	0.716741
RIPK1	0.1781	0.17324	0.14673	0.1817	0.16271	0.15752			RIPK1	0.162415	0.16731	0.043	0.812479	0.90501
PRPS1	0.18043	0.17133	0.16431	0.15649	0.16271	0.15611			PRPS1	0.17237	0.158437	-0.122	0.319609	0.716741
SLFN11	0.18057	0.17441	0.17156	0.15038	0.16271	0.15821			SLFN11	0.176065	0.1571	-0.164	0.0701232	0.716741
DDX54	0.18188	0.17834	0.16577	0.15292	0.16271	0.15652			DDX54	0.173825	0.157383	-0.143	0.263519	0.716741
CLUH	0.18461	0.17438	0.16776	0.15269	0.16271	0.16039			CLUH	0.176185	0.158597	-0.152	0.256931	0.716741
TJP2	0.17984	0.17249	0.16712	0.1575	0.16272	0.16258			TJP2	0.17348	0.160933	-0.108	0.282221	0.716741
PES1	0.18431	0.17615	0.16611	0.15506	0.16272	0.16127			PES1	0.17521	0.159683	-0.134	0.324076	0.716741
THOC6	0.15997	0.19111	0.16616	0.14995	0.16273	0.16068			THOC6	0.163065	0.157787	-0.047	0.371587	0.72106
GEMIN5	0.1809	0.1737	0.16633	0.15412	0.16273	0.16178			GEMIN5	0.173615	0.159543	-0.122	0.276673	0.716741
VPS35	0.18403	0.17877	0.16389	0.15262	0.16275	0.15759			VPS35	0.17396	0.157653	-0.142	0.336701	0.716741
TASOR	0.18692	0.16309	0.16701	0.15759	0.16275	0.16264			TASOR	0.176965	0.160993	-0.136	0.348878	0.716741
SNTB2	0.17343	0.17848	0.16431	0.16178	0.16276	0.15924			SNTB2	0.16887	0.16126	-0.067	0.33297	0.716741
MYBBP1A	0.18067	0.17617	0.1663	0.15247	0.16276	0.15855			MYBBP1A	0.173485	0.157927	-0.136	0.240549	0.716741
CORO1C	0.18441	0.17551	0.16916	0.15291	0.16276	0.15666			CORO1C	0.176785	0.157443	-0.167	0.206214	0.716741
KDM1A	0.18056	0.17292	0.1649	0.15397	0.16277	0.16168			KDM1A	0.17273	0.159473	-0.115	0.317446	0.716741
ADH5	0.18005	0.17689	0.16385	0.15334	0.16278	0.16187			ADH5	0.17195	0.15933	-0.11	0.341741	0.716741
PAK2	0.18156	0.17681	0.16625	0.15065	0.16278	0.15689			PAK2	0.173905	0.156773	-0.15	0.226993	0.716741
RNF40	0.17579	0.17315	0.16496	0.15815	0.16279	0.16266			RNF40	0.170375	0.1612	-0.08	0.323969	0.716741
PARVB	0.17796	0.15318	0.16192	0.15392	0.16279	0.19023			PARVB	0.16994	0.16898	-0.008	0.948005	0.9738
SMAD4	0.18205	0.17102	0.15744	0.15667	0.16279	0.16209			SMAD4	0.169745	0.160517	-0.081	0.589254	0.784945
LIG1	0.17942	0.17313	0.16374	0.15651	0.1628	0.16192			LIG1	0.17158	0.16041	-0.097	0.379286	0.72106
RAB11FIP5	0.1798	0.16058	0.15882	0.15697	0.1628	0.16642			RAB11FIP5	0.16931	0.162063	-0.063	0.613525	0.793865
HSPBP1	0.18044	0.17156	0.16726	0.15487	0.1628	0.15899			HSPBP1	0.17385	0.158887	-0.13	0.236637	0.716741
EXOSC10	0.18417	0.17291	0.16705	0.15231	0.16281	0.16155			EXOSC10	0.17561	0.15889	-0.144	0.272149	0.716741
PDE12	0.17321	0.17548	0.15748	0.16028	0.16282	0.16349			PDE12	0.165345	0.162197	-0.028	0.757707	0.872528
NECAP2	0.179	0.17302	0.16538	0.15374	0.16283	0.16373			NECAP2	0.17219	0.1601	-0.105	0.292668	0.716741
TRAPPC3	0.18127	0.17403	0.16443	0.15749	0.16283	0.16411			TRAPPC3	0.17285	0.161477	-0.098	0.396794	0.721248
SLC16A1	0.18889	0.17796	0.16293	0.15241	0.16283	0.16108			SLC16A1	0.17591	0.158773	-0.148	0.403619	0.721248
ENY2	0.17236	0.17053	0.16175	0.16118	0.16284	0.16415			ENY2	0.167055	0.162723	-0.038	0.56257	0.771724
ARFRP1	0.17473	0.18195	0.17223	0.16063	0.16284	0.14764			ARFRP1	0.17348	0.157037	-0.144	0.0660521	0.716741
BMS1	0.1788	0.17416	0.16726	0.15549	0.16284	0.16011			BMS1	0.17303	0.15948	-0.118	0.225204	0.716741
RO60	0.18208	0.17324	0.16394	0.15566	0.16285	0.15985			RO60	0.17301	0.159453	-0.118	0.365944	0.719537
EHBP1L1	0.17742	0.17454	0.16741	0.15547	0.16286	0.16338			EHBP1L1	0.172415	0.16057	-0.103	0.206622	0.716741
LRRC40	0.17969	0.17209	0.16919	0.15354	0.16286	0.16016			LRRC40	0.17444	0.158853	-0.135	0.152111	0.716741
H1-10	0.18319	0.17339	0.16439	0.16023	0.16286	0.15595			H1-10	0.17379	0.15968	-0.122	0.365762	0.719537
KPNB1	0.18329	0.17565	0.1648	0.15468	0.16286	0.15924			KPNB1	0.174045	0.158927	-0.131	0.336755	0.716741
NUF2	0.18799	0.18001	0.16341	0.14595	0.16286	0.15984			NUF2	0.1757	0.156217	-0.17	0.332085	0.716741
NFYC	0.17804	0.16944	0.16765	0.1563	0.16287	0.1657			NFYC	0.172845	0.161623	-0.097	0.228728	0.716741
PDPR	0.18214	0.18071	0.16844	0.14641	0.16287	0.15786			PDPR	0.17529	0.155713	-0.171	0.144602	0.716741
RAD50	0.18231	0.17452	0.16867	0.15174	0.16287	0.15802			RAD50	0.17549	0.157543	-0.156	0.185194	0.716741
SLC25A12	0.17701	0.17471	0.16392	0.15644	0.16288	0.16377			SLC25A12	0.170465	0.16103	-0.082	0.368112	0.720308
DHX15	0.1836	0.17797	0.16828	0.15107	0.16288	0.156			DHX15	0.17594	0.15665	-0.168	0.198656	0.716741
ASH1L	0.18904	0.17764	0.16716	0.15116	0.16288	0.15212			ASH1L	0.1781	0.155387	-0.197	0.260284	0.716741
FCF1	0.16805	0.17879	0.18172	0.15058	0.16289	0.15797			FCF1	0.174885	0.157147	-0.154	0.182411	0.716741
MAT2B	0.17818	0.17244	0.16559	0.1581	0.16289	0.16105			MAT2B	0.171885	0.16068	-0.097	0.31521	0.716741
NUP133	0.18078	0.17626	0.16228	0.15592	0.16289	0.1594			NUP133	0.17153	0.159403	-0.106	0.407705	0.721248
AGK	0.18245	0.16732	0.15658	0.15959	0.16289	0.1593			AGK	0.169515	0.160593	-0.078	0.615322	0.794664
TRIM28	0.1839	0.17489	0.16719	0.15338	0.16289	0.15748			TRIM28	0.175545	0.157917	-0.153	0.25764	0.716741
HSPE1-MOB4	0.17032	0.17636	0.16009	0.16746	0.16291	0.16286			HSPE1-MOB4	0.165205	0.16441	-0.007	0.902914	0.95172
NPM1	0.18491	0.17529	0.16374	0.15472	0.16291	0.15676			NPM1	0.174325	0.15813	-0.141	0.358629	0.717463
COMMD9	0.1884	0.1737	0.16677	0.15261	0.16291	0.15561			COMMD9	0.177585	0.157043	-0.177	0.291219	0.716741
SMARCB1	0.17528	0.17656	0.1718	0.15623	0.16292	0.15759			SMARCB1	0.17354	0.158913	-0.127	0.0132244	0.716741
MTRR	0.18132	0.1844	0.16407	0.14889	0.16292	0.1563			MTRR	0.172695	0.156037	-0.146	0.26697	0.716741
VTI1A	0.17541	0.17705	0.16541	0.1563	0.16293	0.1629			VTI1A	0.17041	0.16071	-0.085	0.268428	0.716741
RBM8A	0.18371	0.17752	0.16494	0.15509	0.16293	0.15514			RBM8A	0.174325	0.15772	-0.144	0.311758	0.716741
DPF2	0.18391	0.17277	0.16279	0.15929	0.16293	0.16115			DPF2	0.17335	0.161123	-0.106	0.452175	0.725647
IDH3B	0.18593	0.17011	0.16841	0.15053	0.16293	0.15483			IDH3B	0.17717	0.156097	-0.183	0.213765	0.716741
SLC33A1	0.1964	0.17569	0.15301	0.15676	0.16293	0.1552			SLC33A1	0.174705	0.158297	-0.142	0.587191	0.783862
CHD1L	0.17869	0.17125	0.1713	0.16342	0.16294	0.14691			CHD1L	0.174995	0.157757	-0.15	0.0786784	0.716741
CTBP1	0.18735	0.17508	0.16935	0.15241	0.16294	0.15483			CTBP1	0.17835	0.156727	-0.186	0.221978	0.716741
MEF2D	0.17952	0.18022	0.16703	0.1568	0.16295	0.15348			MEF2D	0.173275	0.157743	-0.135	0.201997	0.716741
ODR4	0.18133	0.16836	0.17016	0.16032	0.16295	0.16176			ODR4	0.175745	0.161677	-0.12	0.235333	0.716741
LIMD1	0.18247	0.17117	0.16805	0.15153	0.16295	0.16439			LIMD1	0.17526	0.159623	-0.135	0.225285	0.716741
PTBP1	0.18345	0.17743	0.16273	0.15358	0.16295	0.15791			PTBP1	0.17309	0.158147	-0.13	0.374673	0.72106
TRAFD1	0.17462	0.1802	0.16356	0.15618	0.16296	0.16694			TRAFD1	0.16909	0.162027	-0.062	0.401679	0.721248
UBR7	0.18718	0.17614	0.17004	0.14815	0.16296	0.15585			UBR7	0.17861	0.155653	-0.198	0.177861	0.716741
DR1	0.17999	0.17358	0.16762	0.15694	0.16297	0.15853			DR1	0.173805	0.15948	-0.124	0.238683	0.716741
SNAP29	0.18099	0.16329	0.16495	0.15761	0.16297	0.17019			SNAP29	0.17297	0.16359	-0.08	0.434471	0.721471
WDR33	0.18373	0.1753	0.16469	0.1561	0.16297	0.16335			WDR33	0.17421	0.160807	-0.116	0.383251	0.72106
CFAP298	0.17266	0.16448	0.17081	0.16627	0.16298	0.1628			CFAP298	0.171735	0.164017	-0.066	0.0138873	0.716741
FAM160B2	0.17419	0.17853	0.17301	0.15535	0.16299	0.15593			FAM160B2	0.1736	0.15809	-0.135	0.0196488	0.716741
GTF2B	0.18269	0.17651	0.16954	0.14588	0.16299	0.16239			GTF2B	0.176115	0.157087	-0.165	0.138942	0.716741
LAMP1	0.18968	0.17604	0.16806	0.15109	0.16299	0.15512			LAMP1	0.17887	0.1564	-0.194	0.262325	0.716741
UBR4	0.17826	0.17688	0.16662	0.15469	0.163	0.1603			UBR4	0.17244	0.15933	-0.114	0.229617	0.716741
POLR2B	0.18091	0.17293	0.16474	0.15259	0.163	0.16435			POLR2B	0.172825	0.15998	-0.111	0.32885	0.716741
TRAPPC13	0.17885	0.17841	0.16658	0.15448	0.16301	0.15868			TRAPPC13	0.172715	0.158723	-0.122	0.22878	0.716741
UCK2	0.18293	0.17901	0.16915	0.14975	0.16301	0.15901			UCK2	0.17604	0.157257	-0.163	0.166011	0.716741
NAA15	0.18343	0.17555	0.16771	0.15313	0.16301	0.15682			NAA15	0.17557	0.157653	-0.155	0.233241	0.716741
GPT2	0.17867	0.16939	0.15745	0.16842	0.16302	0.16305			GPT2	0.16806	0.16483	-0.028	0.812236	0.90501
BCL10	0.18268	0.17444	0.16645	0.15371	0.16302	0.16119			BCL10	0.174565	0.159307	-0.132	0.28683	0.716741
DDA1	0.17765	0.16779	0.17352	0.15487	0.16303	0.16382			DDA1	0.175585	0.160573	-0.129	0.0238185	0.716741
SUPT6H	0.17891	0.17848	0.17028	0.1494	0.16303	0.15462			SUPT6H	0.174595	0.155683	-0.165	0.0620138	0.716741
EMC1	0.18142	0.17387	0.16697	0.1554	0.16303	0.15973			EMC1	0.174195	0.159387	-0.128	0.268068	0.716741
WDR82	0.18288	0.1739	0.16783	0.15437	0.16303	0.15997			WDR82	0.175355	0.159123	-0.14	0.251004	0.716741
SSRP1	0.17855	0.17635	0.1665	0.15377	0.16304	0.1587			SSRP1	0.172525	0.158503	-0.122	0.21838	0.716741
AIMP2	0.18009	0.17294	0.16623	0.15622	0.16304	0.16371			AIMP2	0.17316	0.16099	-0.105	0.307288	0.716741
DHFR	0.18211	0.17146	0.167	0.15278	0.16304	0.1598			DHFR	0.174555	0.15854	-0.139	0.247981	0.716741
BPNT1	0.18268	0.17673	0.16893	0.15022	0.16304	0.1566			BPNT1	0.175805	0.15662	-0.167	0.164103	0.716741
FRG1	0.17518	0.16903	0.16241	0.16031	0.16305	0.16629			FRG1	0.168795	0.163217	-0.048	0.538678	0.760323
PUM3	0.18067	0.1709	0.16369	0.15693	0.16305	0.166			PUM3	0.17218	0.161993	-0.088	0.431138	0.721471
HNRNPL	0.18304	0.17647	0.16546	0.15397	0.16305	0.15729			HNRNPL	0.17425	0.158103	-0.14	0.298627	0.716741
UBE2A	0.19028	0.16883	0.16417	0.15514	0.16305	0.15853			UBE2A	0.177225	0.158907	-0.157	0.388858	0.72106
MEMO1	0.17345	0.16973	0.16499	0.15426	0.16307	0.1626			MEMO1	0.16922	0.159977	-0.081	0.217018	0.716741
MIA3	0.17682	0.17251	0.16223	0.15612	0.16308	0.16334			MIA3	0.169525	0.160847	-0.076	0.433528	0.721471
HBS1L	0.17784	0.1742	0.16412	0.16204	0.16308	0.15952			HBS1L	0.17098	0.161547	-0.082	0.396218	0.721248
GON7	0.18239	0.17122	0.16504	0.15727	0.16308	0.15658			GON7	0.173715	0.158977	-0.128	0.327132	0.716741
PSMG1	0.18692	0.18081	0.16704	0.14984	0.16308	0.15144			PSMG1	0.17698	0.154787	-0.193	0.232006	0.716741
VAPA	0.1882	0.17613	0.16586	0.15057	0.16309	0.15679			VAPA	0.17703	0.156817	-0.175	0.300688	0.716741
PPP6R1	0.17749	0.16429	0.15977	0.15938	0.1631	0.17596			PPP6R1	0.16863	0.166147	-0.021	0.8341	0.91858
IMP4	0.1769	0.16642	0.17082	0.15966	0.16312	0.16308			IMP4	0.17386	0.161953	-0.102	0.123925	0.716741
SP100	0.18298	0.177	0.16722	0.15572	0.16313	0.15731			SP100	0.1751	0.15872	-0.142	0.266618	0.716741
SNAP23	0.18579	0.17204	0.16659	0.15511	0.16313	0.15867			SNAP23	0.17619	0.15897	-0.148	0.311243	0.716741
THOC5	0.18061	0.17534	0.16499	0.15137	0.16314	0.16124			THOC5	0.1728	0.158583	-0.124	0.285053	0.716741
EPRS1	0.18214	0.1747	0.1658	0.15627	0.16314	0.15969			EPRS1	0.17397	0.1597	-0.123	0.318708	0.716741
ADPRS	0.18428	0.17436	0.1678	0.14902	0.16314	0.15645			ADPRS	0.17604	0.156203	-0.172	0.203962	0.716741
CHD2	0.18676	0.16502	0.16914	0.16363	0.16314	0.17102			CHD2	0.17795	0.16593	-0.101	0.390384	0.72106
PUS3	0.17707	0.16524	0.16589	0.15508	0.16315	0.17356			PUS3	0.17148	0.16393	-0.065	0.411382	0.721248
DPM1	0.17803	0.18168	0.16641	0.14956	0.16315	0.16013			DPM1	0.17222	0.157613	-0.128	0.176445	0.716741
DHCR7	0.19059	0.17843	0.16746	0.14805	0.16315	0.15231			DHCR7	0.179025	0.154503	-0.213	0.249334	0.716741
DIEXF	0.17337	0.18538	0.16176	0.15501	0.16316	0.16237			DIEXF	0.167565	0.16018	-0.065	0.40508	0.721248
CHAF1A	0.18109	0.17267	0.16803	0.15392	0.16316	0.15746			CHAF1A	0.17456	0.15818	-0.142	0.204079	0.716741
DYNC1H1	0.18143	0.17505	0.16591	0.15422	0.16316	0.15932			DYNC1H1	0.17367	0.1589	-0.128	0.285219	0.716741
APOBEC3B	0.17529	0.17054	0.16567	0.15815	0.16317	0.16719			APOBEC3B	0.17048	0.162837	-0.066	0.324359	0.716741
COPS7B	0.18114	0.16881	0.16109	0.16048	0.16317	0.15817			COPS7B	0.171115	0.160607	-0.091	0.482752	0.735823
ALDH16A1	0.17181	0.17452	0.16475	0.15846	0.16318	0.16335			ALDH16A1	0.16828	0.161663	-0.058	0.277342	0.716741
PLBD2	0.1783	0.17402	0.16851	0.15405	0.16318	0.16012			PLBD2	0.173405	0.159117	-0.124	0.153261	0.716741
KDM3B	0.17936	0.17667	0.16404	0.15523	0.16318	0.16018			KDM3B	0.1717	0.15953	-0.106	0.341434	0.716741
TCEAL5	0.18025	0.1726	0.16754	0.15394	0.16318	0.15923			TCEAL5	0.173895	0.158783	-0.131	0.21583	0.716741
SNX6	0.18472	0.17438	0.1677	0.15297	0.16318	0.15815			SNX6	0.17621	0.1581	-0.156	0.253398	0.716741
RAB11FIP1	0.18579	0.17777	0.16877	0.14931	0.16318	0.15679			RAB11FIP1	0.17728	0.156427	-0.181	0.202315	0.716741
ARHGAP10	0.18032	0.16896	0.16158	0.15688	0.16319	0.16907			ARHGAP10	0.17095	0.163047	-0.068	0.548916	0.765968
VMA21	0.18355	0.17592	0.16396	0.15324	0.16319	0.16175			VMA21	0.173755	0.159393	-0.124	0.365331	0.719531
DDT	0.1847	0.17738	0.16956	0.1519	0.1632	0.15043			DDT	0.17713	0.155177	-0.191	0.156372	0.716741
ZNF30	0.17718	0.17583	0.17257	0.15386	0.16321	0.15736			ZNF30	0.174875	0.158143	-0.145	0.019671	0.716741
UBE2B	0.17962	0.17842	0.16233	0.15799	0.16322	0.15842			UBE2B	0.170975	0.159877	-0.097	0.415672	0.721248
SUGT1	0.18076	0.17511	0.16795	0.15025	0.16322	0.16379			SUGT1	0.174355	0.159087	-0.132	0.191539	0.716741
TBPL1	0.19168	0.17214	0.1703	0.14263	0.16322	0.16003			TBPL1	0.18099	0.155293	-0.221	0.194475	0.716741
INTS9	0.17608	0.17296	0.16545	0.1593	0.16323	0.16299			INTS9	0.170765	0.16184	-0.077	0.330383	0.716741
NDUFA9	0.18009	0.17274	0.16214	0.15475	0.16323	0.16181			NDUFA9	0.171115	0.15993	-0.098	0.419746	0.721248
PIP4K2B	0.20151	0.17713	0.147	0.15148	0.16323	0.15965			PIP4K2B	0.174255	0.15812	-0.14	0.659444	0.820869
RPSA	0.18226	0.17124	0.1655	0.15305	0.16324	0.16211			RPSA	0.17388	0.159467	-0.125	0.309752	0.716741
ARMC1	0.18565	0.17015	0.16477	0.1558	0.16324	0.16073			ARMC1	0.17521	0.159923	-0.132	0.373679	0.72106
PEX11B	0.16756	0.1668	0.16888	0.16239	0.16325	0.17111			PEX11B	0.16822	0.165583	-0.023	0.444431	0.722424
GTF3C3	0.17365	0.176	0.16885	0.1574	0.16325	0.15284			GTF3C3	0.17125	0.15783	-0.118	0.0407875	0.716741
RAB4A	0.17758	0.16881	0.16056	0.16469	0.16325	0.16534			RAB4A	0.16907	0.164427	-0.04	0.681959	0.831559
EIF5A	0.1818	0.17538	0.16635	0.15608	0.16325	0.15935			EIF5A	0.174075	0.15956	-0.126	0.295698	0.716741
POLA1	0.18192	0.17581	0.1687	0.15454	0.16325	0.15868			POLA1	0.17531	0.158823	-0.142	0.209588	0.716741
RPLP0	0.18404	0.17325	0.16487	0.15335	0.16325	0.15981			RPLP0	0.174455	0.158803	-0.136	0.333078	0.716741
USP15	0.17966	0.17187	0.16836	0.15574	0.16327	0.16007			USP15	0.17401	0.159693	-0.124	0.205157	0.716741
HSP90B1	0.1838	0.17543	0.16562	0.15315	0.16327	0.15836			HSP90B1	0.17471	0.15826	-0.143	0.300894	0.716741
WDR77	0.17766	0.17199	0.15696	0.15533	0.16329	0.15944			WDR77	0.16731	0.159353	-0.07	0.58068	0.781877
NOVA2	0.17867	0.17723	0.16985	0.15544	0.16329	0.16087			NOVA2	0.17426	0.159867	-0.124	0.133679	0.716741
COG6	0.17887	0.17839	0.16725	0.15824	0.16329	0.15753			COG6	0.17306	0.159687	-0.116	0.237684	0.716741
KIF2C	0.1796	0.17162	0.16564	0.15356	0.16329	0.16063			KIF2C	0.17262	0.15916	-0.117	0.272712	0.716741
BAG3	0.18209	0.17142	0.16225	0.15608	0.16329	0.15868			BAG3	0.17217	0.15935	-0.112	0.41255	0.721248
PRDX4	0.17496	0.17489	0.1684	0.15453	0.1633	0.15868			PRDX4	0.17168	0.158837	-0.112	0.0817153	0.716741
PDCL3	0.18136	0.17466	0.16611	0.15628	0.1633	0.15827			PDCL3	0.173735	0.159283	-0.125	0.292726	0.716741
H2BC14	0.18152	0.17145	0.16867	0.15641	0.1633	0.15729			H2BC14	0.175095	0.159	-0.139	0.214366	0.716741
GPKOW	0.18403	0.1805	0.16612	0.15289	0.1633	0.16041			GPKOW	0.175075	0.158867	-0.14	0.29829	0.716741
SELENOI	0.16908	0.23216	0.18646	0.13244	0.16331	0.11655			SELENOI	0.17777	0.137433	-0.371	0.0899033	0.716741
HACD2	0.1746	0.17798	0.16012	0.1603	0.16331	0.16291			HACD2	0.16736	0.162173	-0.045	0.603581	0.78944
MRPL27	0.17701	0.18187	0.16093	0.15287	0.16331	0.164			MRPL27	0.16897	0.16006	-0.078	0.453691	0.725998
HCFC1	0.18281	0.17739	0.16743	0.15161	0.16331	0.15853			HCFC1	0.17512	0.157817	-0.15	0.227395	0.716741
MT-CYB	0.17726	0.17797	0.16686	0.15499	0.16332	0.1596			MT-CYB	0.17206	0.159303	-0.111	0.20296	0.716741
FAM50A	0.18059	0.17557	0.16594	0.15562	0.16332	0.15436			FAM50A	0.173265	0.157767	-0.135	0.250653	0.716741
AHNAK	0.18281	0.17448	0.1655	0.15489	0.16332	0.159			AHNAK	0.174155	0.15907	-0.131	0.315753	0.716741
PSMF1	0.18374	0.17456	0.16059	0.15786	0.16332	0.15806			PSMF1	0.172165	0.159747	-0.108	0.474933	0.731796
YWHAZ	0.18409	0.17448	0.16653	0.15205	0.16332	0.15756			YWHAZ	0.17531	0.157643	-0.153	0.265645	0.716741
UBE2M	0.17858	0.17274	0.16315	0.16063	0.16333	0.16021			UBE2M	0.170865	0.16139	-0.082	0.432681	0.721471
ACTN1	0.17952	0.17416	0.1655	0.155	0.16333	0.15924			ACTN1	0.17251	0.15919	-0.116	0.284684	0.716741
ABCF2	0.18076	0.17384	0.16415	0.15803	0.16333	0.1665			ABCF2	0.172455	0.16262	-0.085	0.436382	0.721471
FSTL1	0.17218	0.19078	0.15083	0.15463	0.16334	0.17139			FSTL1	0.161505	0.16312	0.014	0.907319	0.953382
RNASEH2C	0.18532	0.17938	0.16706	0.18222	0.16334	0.12267			RNASEH2C	0.17619	0.156077	-0.175	0.388927	0.72106
SEC61A1	0.18239	0.17334	0.16539	0.15703	0.16335	0.1564			SEC61A1	0.17389	0.158927	-0.13	0.314778	0.716741
XRCC4	0.1642	0.15443	0.15126	0.17	0.16336	0.19904			XRCC4	0.15773	0.177467	0.17	0.220884	0.716741
CPSF1	0.17317	0.17362	0.16345	0.15898	0.16337	0.16607			CPSF1	0.16831	0.162807	-0.048	0.446563	0.723374
NOC4L	0.1818	0.17469	0.16389	0.14924	0.16337	0.16396			NOC4L	0.172845	0.158857	-0.122	0.330453	0.716741
EIF2B1	0.18212	0.17354	0.16562	0.155	0.16337	0.15908			EIF2B1	0.17387	0.15915	-0.128	0.307843	0.716741
RACK1	0.18436	0.17754	0.16564	0.15318	0.16338	0.15763			RACK1	0.175	0.158063	-0.147	0.301539	0.716741
TXNDC9	0.17759	0.16902	0.16611	0.161	0.1634	0.16288			TXNDC9	0.17185	0.162427	-0.081	0.344841	0.716741
PREPL	0.16818	0.18622	0.16158	0.16199	0.16341	0.15863			PREPL	0.16488	0.161343	-0.031	0.46582	0.729385
ETF1	0.1828	0.17478	0.16539	0.15433	0.16341	0.15814			ETF1	0.174095	0.158627	-0.134	0.308086	0.716741
PPIA	0.18706	0.1766	0.16496	0.15314	0.16341	0.15764			PPIA	0.17601	0.158063	-0.155	0.33768	0.716741
CAV2	0.20145	0.16543	0.17581	0.13978	0.16341	0.15412			CAV2	0.18863	0.152437	-0.307	0.161788	0.716741
TBCE	0.17965	0.17352	0.16496	0.15657	0.16342	0.16145			TBCE	0.172305	0.16048	-0.103	0.339608	0.716741
PDCD11	0.1822	0.1731	0.16826	0.15324	0.16343	0.15957			PDCD11	0.17523	0.158747	-0.143	0.216575	0.716741
STAU1	0.18039	0.17434	0.16541	0.15556	0.16344	0.15979			STAU1	0.1729	0.159597	-0.116	0.30806	0.716741
TUBG1	0.18838	0.16578	0.16422	0.1543	0.16344	0.17457			TUBG1	0.1763	0.164103	-0.103	0.486644	0.737762
CDKN2AIP	0.17465	0.17777	0.16077	0.15506	0.16345	0.16405			CDKN2AIP	0.16771	0.160853	-0.06	0.494482	0.740382
LRIF1	0.17609	0.17375	0.15446	0.16295	0.16345	0.1693			LRIF1	0.165275	0.165233	0	0.997558	0.999828
H2AZ2	0.17741	0.1717	0.16846	0.15738	0.16345	0.15865			H2AZ2	0.172935	0.159827	-0.114	0.169886	0.716741
P4HB	0.18375	0.17411	0.16474	0.15377	0.16345	0.15769			P4HB	0.174245	0.158303	-0.138	0.325691	0.716741
YTHDC2	0.18417	0.16832	0.16763	0.15568	0.16345	0.16429			YTHDC2	0.1759	0.16114	-0.126	0.30391	0.716741
PARD6B	0.22049	0.19522	0.1945	0.12933	0.16346	0.097005			PARD6B	0.207495	0.129932	-0.675	0.0442566	0.716741
ZWILCH	0.1779	0.17501	0.16729	0.15537	0.16347	0.15348			ZWILCH	0.172595	0.15744	-0.133	0.154761	0.716741
AZIN2	0.18512	0.18028	0.17077	0.14945	0.16347	0.15091			AZIN2	0.177945	0.15461	-0.203	0.12409	0.716741
ATP6V1E1	0.18357	0.17993	0.15809	0.15157	0.16349	0.16336			ATP6V1E1	0.17083	0.159473	-0.099	0.531237	0.755334
SEC13	0.18121	0.17378	0.1653	0.15661	0.1635	0.15775			SEC13	0.173255	0.159287	-0.121	0.314854	0.716741
TRA2A	0.18159	0.17433	0.16516	0.15452	0.1635	0.15759			TRA2A	0.173375	0.158537	-0.129	0.301509	0.716741
WDTC1	0.19176	0.1751	0.16862	0.14602	0.1635	0.155			WDTC1	0.18019	0.15484	-0.219	0.235042	0.716741
PTPN23	0.17606	0.17668	0.16619	0.15737	0.16351	0.16285			PTPN23	0.171125	0.161243	-0.086	0.264334	0.716741
COPS3	0.18005	0.17887	0.16666	0.15209	0.16351	0.16133			COPS3	0.173355	0.158977	-0.125	0.231513	0.716741
NANP	0.17501	0.17764	0.16511	0.15502	0.16352	0.1637			NANP	0.17006	0.160747	-0.081	0.26709	0.716741
CCT3	0.17949	0.17422	0.16494	0.1548	0.16352	0.16085			CCT3	0.172215	0.159723	-0.109	0.31311	0.716741
AP1M1	0.18135	0.16956	0.16323	0.15776	0.16352	0.16308			AP1M1	0.17229	0.161453	-0.094	0.437806	0.721624
DNAJC19	0.18227	0.17571	0.17267	0.15405	0.16352	0.15544			DNAJC19	0.17747	0.15767	-0.171	0.0858154	0.716741
GBP2	0.18267	0.14438	0.14431	0.16459	0.16352	0.19168			GBP2	0.16349	0.173263	0.084	0.704565	0.84465
NCBP1	0.18438	0.17441	0.16121	0.15421	0.16352	0.15977			NCBP1	0.172795	0.159167	-0.119	0.441793	0.722024
DYNLRB1	0.1797	0.17619	0.16741	0.15239	0.16353	0.15761			DYNLRB1	0.173555	0.157843	-0.137	0.185943	0.716741
SMC1A	0.18167	0.17504	0.16634	0.15469	0.16353	0.15937			SMC1A	0.174005	0.159197	-0.128	0.281101	0.716741
PPIP5K2	0.17374	0.16911	0.17064	0.15937	0.16354	0.16527			PPIP5K2	0.17219	0.162727	-0.082	0.0298003	0.716741
PSME3IP1	0.17831	0.17879	0.16582	0.1541	0.16354	0.15945			PSME3IP1	0.172065	0.15903	-0.114	0.248026	0.716741
HIRIP3	0.18284	0.17552	0.17488	0.1478	0.16354	0.15543			HIRIP3	0.17886	0.15559	-0.201	0.0334352	0.716741
PKP3	0.18242	0.17693	0.17013	0.15188	0.16355	0.15423			PKP3	0.176275	0.156553	-0.171	0.130661	0.716741
LONP1	0.18295	0.1744	0.16795	0.15501	0.16356	0.15609			LONP1	0.17545	0.15822	-0.149	0.232336	0.716741
UBE2O	0.17541	0.1764	0.17374	0.1503	0.16357	0.16058			UBE2O	0.174575	0.15815	-0.143	0.0499091	0.716741
RRP12	0.17879	0.17821	0.16349	0.15404	0.16357	0.16172			RRP12	0.17114	0.159777	-0.099	0.356305	0.716872
IMP3	0.18376	0.17399	0.16965	0.15424	0.16357	0.1548			IMP3	0.176705	0.157537	-0.166	0.183747	0.716741
RPL7L1	0.17301	0.18299	0.16374	0.15531	0.16358	0.16137			RPL7L1	0.168375	0.160087	-0.073	0.285796	0.716741
RNF181	0.17896	0.17778	0.16542	0.15748	0.16358	0.15841			RNF181	0.17219	0.159823	-0.108	0.302392	0.716741
TBCD	0.18127	0.16481	0.16526	0.1533	0.16358	0.16789			TBCD	0.173265	0.16159	-0.101	0.354187	0.716741
[truncated: 2,926 more rows]

## Sheet: TPC-1_NC_vs_P4_Proteomics
Raw data									Results of differentially expressed protein analysis
[truncated: 4,751 more rows]
